# Supplementary material for: The Parkinson’s Disease Protein LRRK2 Interacts with the GARP Complex to Promote Retrograde Transport to the trans-Golgi Network
Source: Cell Rep. Author manuscript; Available in PMC 2020 Jun 25. (PMC7315779; doi:10.1016/j.celrep.2020.107614)
Supplement: 2 [file NIHMS1591489-supplement-2.xls]

## Sheet: GFPvsBAG5
File1 = C:\Program Files (x86)\Invitrogen\Prospector\Single Microarray Results PPI\Analysis of 64275_GFP.txt
File2 = C:\Program Files (x86)\Invitrogen\Prospector\Single Microarray Results PPI\Analysis of 64026_BAG5.txt
File1 Protein Cut-Off Value calculated by = Z-Score
File2 Protein Cut-Off Value calculated by = Z-Score
File1 Lot number = HA20265
File2 Lot number = HA20265
File1 Wavelength = 635
File2 Wavelength = 635
Population	Protein Amount	Mean File1	StDev File1	Mean File2	StDev File2
AlexaAntiMouseAb	0	8289.9	1584.1	7016.7	2211.77
AntiBiotinAb	0	1309.2	242.06	864.7	217.953
BiotinAb	0	4663.8	723.344	4318.6	924.621
BSA	0	52.3	43.5056	21.8	20.1669
Buffer	0	29.2	28.6404	11.3	9.13685
Calmodulin	6356.36	751.5	188.279	288.1	134.843
GST1	428.327	29.7	26.5903	13.4	12.9425
GST2	1494.41	48.9	84.4436	17.8	13.5117
GST3	4812.01	57	51.2286	26.8	16.1291
GST4	9755.64	179.1	203.926	75	82.2314
hMDM2	0	807.5	253.914	427.2	141.221
RanBP2deltaFG	0	182.5	54.0033	98.8	122.95
V5control1	0	76.8	26.5716	46.3	106.971
V5control2	0	136.5	43.6293	63.8	30.5569
V5control3	0	283.9	88.2968	137.4	69.601
V5control4	0	580.7	170.121	283.2	153.022
V5control5	0	1037.5	175.996	527.9	214.246
All Negative Controls	N/A	53.6	87.9504	22.2	34.3931
Probes	N/A	1742	2315.61	1046.9	2177.37
Database ID	Ultimate ORF ID	Description	Block	Row	Column	Protein Amount	File1 Hit	File2 Hit	File1 Signal.Used	File2 Signal.Used	File1 Z-Factor	File2 Z-Factor	File1 Z-Score	File2 Z-Score	File1 CI P-Value	File2 CI P-Value	File1 CV	File2 CV	File1 GenePix Flags	File2 GenePix Flags
NM_024548.2	IOH27601	leucine-rich repeats and IQ motif containing 2 (LRRIQ2)	1	2	11	9823.77	0	0	458.5	302.5	0.87885	0.82881	-0.55429	-0.34187	0.047774	0.0156628	0.00771	0.02571	0, 0	0, 0
BC011414.1	IOH9720	chromosome 5 open reading frame 3 (C5orf3)	1	2	13	47631.8	0	0	654.5	428.5	0.92963	0.9298	-0.46965	-0.28401	0.0214593	0.0071828	0.00108	0.00165	0, 0	0, 0
BC004932.1	IOH5521	chromosome 16 open reading frame 30 (C16orf30)	1	2	15	10166.5	0	0	392	248.5	0.72614	0.66898	-0.58302	-0.36668	0.0735112	0.0258748	0.05051	0.07114	0, 0	0, 0
BC037854.1	IOH27633	dynein, cytoplasmic 1, intermediate chain 1 (DYNC1I1)	1	2	17	30130.1	0	0	934.5	857	0.93725	0.86801	-0.34873	-0.08722	0.0100484	0.0017817	0.0053	0.033	0, 0	0, 0
BC051687.1	IOH26538	Kruppel-like factor 3 (basic) (KLF3)	1	2	19	35394.6	0	0	870.5	1177	0.92755	0.95834	-0.37637	0.05976	0.0117206	0.0008947	0.00731	0.00601	0, 0	0, 0
NM_203425.1	IOH26973	chromosome 17 open reading frame 82 (C17orf82)	1	2	21	49537.7	0	0	2188.5	3741	0.83464	0.51453	0.19281	1.23733	0.0018221	0.0001088	0.04814	0.15915	0, 0	0, 0
NM_000880.2	IOH26652	interleukin 7 (IL7)	1	3	1	2666.84	0	0	413.5	123	0.54176	0.44304	-0.57373	-0.42432	0.0721701	0.140326	0.11115	0.10348	0, 0	0, 0
NM_002061.1	IOH25898	glutamate-cysteine ligase, modifier subunit (GCLM)	1	3	3	15407.5	0	0	1092.5	367	0.87531	0.84173	-0.28049	-0.31225	0.0074732	0.0103655	0.02783	0.02697	0, 0	0, 0
BC010074.2	IOH13694	FUS interacting protein (serine/arginine-rich) 1 (FUSIP1)	1	3	5	10015.1	0	0	4897	1390.5	0.91734	0.9571	1.36248	0.15781	0.0003416	0.0006388	0.02455	0.00763	0, 0	0, 0
NM_014042.1	IOH5151	chromosome 11 open reading frame 51 (C11orf51)	1	3	7	11786.3	0	0	707.5	190	0.7068	0.69042	-0.44676	-0.39355	0.0203597	0.0457408	0.07496	0.0521	0, 0	0, 0
BC001715.2	IOH4551	NADH dehydrogenase (ubiquinone) Fe-S protein 7, 20kDa (NADH-coenzyme Q reductase) (NDUFS7)	1	3	11	11091	0	0	1350	1429.5	0.84682	0.96721	-0.1693	0.17572	0.0048848	0.0006011	0.03981	0.00445	0, 0	0, 0
NM_004148.2	IOH28049	ninjurin 1 (NINJ1)	1	3	13	48618.4	0	0	794.5	1000	0.89306	0.92535	-0.40919	-0.02153	0.0144605	0.0012655	0.01691	0.01556	0, 0	0, 0
NM_017614.3	IOH12877	betaine-homocysteine methyltransferase 2 (BHMT2)	1	3	15	49537	0	0	1037.5	671	0.80604	0.90759	-0.30425	-0.17263	0.0086183	0.0028806	0.04975	0.01686	0, 0	0, 0
BC031821.1	IOH22188	Secernin-3	1	3	17	46518.9	0	0	2294.5	2793.5	0.695	0.98173	0.23859	0.80217	0.0017753	0.0001546	0.09461	0.00278	0, 0	0, 0
NM_016057.1	IOH5427	coatomer protein complex, subunit zeta 1 (COPZ1)	1	3	19	16372.1	0	0	267	119	0.53621	0.75803	-0.63699	-0.42615	0.200566	0.126206	0.09004	0	0, 0	0, 0
BC003573.1	IOH4891	farnesyl-diphosphate farnesyltransferase 1 (FDFT1)	1	3	21	38124.4	0	0	437	145.5	0.54214	0.60755	-0.56357	-0.41398	0.0637318	0.0866891	0.11327	0.06318	0, 0	0, 0
NM_006163.1	IOH6673	nuclear factor (erythroid-derived 2), 45kDa (NFE2)	1	4	1	19972.8	0	0	2435	180.5	0.90861	0.37175	0.29927	-0.39791	0.0014134	0.0613883	0.02439	0.15278	0, 0	0, 0
NM_000849.1	IOH4761	glutathione S-transferase M3 (brain) (GSTM3)	1	4	3	43440.3	0	0	886	239	0.76477	0.55589	-0.36968	-0.37104	0.0122578	0.0299265	0.06065	0.10651	0, 0	0, 0
BC000052.1	IOH4650	peroxisome proliferator-activated receptor alpha (PPARA)	1	4	5	23680.1	0	0	2406.5	780	0.96351	0.86585	0.28696	-0.12258	0.0014098	0.0021612	0.00617	0.03264	0, 0	0, 0
BC005332.1	IOH7177	cDNA clone MGC:12418 IMAGE:3934658, complete cds	1	4	7	9883.48	0	0	509.5	70	0.86548	0.31556	-0.53226	-0.44866	0.0381336	0.616236	0.01527	0.08081	0, 0	0, 0
NM_004596.1	IOH6628	small nuclear ribonucleoprotein polypeptide A (SNRPA)	1	4	9	27208.1	0	0	1811	539.5	0.38885	0.61902	0.02979	-0.23303	0.0033953	0.0052248	0.19366	0.10879	0, 0	0, 0
NM_032930.1	IOH6595	chromosome 11 open reading frame 70 (C11orf70)	1	4	11	9516.53	0	0	587.5	64.5	0.7644	-0.20986	-0.49859	-0.45119	0.0294634	1	0.05175	0.23022	0, 0	0, 0
BC002951.1	IOH4779	Protein transport protein Sec61 subunit alpha isoform 1	1	4	13	13681.6	0	0	551.5	140.5	0.86812	0.49926	-0.51413	-0.41628	0.0320355	0.0999046	0.01667	0.09562	0, 0	0, 0
BC009993.2	IOH27830	chromosome 3 open reading frame 37 (C3orf37)	1	4	15	3.89	0	0	-2	-3.5	-1.54141	-3.07	-0.75317	-0.48241	1	1	-2.12132	-0.60609	0, 0	0, 0
NM_005159.3	IOH14126	actin, alpha, cardiac muscle 1 (ACTC1)	1	4	17	6950.9	0	0	540.5	121.5	0.61278	0.19947	-0.51889	-0.425	0.0383035	0.168394	0.09812	0.18041	0, 0	0, 0
NM_006442.2	IOH14520	DR1-associated protein 1 (negative cofactor 2 alpha) (DRAP1)	1	4	19	22004.2	0	0	752.5	776.5	0.92746	0.67006	-0.42733	-0.12418	0.0159506	0.0024085	0.0047	0.09744	0, 0	0, 0
NM_017785.2	IOH12118	coiled-coil domain containing 99 (CCDC99)	1	4	21	24300.5	0	0	476	273	0.62778	0.81789	-0.54673	-0.35542	0.0502401	0.0195765	0.08913	0.0259	0, 0	0, 0
NM_006399.2	IOH21626	basic leucine zipper transcription factor, ATF-like (BATF)	1	5	1	5.18	0	0	4.5	-4.5	-3.04194	-2.18094	-0.75035	-0.48287	1	1	1.41421	-0.15713	0, 0	0, 0
NM_152285.1	IOH21698	arrestin domain containing 1 (ARRDC1)	1	5	3	17687.8	0	0	3471	1018	0.909	0.97274	0.74666	-0.01327	0.0006879	0.0011929	0.02608	0	0, 0	0, 0
BC033437.1	IOH27326	DENN/MADD domain containing 1C (DENND1C)	1	5	5	1.3	0	0	4790.5	1159.5	0.98085	0.7795	1.31649	0.05172	0.0003464	0.001007	0.00339	0.06525	0, 0	0, 0
BC030524.1	IOH21689	claudin 19 (CLDN19)	1	5	7	0	0	0	1.5	-1.5	-3.53988	-5.68815	-0.75165	-0.4815	1	1	8.95669	-3.29983	0, 0	0, 0
NM_005567.2	IOH3566	lectin, galactoside-binding, soluble, 3 binding protein (LGALS3BP)	1	5	9	2186.58	0	0	524.5	16	0.88629	-4.90173	-0.52579	-0.47346	0.03541	1	0.00944	0.7955	0, 0	0, 0
NM_177996.1	IOH14498	erythrocyte membrane protein band 4.1-like 1 (EPB41L1), transcript variant 2	1	5	11	4.54	0	0	1	-4	-1.26921	-2.60036	-0.75187	-0.48264	1	1	0	-0.35355	0, 0	0, 0
NM_002279.3	IOH13096	keratin 33B (KRT33B)	1	5	13	5018.54	0	0	897.5	48	0.69777	-0.42669	-0.36471	-0.45876	0.0123509	1	0.08273	0.2357	0, 0	0, 0
NM_032448.1	IOH13366	family with sequence similarity 120B (FAM120B)	1	5	15	0	0	0	1128	1093	0.90036	0.84595	-0.26517	0.02117	0.0069054	0.0010983	0.02006	0.0427	0, 0	0, 0
NM_002738.5	IOH22061	protein kinase C, beta 1 (PRKCB1), transcript variant 2	1	5	17	17750.6	0	0	839	88	0.83931	-0.6588	-0.38997	-0.44039	0.0132389	0.746284	0.0354	0.41784	0, 0	0, 0
BC015505.1	IOH9981	DEAD (Asp-Glu-Ala-Asp) box polypeptide 42 (DDX42)	1	5	19	49540	0	0	1154	1866	0.90264	0.89626	-0.25394	0.37619	0.0065782	0.0003631	0.01961	0.02956	0, 0	0, 0
NM_020944.2	IOH9687	glucosidase, beta (bile acid) 2 (GBA2)	1	5	21	15089.7	0	0	857	186.5	0.84277	0.71949	-0.3822	-0.39515	0.0126367	0.0469001	0.03465	0.04171	0, 0	0, 0
NM_020854.2	IOH9686	KIAA1468 (KIAA1468)	1	6	1	20522.8	0	0	1518	24	0.92629	-0.88542	-0.09675	-0.46979	0.0036873	1	0.01491	0.11785	0, 0	0, 0
BC068448.1	IOH40093	EF-hand calcium binding protein 1 (EFCBP1)	1	6	3	49543	0	0	5853	41.5	0.88143	-0.7376	1.77534	-0.46175	0.0002426	1	0.03697	0.28966	0, 0	0, 0
NM_006078.2	IOH40316	calcium channel, voltage-dependent, gamma subunit 2 (CACNG2)	1	6	5	15390	0	0	1255	71.5	0.94838	-0.33742	-0.21032	-0.44797	0.0054042	0.976051	0.00563	0.2868	0, 0	0, 0
BC062344.1	IOH40702	patched domain containing 1 (PTCHD1)	1	6	7	5100.25	0	0	600.5	17.5	0.85733	-3.36345	-0.49297	-0.47276	0.0267858	1	0.02237	0.52528	0, 0	0, 0
BC062422.1	IOH40746	interleukin 27 (IL27)	1	6	9	5986.23	0	0	710	41.5	0.91377	-5.13652	-0.44568	-0.46174	0.0181747	1	0.00797	1.5846	0, 0	0, 0
BC069329.1	IOH40250	interferon, alpha 21 (IFNA21)	1	6	11	6.48	0	0	673	44.5	0.92188	0.03589	-0.46166	-0.46037	0.0202938	1	0.0042	0.07945	0, 0	0, 0
BC067773.1	IOH40125	arginine/serine-rich coiled-coil 2 (RSRC2)	1	6	13	9726.58	0	0	953	241.5	0.59981	0.51576	-0.34074	-0.36989	0.0114652	0.0299265	0.11575	0.12005	0, 0	0, 0
NM_173471.1	IOH40179	S-adenosylmethionine mitochondrial carrier protein	1	6	15	897.33	0	0	947.5	86	0.82381	-0.12459	-0.34312	-0.44131	0.010329	0.496456	0.04254	0.24667	0, 0	0, 0
NM_001004306.1	IOH40085	similar to hypothetical protein FLJ36492 (MGC87631)	1	6	17	29509	0	0	1589	755	0.95396	0.94056	-0.06609	-0.13406	0.0033114	0.002227	0.00623	0.00749	0, 0	0, 0
NM_198859.1	IOH38384	prickle homolog 2 (Drosophila) (PRICKLE2)	1	6	19	0	0	0	981.5	448	0.7374	0.19091	-0.32844	-0.27505	0.0100255	0.0097781	0.07132	0.24622	0, 0	0, 0
BC036319.1	IOH27661	phosphodiesterase 4D, cAMP-specific (phosphodiesterase E3 dunce homolog, Drosophila) (PDE4D)	1	6	21	9.07	0	0	575	230.5	0.53368	0.28534	-0.50399	-0.37494	0.0349597	0.037837	0.12543	0.19327	0, 0	0, 0
NM_015568.2	IOH37988	protein phosphatase 1, regulatory (inhibitor) subunit 16B (PPP1R16B)	1	7	1	3419.72	0	0	1150.5	29.5	0.91547	-0.37868	-0.25545	-0.46726	0.0065782	1	0.01537	0.07191	0, 0	0, 0
NM_178275.3	IOH38420	eEF1A2 binding protein (DKFZp434B1231)	1	7	3	10.37	0	0	1403	74.5	0.76988	-0.09707	-0.14641	-0.44659	0.0046891	0.710161	0.06552	0.2183	0, 0	0, 0
NM_020662.1	IOH37719	MRS2-like, magnesium homeostasis factor (S. cerevisiae) (MRS2L)	1	7	5	4403.42	0	0	527.5	28	0.73655	-0.92618	-0.52449	-0.46795	0.0377971	1	0.05764	0.20203	0, 0	0, 0
NM_000879.2	IOH40150	interleukin 5 (colony-stimulating factor, eosinophil) (IL5)	1	7	7	16621.8	0	0	439	19	0.85804	-2.45115	-0.56272	-0.47208	0.0531799	1	0.01289	0.37216	0, 0	0, 0
BC069505.1	IOH40261	Bcl2 modifying factor (BMF)	1	7	9	48337.8	0	0	294	124	0.82939	-0.19322	-0.62533	-0.42386	0.134984	0.211346	0.00481	0.30793	0, 0	0, 0
NM_139348.1	IOH37807	bridging integrator 1 (BIN1), transcript variant 6	1	7	11	16.85	0	0	485	279.5	0.66233	-1.10101	-0.54285	-0.35244	0.0473026	0.0724097	0.07873	0.65524	0, 0	0, 0
NM_198309.2	IOH42038	tetratricopeptide repeat domain 8 (TTC8), transcript variant 2	1	7	13	7585.69	0	0	632.5	52.5	0.69169	-0.33647	-0.47915	-0.4567	0.0261013	1	0.07714	0.22897	0, 0	0, 0
NM_005746.1	IOH44532	pre-B-cell colony enhancing factor 1 (PBEF1)	1	7	15	38278.7	0	0	664	232.5	0.77591	0.70162	-0.46554	-0.37403	0.0224962	0.0293333	0.05112	0.05779	0, 0	0, 0
XM_171154.3	IOH43663	Myelin protein zero-like protein 1	1	7	17	13941.1	0	0	578.5	197.5	0.75301	0.66944	-0.50247	-0.3901	0.030648	0.0425095	0.055	0.06086	0, 0	0, 0
NM_017451.1	IOH42068	BAI1-associated protein 2 (BAIAP2), transcript variant 2	1	7	19	49541.5	0	0	1534	1304	0.52081	0.62278	-0.08983	0.11808	0.0044436	0.00086	0.14843	0.11821	0, 0	0, 0
XM_373744.2	IOH42929	PREDICTED: Homo sapiens hypothetical LOC388414 (LOC388414)	1	7	21	18269.7	0	0	935	353	0.65221	0.70131	-0.34852	-0.31869	0.0116061	0.0120886	0.09831	0.07211	0, 0	0, 0
NM_205853.1	IOH43061	musculoskeletal, embryonic nuclear protein 1 (MUSTN1)	1	8	1	48005.6	0	0	1260.5	19.5	0.77251	-1.03016	-0.20795	-0.47185	0.0058451	1	0.06339	0.03626	0, 0	0, 0
XM_379117.1	IOH43619	PREDICTED: Homo sapiens hypothetical protein LOC150568 (LOC150568)	1	8	3	34841.5	0	0	4886.5	107	0.82606	0.43887	1.35795	-0.43166	0.0003588	0.195364	0.05484	0.09252	0, 0	0, 0
NM_000609.3	IOH40945	chemokine (C-X-C motif) ligand 12 (stromal cell-derived factor 1) (CXCL12), transcript variant 2	1	8	5	20708.9	0	0	875	26.5	0.87584	-1.54955	-0.37443	-0.46864	0.0118957	1	0.02424	0.34688	0, 0	0, 0
NM_173456.1	IOH45493	phosphodiesterase 8A (PDE8A), transcript variant 4	1	8	7	11386.9	0	0	870	21.5	0.67552	-2.8248	-0.37658	-0.47093	0.0133434	1	0.0894	0.55911	0, 0	0, 0
NM_177524.1	IOH45900	mesoderm specific transcript homolog (mouse) (MEST), transcript variant 2	1	8	9	29148.8	0	0	2551.5	1075.5	0.51146	0.96033	0.34957	0.01314	0.0015747	0.0010733	0.15603	0.0046	0, 0	0, 0
NM_145247.4	IOH45440	chromosome 10 open reading frame 78 (C10orf78), transcript variant 2	1	8	11	18588.9	0	0	945	331.5	0.77518	0.83102	-0.3442	-0.32856	0.0106464	0.0129002	0.05836	0.02773	0, 0	0, 0
NM_013354.4	IOH45495	CCR4-NOT transcription complex, subunit 7 (CNOT7), transcript variant 1	1	8	13	16147.4	0	0	991.5	102.5	0.78376	-1.08592	-0.32411	-0.43373	0.0095841	0.785235	0.05634	0.57258	0, 0	0, 0
NM_199331.1	IOH45816	Homer protein homolog 2	1	8	15	38443.7	0	0	762	208	0.72547	0.52989	-0.42323	-0.38528	0.0172118	0.0410208	0.07053	0.10879	0, 0	0, 0
NM_198038.1	IOH45894	nudix (nucleoside diphosphate linked moiety X)-type motif 9 (NUDT9), transcript variant 3	1	8	17	22677.6	0	0	484.5	94	0.90389	-0.78511	-0.54307	-0.43764	0.04176	0.710161	0.00146	0.46639	0, 0	0, 0
NM_173843.1	IOH45793	interleukin 1 receptor antagonist (IL1RN), transcript variant 4	1	8	19	22272.1	0	0	383	87.5	0.80111	0.43482	-0.58689	-0.44062	0.0744261	0.319858	0.02585	0.07273	0, 0	0, 0
NM_203379.1	IOH45817	acyl-CoA synthetase long-chain family member 5 (ACSL5), transcript variant 2	1	8	21	21749.3	0	0	550	293	0.85575	0.62439	-0.51477	-0.34624	0.0324303	0.0186547	0.02057	0.09171	0, 0	0, 0
NM_170672.1	IOH27295	RAS guanyl releasing protein 3 (calcium and DAG-regulated) (RASGRP3)	1	9	1	34572.1	0	0	1390.5	189	0.96741	-0.41714	-0.15181	-0.394	0.0043312	0.0946155	0.00051	0.41154	0, 0	0, 0
BC054004.1	IOH29012	septin 9 (SEPT9)	1	9	3	49540	0	0	770	82.5	0.93763	0.01596	-0.41977	-0.44292	0.0151146	0.496456	0.00184	0.19713	0, 0	0, 0
BC041132.1	IOH26140	kinesin family member C3 (KIFC3)	1	9	5	15042	0	0	1092.5	46	0.8318	-1.63015	-0.28049	-0.45968	0.0076374	1	0.04207	0.58413	0, 0	0, 0
NM_203422.1	IOH29035	LRRN4 C-terminal-like protein	1	9	7	24969.4	0	0	1516	524	0.55474	0.46463	-0.09761	-0.24015	0.0044706	0.0060326	0.13713	0.15923	0, 0	0, 0
NM_139016.2	IOH27635	chromosome 20 open reading frame 198 (C20orf198)	1	9	9	49536.2	0	0	4447	1978.5	-0.00241	0.61734	1.16815	0.42785	0.0006862	0.0003713	0.32946	0.12259	0, 0	0, 0
BC044227.1	IOH26333	Parkin coregulated gene protein homolog	1	9	11	33612	0	0	1225.5	330	0.93129	0.73238	-0.22306	-0.32925	0.005725	0.0137026	0.01096	0.06	0, 0	0, 0
NM_173822.1	IOH27491	family with sequence similarity 126, member B (FAM126B)	1	9	13	49397	0	0	2130.5	2894.5	0.97683	0.62853	0.16777	0.84855	0.0017959	0.0001716	0.001	0.12044	0, 0	0, 0
BC038241.1	IOH28735	NFAT activation molecule 1	1	9	15	15928.7	0	0	944.5	281.5	0.6856	0.80048	-0.34442	-0.35152	0.0111642	0.0185074	0.08759	0.03266	0, 0	0, 0
NM_001106.2		Activin receptor type-2B	1	9	17	18731.2	0	0	1015	405	0.94446	0.90977	-0.31396	-0.2948	0.0084216	0.0081568	0.00418	0.00698	0, 0	0, 0
NM_005157.2		v-abl Abelson murine leukemia viral oncogene homolog 1 (ABL1), transcript variant a; see catalog number for detailed information on wild-type or point mutant status	1	9	19	38831.8	0	0	806	411.5	0.93509	0.86426	-0.40423	-0.29181	0.0137375	0.0080718	0.00351	0.02234	0, 0	0, 0
NM_001211.3		Mitotic checkpoint serine/threonine-protein kinase BUB1 beta	1	9	21	15373.4	0	0	1364.5	950	0.9163	0.89895	-0.16303	-0.0445	0.0046169	0.0014228	0.0171	0.02382	0, 0	0, 0
NM_000061.1		Bruton agammaglobulinemia tyrosine kinase (BTK)	1	10	1	26050.5	0	0	1241.5	388	0.80023	0.5625	-0.21615	-0.30261	0.005948	0.0106793	0.05411	0.12028	0, 0	0, 0
NM_001433.1		Serine/threonine-protein kinase/endoribonuclease IRE1	1	10	3	8188.7	0	0	911.5	136	0.82145	-0.08404	-0.35867	-0.41835	0.011218	0.156956	0.04267	0.28076	0, 0	0, 0
NM_002753.2		mitogen-activated protein kinase 10 (MAPK10), transcript variant 1	1	10	5	1.3	0	0	1826.5	60.5	0.84612	-0.29682	0.03648	-0.45302	0.0026227	1	0.04297	0.24544	0, 0	0, 0
NM_001315.1		Mitogen-activated protein kinase 14	1	10	7	8529.92	0	0	922	129.5	0.94814	0.7614	-0.35413	-0.42133	0.0102814	0.103681	0.00153	0.00546	0, 0	0, 0
NM_004448.1		Receptor tyrosine-protein kinase erbB-2	1	10	9	18407.3	0	0	1209	113	0.87504	0.43078	-0.23019	-0.4289	0.0060537	0.172485	0.02924	0.10012	0, 0	0, 0
NM_015918.2	IOH10987	processing of precursor 5, ribonuclease P/MRP subunit (S. cerevisiae) (POP5), transcript variant 1	1	11	21	6.48	0	0	1309	801.5	0.94725	0.62183	-0.187	-0.1127	0.0049554	0.002315	0.00648	0.11381	0, 0	0, 0
NM_145168.1	IOH10914	NAD(P) dependent steroid dehydrogenase-like (HSPC105)	1	12	1	16957.7	0	0	1008	38	0.87538	-1.49698	-0.317	-0.46335	0.0088409	1	0.02666	0.48381	0, 0	0, 0
BC019598.1	IOH10613	Zinc finger matrin-type protein 4	1	12	3	31719	0	0	7505.5	21	0.90222	-0.97295	2.48897	-0.47116	0.0001456	1	0.03062	0.06734	0, 0	0, 0
NM_007246.2	IOH10632	kelch-like 2, Mayven (Drosophila) (KLHL2)	1	12	5	32900.8	0	0	1259.5	88.5	0.86473	-1.08	-0.20838	-0.44017	0.0055895	1	0.03312	0.5513	0, 0	0, 0
NM_022476.1	IOH3844	AKT interacting protein (AKTIP), transcript variant 2	1	12	7	17065.9	0	0	1571.5	154.5	0.9384	-2.09049	-0.07364	-0.40985	0.0034133	1	0.01125	0.93823	0, 0	0, 0
NM_017825.1	IOH12841	ADP-ribosylhydrolase like 2 (ADPRHL2)	1	12	9	35096.5	0	0	597	52	0.74255	0.23424	-0.49448	-0.45693	0.0287853	1	0.05922	0.05439	0, 0	0, 0
BC019268.1	IOH13177	Protein arginine N-methyltransferase 1	1	12	11	29255.5	0	0	943.5	52.5	0.94705	0.37583	-0.34485	-0.45669	0.0098011	1	0.00225	0.01347	0, 0	0, 0
NM_001381.2	IOH2343	docking protein 1, 62kDa (downstream of tyrosine kinase 1) (DOK1)	1	12	13	33119.5	0	0	1178	1398.5	0.92297	0.86602	-0.24357	0.16148	0.00624	0.0006599	0.01321	0.03792	0, 0	0, 0
BC009108.1	IOH10191	cDNA clone IMAGE:3451214 (MCM10)	1	12	15	44620.6	0	0	4643.5	1404.5	0.92519	0.49376	1.25301	0.16424	0.0003789	0.0007924	0.02178	0.16161	0, 0	0, 0
NM_000585.1	IOH21448	interleukin 15 (IL15), transcript variant 3	1	12	17	21905.9	0	0	1002	461.5	0.86166	0.51678	-0.31958	-0.26886	0.0090135	0.0076272	0.03105	0.13943	0, 0	0, 0
BC018404.1	IOH21454	fibroblast growth factor 21 (FGF21)	1	12	19	30500.1	0	0	770	601	0.8415	0.59072	-0.41977	-0.20478	0.0158594	0.004246	0.03306	0.12001	0, 0	0, 0
NM_152690.1	IOH10343	dolichyl-phosphate mannosyltransferase polypeptide 2, regulatory subunit (DPM2), transcript variant 2	1	12	21	10449.4	0	0	780.5	316	0.84648	0.81578	-0.41524	-0.33568	0.0153713	0.0143796	0.03171	0.03133	0, 0	0, 0
NM_152715.1	IOH21462	Tubulin-specific chaperone cofactor E-like protein	1	13	1	20721.8	0	0	831.5	24	0.90839	-0.44232	-0.39321	-0.46978	0.0130335	1	0.01276	0	0, 0	0, 0
BC016486.1	IOH21471	lectin, galactoside-binding, soluble, 8 (galectin 8) (LGALS8)	1	13	3	22850.1	0	0	1264	27.5	0.89761	-2.56086	-0.20644	-0.46818	0.0054588	1	0.02238	0.64282	0, 0	0, 0
BC001671.1	IOH3723	HD domain containing 2 (HDDC2)	1	13	5	5485.36	0	0	642	1.5	0.78162	-9.14462	-0.47505	-0.48012	0.024113	1	0.04846	1.41421	0, 0	0, 0
NM_020239.2	IOH21482	CDC42 small effector 1 (CDC42SE1), transcript variant 2	1	13	7	46276.8	0	0	8207.5	917.5	0.55876	0.72568	2.79213	-0.05943	0.0001447	0.0016653	0.145	0.08092	0, 0	0, 0
NM_145028.1	IOH22492	Uncharacterized protein C6orf81	1	13	9	1432.25	0	0	351	14.5	0.75628	-2.08205	-0.60072	-0.47415	0.0930099	1	0.03626	0.04877	0, 0	0, 0
NM_005641.2	IOH11381	TAF6 RNA polymerase II, TATA box binding protein (TBP)-associated factor, 80kDa (TAF6), transcript variant 1	1	13	11	24568.4	0	0	1008	843	0.93548	0.96198	-0.31699	-0.09364	0.008582	0.00176	0.00701	0.00168	0, 0	0, 0
NM_004567.2	IOH10913	6-phosphofructo-2-kinase/fructose-2,6-biphosphatase 4 (PFKFB4)	1	13	13	35997.6	0	0	634.5	306	0.86523	0.55608	-0.47828	-0.34027	0.0236929	0.0176593	0.02117	0.11554	0, 0	0, 0
BC017046.1	IOH11667	annexin A6 (ANXA6)	1	13	15	20482.7	0	0	482.5	79	0.83929	-0.34518	-0.54393	-0.44453	0.0435629	0.746284	0.02198	0.30432	0, 0	0, 0
NM_024561.1	IOH11647	NMDA receptor regulated 1-like (NARG1L), transcript variant 1	1	13	17	1193.16	0	0	422	122	0.86258	0.54694	-0.57005	-0.42478	0.0579393	0.134407	0.01005	0.06955	0, 0	0, 0
BC012493.1	IOH11147	KIAA1147 (KIAA1147)	1	13	19	9749.56	0	0	984.5	209	0.769	0.51141	-0.32714	-0.38482	0.0098011	0.0410208	0.06105	0.11503	0, 0	0, 0
BC011014.1	IOH12165	fracture callus 1 homolog (rat) (FXC1)	1	13	21	24722.7	0	0	646	307	0.89141	0.85242	-0.47332	-0.33981	0.0224962	0.0150007	0.01314	0.01843	0, 0	0, 0
NM_000200.1	IOH12986	histatin 3 (HTN3)	1	14	1	4696.98	0	0	391.5	9.5	0.51464	-7.22088	-0.58322	-0.47644	0.0829429	1	0.1174	0.37216	0, 0	0, 0
BC008440.1	IOH7416	APAF1 interacting protein (APIP)	1	14	3	8023.84	0	0	499.5	18.5	0.67696	-3.04379	-0.53659	-0.4723	0.0439794	1	0.07503	0.49689	0, 0	0, 0
NM_145306.1	IOH9906	chromosome 10 open reading frame 35 (C10orf35)	1	14	5	32204	0	0	838	19	0.73023	-1.55165	-0.39041	-0.47208	0.0140351	1	0.07088	0.14886	0, 0	0, 0
NM_032359.1	IOH5762	chromosome 3 open reading frame 26 (C3orf26)	1	14	7	40619.7	0	0	5208.5	706	0.52941	0.6036	1.49701	-0.15656	0.0003673	0.00303	0.15354	0.11818	0, 0	0, 0
BC005902.1	IOH7553	biliverdin reductase A (BLVRA)	1	14	9	9.07	0	0	796.5	152	0.79502	-0.36982	-0.40833	-0.411	0.0151146	0.149967	0.04883	0.38147	0, 0	0, 0
BC012124.1	IOH12569	cancer susceptibility candidate 4 (CASC4)	1	14	11	2846.96	0	0	928.5	120.5	0.82946	0.66946	-0.35133	-0.42546	0.0107471	0.128854	0.04036	0.02934	0, 0	0, 0
NM_022780.2	IOH13276	required for meiotic nuclear division 5 homolog A (S. cerevisiae) (RMND5A)	1	14	13	2959.07	0	0	354	41.5	0.54269	-1.20064	-0.59942	-0.46175	0.102743	1	0.10387	0.42597	0, 0	0, 0
BC012330.1	IOH13295	basic leucine zipper transcription factor, ATF-like 2 (BATF2)	1	14	15	23531.8	0	0	504	419.5	0.81576	0.58039	-0.53464	-0.28814	0.0400668	0.0089863	0.03087	0.11631	0, 0	0, 0
BC012176.1	IOH13364	naked cuticle homolog 2 (Drosophila) (NKD2)	1	14	17	17151.4	0	0	690.5	421	-3.39937	0.83168	-0.4541	-0.28746	1	0.0078246	1.40397	0.03359	0, 0	0, 0
NM_139242.1	IOH21859	mitochondrial methionyl-tRNA formyltransferase (MTFMT)	1	14	19	1619.88	0	0	1018	286	0.71937	0.88667	-0.31268	-0.34945	0.0093742	0.0171258	0.0778	0.00494	0, 0	0, 0
BC010458.1	IOH9663	NDRG family member 2 (NDRG2)	1	14	21	3870.02	0	0	669	190	0.9214	0.80499	-0.46338	-0.39354	0.0205593	0.0430238	0.00423	0.01489	0, 0	0, 0
NM_016614.1	IOH10129	TRAF and TNF receptor associated protein (TTRAP)	1	15	1	20649.9	0	0	2934.5	90	0.97157	-0.17141	0.51497	-0.43947	0.0009382	0.458144	0.00458	0.26713	0, 0	0, 0
BC011781.2	IOH13131	chromosome 9 open reading frame 37 (C9orf37)	1	15	3	34261.2	0	0	5920.5	685	0.9421	-0.67491	1.80449	-0.1662	0.0002302	0.0073631	0.01684	0.54091	0, 0	0, 0
NM_002362.2	IOH11259	melanoma antigen family A, 4 (MAGEA4), transcript variant 2	1	15	5	24639.1	0	0	694	112	0.90543	0.58384	-0.45259	-0.42937	0.0191603	0.160636	0.01019	0.05051	0, 0	0, 0
BC009006.1	IOH10201	transmembrane protein 30A (TMEM30A)	1	15	7	7259.3	0	0	970	11.5	0.9329	-3.47245	-0.3334	-0.47552	0.0093126	1	0.00729	0.06149	0, 0	0, 0
NM_052837.1	IOH10289	secretory carrier membrane protein 3 (SCAMP3), transcript variant 2	1	15	9	6051.57	0	0	426.5	29.5	0.86932	-0.37868	-0.56811	-0.46726	0.0563856	1	0.00829	0.07191	0, 0	0, 0
BC011239.1	IOH10245	transcobalamin II; macrocytic anemia (TCN2)	1	15	11	1460.24	0	0	421	-2.5	0.71421	-3.62374	-0.57049	-0.48196	0.0630063	1	0.05711	-0.84853	0, 0	0, 0
thyroglobulin		NA	1	15	13	0	0	0	66	22.5	-0.47035	-1.16584	-0.72379	-0.47047	1	1	0.12856	0.15713	0, 0	0, 0
P2228		protein kinase C, gamma (PRKCG)	1	15	15	0	0	0	949	151.5	0.52961	0.045	-0.34247	-0.41123	0.0120146	0.111906	0.13859	0.24737	0, 0	0, 0
PV4215		SFRS protein kinase 1 (SRPK1)	1	15	17	0	0	0	1.5	-5	-1.68009	-2.66556	-0.75165	-0.4831	1	1	1.41421	-0.56569	0, 0	0, 0
PV3293		mitogen-activated protein kinase kinase 6 (MAP2K6), transcript variant 2; see catalog number for detailed information on wild-type or point mutant status	1	15	19	0	0	0	0.5	-1	-1.32047	-3.72145	-0.75209	-0.48127	1	1	1.41421	0	0, 0	0, 0
P2227		protein kinase C, alpha (PRKCA); see catalog number for detailed information on wild-type or point mutant status	1	15	21	0	0	0	1169	312.5	0.73409	0.72405	-0.24746	-0.33728	0.0069711	0.0154373	0.07501	0.06109	0, 0	0, 0
PV3503		pim-1 oncogene (PIM1)	1	16	1	0	0	0	622.5	24	0.48245	-2.43625	-0.48347	-0.46979	0.0302852	1	0.14426	0.53033	0, 0	0, 0
PV4678		serine?threonine kinase	1	16	3	6376.83	0	0	335.5	9	0.84509	-7.70019	-0.60741	-0.47667	0.0983932	1	0.00632	0.31427	0, 0	0, 0
PV4398		CDC42 binding protein kinase alpha (DMPK-like)	1	16	5	10.37	0	0	311.5	12.5	0.84689	-2.88782	-0.61777	-0.47506	0.116764	1	0.00227	0.05657	0, 0	0, 0
NM_005801.2	IOH6916	eukaryotic translation initiation factor 1 (EIF1)	1	16	7	13811.1	0	0	3810	570.5	0.69438	-0.63518	0.89306	-0.21879	0.0006338	0.0104272	0.09762	0.52429	0, 0	0, 0
NM_017444.2	IOH10035	chromatin accessibility complex 1 (CHRAC1)	1	16	9	4030.06	0	0	567	68	0.80596	-1.45289	-0.50743	-0.44958	0.0311419	1	0.03741	0.62392	0, 0	0, 0
NM_003420.2	IOH9658	zinc finger protein 35 (ZNF35)	1	16	11	737.69	0	0	592.5	128	0.78127	0.53456	-0.49643	-0.42202	0.0286745	0.121149	0.04654	0.07734	0, 0	0, 0
BC016148.1	IOH10092	integral membrane protein 2B (ITM2B)	1	16	13	1960.35	0	0	546.5	133.5	0.9152	0.40606	-0.51629	-0.4195	0.0319055	0.118734	0.00129	0.12182	0, 0	0, 0
NM_004964.2	IOH3443	histone deacetylase 1 (HDAC1)	1	16	15	2362.32	0	0	541	222.5	0.67419	0.60994	-0.51866	-0.37862	0.0369753	0.0338947	0.07842	0.08581	0, 0	0, 0
NM_003277.1	IOH3589	claudin 5 (transmembrane protein deleted in velocardiofacial syndrome) (CLDN5)	1	16	17	4760.92	0	0	492.5	155	0.51064	0.19441	-0.53961	-0.40962	0.0497318	0.0963309	0.12778	0.20073	0, 0	0, 0
NM_001014.2	IOH4063	ribosomal protein S10 (RPS10)	1	16	19	17690.8	0	0	2287.5	2063.5	0.91482	0.81862	0.23557	0.4669	0.0016005	0.000308	0.02195	0.05586	0, 0	0, 0
BC000417.1	IOH3651	single-strand-selective monofunctional uracil-DNA glycosylase 1 (SMUG1)	1	16	21	3774.68	0	0	864	235.5	0.87422	0.7055	-0.37917	-0.37265	0.012227	0.0284762	0.02455	0.05705	0, 0	0, 0
NM_012280.1	IOH27897	FtsJ homolog 1 (E. coli) (FTSJ1), transcript variant 1	1	17	1	20983.5	0	0	2967.5	182.5	0.79774	-1.91385	0.52923	-0.39699	0.0009985	0.58904	0.06219	0.89502	0, 0	0, 0
NM_014239.1	IOH27837	eukaryotic translation initiation factor 2B, subunit 2 beta, 39kDa (EIF2B2)	1	17	3	39654.2	0	0	407	68.5	0.6491	-0.20048	-0.57653	-0.44934	0.0704383	0.976051	0.07644	0.23742	0, 0	0, 0
NM_018222.2	IOH27894	parvin, alpha (PARVA)	1	17	5	23943.2	0	0	1676	334	0.97175	0.47784	-0.02851	-0.32741	0.0029424	0.0153264	0.00084	0.14396	0, 0	0, 0
BC051304.1	IOH28074	tensin 1 (TNS1)	1	17	7	30440.3	0	0	867.5	165.5	0.89226	0.3395	-0.37767	-0.4048	0.0120146	0.0759324	0.01875	0.15808	0, 0	0, 0
NM_004223.1	IOH21743	ubiquitin-conjugating enzyme E2L 6 (UBE2L6), transcript variant 1	1	17	9	21522.3	0	0	379	129	0.70442	0.50414	-0.58862	-0.42156	0.0802922	0.121149	0.05597	0.0877	0, 0	0, 0
NM_004066.1	IOH22566	centrin, EF-hand protein, 1 (CETN1)	1	17	11	12006	0	0	646.5	141.5	0.59027	0.47188	-0.47311	-0.41582	0.0262942	0.0999046	0.11047	0.10494	0, 0	0, 0
NM_018105.1	IOH10776	THAP domain containing, apoptosis associated protein 1 (THAP1), transcript variant 1	1	17	13	21412.6	0	0	1692.5	894	0.90735	0.94031	-0.02138	-0.07022	0.0029754	0.001578	0.02214	0.00949	0, 0	0, 0
BC037780.2	IOH27748	Glutamate decarboxylase 1	1	17	15	23601.1	0	0	436	221.5	0.85701	0.54939	-0.56401	-0.37908	0.0540265	0.0353941	0.01297	0.10535	0, 0	0, 0
BC001610.1	IOH4912	zinc finger protein 765 (ZNF765)	1	17	17	5897.37	0	0	434.5	228	0.72863	0.80017	-0.56465	-0.37609	0.0582578	0.0290434	0.0537	0.02481	0, 0	0, 0
BC000784.1	IOH4711	baculoviral IAP repeat-containing 5 (survivin) (BIRC5)	1	17	19	20021.9	0	0	1961	1820.5	0.96497	0.82005	0.09456	0.3553	0.0021396	0.0003962	0.00433	0.05477	0, 0	0, 0
NM_014478.3	IOH59924	DNA-directed RNA polymerase III subunit RPC9	1	17	21	6353.94	0	0	597	365	0.22072	0.75839	-0.49448	-0.31317	0.0386467	0.0109407	0.22741	0.05424	0, 0	0, 0
NM_005764.3	IOH58947	PDZK1-interacting protein 1	1	18	1	14389	0	0	495	31.5	0.723	-1.3896	-0.53853	-0.46634	0.0437704	1	0.06	0.38161	0, 0	0, 0
NM_021644.2	IOH26282	heterogeneous nuclear ribonucleoprotein H3 (2H9) (HNRPH3), transcript variant 2H9A	1	18	3	2507.45	0	0	1739	182.5	0.86914	-0.1227	-0.00131	-0.39699	0.0028676	0.0824022	0.03497	0.31384	0, 0	0, 0
BC043498.2	IOH26404	mitochondrial fission regulator 1 (MTFR1)	1	18	5	10511.9	0	0	870	83	0.87012	0.15797	-0.37659	-0.44269	0.0120747	0.44063	0.02601	0.15335	0, 0	0, 0
BC044218.1	IOH26396	MHC class I polypeptide-related sequence B (MICB)	1	18	7	4363.32	0	0	289	34	0.22744	-0.23862	-0.62749	-0.46519	0.200566	1	0.19085	0.08319	0, 0	0, 0
NM_173642.1	IOH26158	family with sequence similarity 80, member A (FAM80A)	1	18	9	13515.2	0	0	441.5	100.5	0.55206	0.51163	-0.56164	-0.43465	0.0619411	0.217112	0.11051	0.06332	0, 0	0, 0
BC071702.1	IOH61790	Deleted in bladder cancer protein 1	1	18	11	2046.13	0	0	593.5	58	0.83341	-0.47756	-0.49599	-0.45417	0.0278112	1	0.02979	0.2926	0, 0	0, 0
BC087841.1	IOH62571	Ig alpha-1 chain C region	1	18	13	3535.6	0	0	491.5	154.5	0.48262	0.23425	-0.54004	-0.40985	0.0507562	0.0946155	0.13667	0.18765	0, 0	0, 0
BC068602.1	IOH61659	Succinyl-CoA ligase [GDP-forming] subunit beta, mitochondrial	1	18	15	943.37	0	0	0	-6	-1.36913	-1.9367	-0.7523	-0.48356	1	1	1	-0.2357	0, 0	0, 0
BC066254.1	IOH61859	Interleukin-2	1	18	17	6499.96	0	0	712	362	0.85886	0.86327	-0.44481	-0.31455	0.0185711	0.0105521	0.02582	0.01953	0, 0	0, 0
BC068536.1	IOH61685	KH domain-containing, RNA-binding, signal transduction-associated protein 3	1	18	19	9164.71	0	0	1399.5	1323	0.71856	0.9018	-0.14792	0.12681	0.0048386	0.0007256	0.08236	0.02565	0, 0	0, 0
NM_001025100.1	IOH61586	Myelin basic protein	1	18	21	2.27	0	0	1382	1494.5	0.61061	0.97719	-0.15548	0.20557	0.0052539	0.0005468	0.11768	0.00142	0, 0	0, 0
BC047438.1	IOH62395	Homer protein homolog 1	1	19	1	20958.6	0	0	936.5	76	0.79855	0.25402	-0.34786	-0.44591	0.0107218	0.51744	0.05059	0.11165	0, 0	0, 0
BC064521.1	IOH61569	Cytoplasmic dynein 1 heavy chain 1	1	19	3	9896.33	0	0	438	24	0.73597	-0.88542	-0.56315	-0.46979	0.0569995	1	0.05166	0.11785	0, 0	0, 0
NM_004297.1	IOH27303	Guanine nucleotide-binding protein subunit alpha-14	1	19	5	29461.3	0	0	924.5	40.5	0.86153	-1.50039	-0.35305	-0.46221	0.0106715	1	0.02983	0.50632	0, 0	0, 0
NM_001008211.1	IOH57143	Optineurin	1	19	7	30758.1	0	0	509.5	114.5	0.82216	0.22575	-0.53226	-0.42822	0.0389946	0.190438	0.02914	0.16674	0, 0	0, 0
BC026342.1	IOH22235	Guanine nucleotide-binding protein G(z) subunit alpha	1	19	9	11203.8	0	0	1224	740	0.77795	0.83546	-0.22371	-0.14094	0.0061954	0.0024432	0.06124	0.04204	0, 0	0, 0
NM_152618.2	IOH55646	Bardet-Biedl syndrome 12 protein	1	19	11	6434.14	0	0	647.5	312	0.84774	0.37137	-0.47267	-0.33752	0.0228848	0.0188038	0.0273	0.17678	0, 0	0, 0
NM_004583.1	IOH29836	RAB5C, member RAS oncogene family (RAB5C), transcript variant 2	1	19	13	25621.5	0	0	420	189.5	0.8301	0.51726	-0.57092	-0.39377	0.0595582	0.0506554	0.0202	0.10821	0, 0	0, 0
NM_000773.2	IOH29616	cytochrome P450, family 2, subfamily E, polypeptide 1 (CYP2E1)	1	19	15	1893.02	0	0	249	58	0.70337	0.08121	-0.64477	-0.45416	0.215667	1	0.03408	0.12191	0, 0	0, 0
BC053898.1	IOH29029	homeobox C8 (HOXC8)	1	19	17	2995.38	0	0	757	331	0.80993	0.60312	-0.42539	-0.32879	0.0167096	0.0145823	0.04297	0.10254	0, 0	0, 0
NM_016656.1	IOH29784	Ras-related GTP binding B (RRAGB), transcript variant RAGBl	1	19	19	20697.6	0	0	690	381.5	0.82891	0.85345	-0.45432	-0.3056	0.0201629	0.0095029	0.03484	0.0241	0, 0	0, 0
NM_004235.1	IOH22853	Kruppel-like factor 4 (gut) (KLF4)	1	19	21	1520.77	0	0	1020	542	0.90656	0.19033	-0.31181	-0.23188	0.0084924	0.0065856	0.01664	0.25049	0, 0	0, 0
BC026283.1	IOH14204	apolipoprotein H (beta-2-glycoprotein I) (APOH)	1	20	1	22707	0	0	791.5	17	0.52981	-2.32086	-0.41048	-0.473	0.0176301	1	0.1349	0.24957	0, 0	0, 0
BC017865.1	IOH13793	Fc fragment of IgG, low affinity IIIa, receptor (CD16a) (FCGR3A)	1	20	3	8269.65	0	0	667	86	0.82939	0.50279	-0.46425	-0.44131	0.0216754	0.319858	0.03392	0.04933	0, 0	0, 0
NM_002195.1	IOH12347	insulin-like 4 (placenta) (INSL4)	1	20	5	1010.76	0	0	215	11.5	0.54306	-5.38643	-0.65945	-0.47552	0.34203	1	0.07236	0.43041	0, 0	0, 0
BC005914.1	IOH7475	Sp2 transcription factor (SP2)	1	20	7	3619.28	0	0	464.5	274	0.68016	0.29838	-0.5517	-0.35496	0.0515453	0.0258748	0.07155	0.19613	0, 0	0, 0
NM_016464.1	IOH7268	transmembrane protein 138 (TMEM138)	1	20	9	9920.56	0	0	239.5	228	0.70019	0.3819	-0.64887	-0.37609	0.237724	0.036585	0.03248	0.16127	0, 0	0, 0
BC026330.1	IOH11319	Membrane-bound transcription factor site-1 protease	1	20	11	1877.13	0	0	132	106	0.1674	-0.02806	-0.69529	-0.43212	1	0.273103	0.12856	0.24015	0, 0	0, 0
BC030702.1	IOH22356	microcephaly, primary autosomal recessive 1 (MCPH1)	1	20	13	13967.6	0	0	-4.5	-2.5	-0.84202	-3.62374	-0.75424	-0.48196	1	1	-0.15713	-0.84853	0, 0	0, 0
NM_021104.1	IOH13630	ribosomal protein L41 (RPL41), transcript variant 1	1	20	15	10510.7	0	0	1630.5	1373.5	0.70624	0.93797	-0.04816	0.15	0.0035536	0.0006609	0.08804	0.0139	0, 0	0, 0
BC033010.1	IOH22257	acrosin binding protein (ACRBP)	1	20	17	1035.38	0	0	230	145.5	0.13173	0.33607	-0.65297	-0.41398	0.376241	0.101766	0.20291	0.15066	0, 0	0, 0
BC050456.1	IOH26721	thrombospondin 4 (THBS4)	1	20	19	4006.96	0	0	322	443	0.59253	0.8595	-0.61325	-0.27735	0.124375	0.0069412	0.08345	0.02554	0, 0	0, 0
BC002557.2	IOH4034	GATA binding protein 2 (GATA2)	1	20	21	4374.67	0	0	703	542	0.86942	0.52996	-0.44871	-0.23188	0.0189806	0.0054282	0.02213	0.13829	0, 0	0, 0
NM_183059.1	IOH39968	retinal degeneration 3 (RD3)	1	21	1	6455.88	0	0	1894	481	0.84827	0.36282	0.06563	-0.25989	0.0024321	0.0076272	0.04256	0.19111	0, 0	0, 0
NM_207331.1	IOH40118	glucuronidase, beta pseudogene 1 (GUSBP1)	1	21	3	2816.07	0	0	437.5	194	0.83214	0.40538	-0.56336	-0.39171	0.0543132	0.0513249	0.02101	0.1458	0, 0	0, 0
NM_003045.3	IOH39804	solute carrier family 7 (cationic amino acid transporter, y+ system), member 1 (SLC7A1)	1	21	5	6263.9	0	0	226	67	0.36173	0.28253	-0.6547	-0.45003	0.337527	0.710161	0.13141	0.08443	0, 0	0, 0
NM_001001953.1	IOH28551	olfactory receptor, family 10, subfamily G, member 9 (OR10G9)	1	21	7	2368.8	0	0	524	215	0.86514	0.48498	-0.52601	-0.38206	0.035869	0.0391544	0.01619	0.12498	0, 0	0, 0
NM_003605.3	IOH42213	O-linked N-acetylglucosamine (GlcNAc) transferase (UDP-N-acetylglucosamine:polypeptide-N-acetylglucosaminyl transferase) (OGT), transcript variant 3, mRNA.	1	21	9	2594.27	0	0	190.5	46	0.51477	0.32878	-0.67003	-0.45968	0.476691	1	0.07053	0	0, 0	0, 0
NM_020163.1	IOH42833	Semaphorin-3G	1	21	11	666.06	0	0	235.5	104.5	0.63564	0.57381	-0.6506	-0.43281	0.257306	0.190438	0.05104	0.04737	0, 0	0, 0
NM_024569.3	IOH43374	Myelin protein zero-like protein 1	1	21	13	1615.34	0	0	151.5	86.5	0.33893	-0.29956	-0.68687	-0.44108	1	0.563605	0.09801	0.30246	0, 0	0, 0
NM_173700.1	IOH43271	BCoR-like protein 2	1	21	15	5569.34	0	0	915.5	730	0.72752	0.94436	-0.35694	-0.14554	0.0116632	0.0023812	0.07338	0.00581	0, 0	0, 0
NM_019083.1	IOH42080	coiled-coil domain containing 76, mRNA (cDNA clone MGC:87928 IMAGE:5104751), complete cds	1	21	17	12607.2	0	0	704	414.5	0.88822	0.9274	-0.44827	-0.29044	0.018745	0.0077052	0.01607	0.00171	0, 0	0, 0
NM_001012337.1	IOH42173	Ropporin-1B	1	21	19	41846.9	0	0	91.5	48.5	0.31831	0.22143	-0.71278	-0.45853	1	1	0.02318	0.04374	0, 0	0, 0
NM_007066.3	IOH42371	cAMP-dependent protein kinase inhibitor gamma	1	21	21	16968.3	0	0	151.5	54	0.49995	0.09276	-0.68688	-0.456	0.906294	1	0.05134	0.10476	0, 0	0, 0
NM_018201.2	IOH41097	TBC1 domain family member 13	1	22	1	30987.4	0	0	158.5	45.5	0.64748	0.16397	-0.68385	-0.45991	0.723698	1	0.01338	0.04662	0, 0	0, 0
BC038104.2	IOH27177	regulator of chromosome condensation (RCC1) and BTB (POZ) domain containing protein 1 (RCBTB1)	2	2	11	2171.45	0	0	470	266.5	0.68273	0.83445	-0.54933	-0.35841	0.0480123	0.0202295	0.04513	0.01327	0, 0	0, 0
NM_021038.3	IOH26398	muscleblind-like (Drosophila) (MBNL1), transcript variant 1	2	2	13	21551.1	0	0	1369.5	934	0.92767	0.85541	-0.16087	-0.05185	0.0045048	0.0015007	0.00568	0.03634	0, 0	0, 0
NM_002558.2	IOH26134	purinergic receptor P2X, ligand-gated ion channel, 1 (P2RX1)	2	2	15	8937.73	0	0	603.5	315	0.64121	0.67098	-0.49167	-0.33614	0.0286745	0.0154373	0.07147	0.07183	0, 0	0, 0
NM_175733.2	IOH26388	synaptotagmin IX (SYT9)	2	2	17	5083.6	0	0	1146	786	0.93416	0.86066	-0.25739	-0.11982	0.0064822	0.0021266	0	0.03239	0, 0	0, 0
NM_002697.2	IOH3841	POU class 2 homeobox 1 (POU2F1)	2	2	19	1154.57	0	0	340.5	151.5	0.17212	0.54225	-0.60525	-0.41122	0.128463	0.0797186	0.17236	0.07001	0, 0	0, 0
BC011761.2	IOH13919	ilvB (bacterial acetolactate synthase)-like (ILVBL)	2	2	21	13360.1	0	0	452.5	229.5	0.62301	0.58975	-0.55688	-0.3754	0.0537421	0.0314905	0.06094	0.08319	0, 0	0, 0
NM_014741.2	IOH3624	KIAA0652 (KIAA0652)	2	3	1	25630.6	0	0	794	779	0.60526	0.94255	-0.40941	-0.12304	0.016371	0.0020817	0.0944	0.00545	0, 0	0, 0
BC002701.2	IOH5296	ATM/ATR-Substrate Chk2-Interacting Zn2+-finger protein (ASCIZ)	2	3	3	21044.1	0	0	1111	684	0.88844	0.85212	-0.27251	-0.16667	0.0070647	0.0028362	0.014	0.03308	0, 0	0, 0
NM_032354.1	IOH6348	Transmembrane protein 107	2	3	5	49537	0	0	962.5	550	0.8268	0.78352	-0.33664	-0.2282	0.0098011	0.0045871	0.03012	0.05143	0, 0	0, 0
NM_174896.2	IOH23052	chromosome 1 open reading frame 162 (C1orf162)	2	3	7	45858.4	0	0	487	265	0.80865	0.80813	-0.54198	-0.3591	0.04176	0.020741	0.00871	0.02135	0, 0	0, 0
NM_002964.3	IOH7407	S100 calcium binding protein A8 (S100A8)	2	3	9	49530.2	0	0	287.5	120	0.54316	0.46643	-0.62814	-0.42569	0.153634	0.140326	0.04673	0.07071	0, 0	0, 0
NM_006555.2	IOH5843	YKT6 v-SNARE homolog (S. cerevisiae) (YKT6)	2	3	11	49534.7	0	0	306.5	144	0.65526	0.69504	-0.61994	-0.41467	0.125379	0.0824022	0.02076	0.01964	0, 0	0, 0
NM_023932.1	IOH4371	delta-like 2 homolog (Drosophila) (DLK2), transcript variant 1	2	3	13	34096.2	0	0	723.5	607.5	0.67936	0.82949	-0.43985	-0.2018	0.0191603	0.003656	0.06744	0.03841	0, 0	0, 0
NM_004710.2	IOH3613	synaptogyrin 2 (SYNGR2)	2	3	15	39101.2	0	0	499	227	0.54569	0.79384	-0.5368	-0.37655	0.0452653	0.0290434	0.09069	0.01869	0, 0	0, 0
BC000395.1	IOH3542	LETM1 domain-containing protein 1	2	3	17	17986.7	0	0	1480	1512.5	0.94354	0.95227	-0.11316	0.21384	0.0038126	0.0005394	0.00191	0.00888	0, 0	0, 0
BC001788.1	IOH4396	signal peptide peptidase-like 2B (SPPL2B)	2	3	19	36845.7	0	0	800	616	0.85954	0.79315	-0.40682	-0.19789	0.0141876	0.0036177	0.01414	0.05051	0, 0	0, 0
BC056257.1	IOH29441	adaptor-related protein complex 3, mu 2 subunit (AP3M2)	2	3	21	3102.07	0	0	720.5	475	0.59068	0.89549	-0.44115	-0.26265	0.0202282	0.0058724	0.0952	0.01191	0, 0	0, 0
BC038934.1	IOH27574	gap junction protein, beta 6 (GJB6)	2	4	1	0	0	0	1406	1016	0.87837	0.75295	-0.14511	-0.01419	0.0043704	0.0013307	0.02213	0.07099	0, 0	0, 0
BC040516.1	IOH27501	SH3-domain GRB2-like (endophilin) interacting protein 1 (SGIP1)	2	4	3	1.3	0	0	-6.5	-3	-0.70866	-0.86482	-0.75511	-0.48218	1	1	-0.32636	0	0, 0	0, 0
BC036923.1	IOH25928	chromosome 9 open reading frame 150 (C9orf150)	2	4	5	28505.7	0	0	1370	1256.5	0.8049	0.74101	-0.16066	0.09627	0.0047779	0.0008703	0.04542	0.0771	0, 0	0, 0
NM_173545.1	IOH26160	chromosome 2 open reading frame 13 (C2orf13)	2	4	7	17056.8	0	0	1192	818	0.77844	0.61827	-0.23753	-0.10513	0.0064468	0.0022148	0.05102	0.11238	0, 0	0, 0
BC040949.1	IOH26268	myocyte enhancer factor 2D (MEF2D)	2	4	9	27622.8	0	0	1344.5	886.5	0.57508	0.884	-0.17167	-0.07367	0.0055801	0.0016457	0.11939	0.02632	0, 0	0, 0
BC039729.1	IOH26128	RIO kinase 3 (yeast) (RIOK3)	2	4	11	7816.45	0	0	1316	830	0.89971	0.82659	-0.18398	-0.09961	0.0049554	0.0019353	0.01397	0.0443	0, 0	0, 0
BC041157.1	IOH26254	thromboxane A synthase 1 (platelet, cytochrome P450, family 5, subfamily A) (TBXAS1)	2	4	13	7107.51	0	0	843	360	0.80367	0.89754	-0.38825	-0.31547	0.0130674	0.0104272	0.03355	0.00393	0, 0	0, 0
NM_203454.1	IOH10788	Putative C->U-editing enzyme APOBEC-4	2	4	15	6171.6	0	0	1258	2022.5	0.78696	0.90947	-0.20903	0.44806	0.0057448	0.0003064	0.04946	0.02482	0, 0	0, 0
BC008912.2	IOH7034	family with sequence similarity 3, member A (FAM3A)	2	4	17	8153.89	0	0	747	419.5	0.51903	0.8446	-0.42971	-0.28814	0.0194654	0.0077845	0.11927	0.02528	0, 0	0, 0
BC014863.1	IOH11352	tripeptidyl peptidase I (TPP1)	2	4	19	7113.57	0	0	671.5	358	0.6664	0.88462	-0.4623	-0.31639	0.0225731	0.0106154	0.06845	0.0079	0, 0	0, 0
BC013966.2	IOH12372	family with sequence similarity 64, member A (FAM64A)	2	4	21	22483.9	0	0	1755	1972	0.71759	0.92122	0.0056	0.42488	0.0030051	0.0003206	0.07816	0.0208	0, 0	0, 0
BC019883.1	IOH11101	C-type lectin domain family 2 member D	2	5	1	22709.4	0	0	591	210	0.82167	0.60303	-0.49707	-0.38436	0.0273941	0.037837	0.01436	0.07408	0, 0	0, 0
NM_000499.2	IOH10675	cytochrome P450, family 1, subfamily A, polypeptide 1 (CYP1A1)	2	5	3	5645.76	0	0	578.5	160	0.7427	0.61237	-0.50247	-0.40732	0.0298114	0.0680816	0.03789	0.05303	0, 0	0, 0
BC016853.1	IOH10348	cytochrome P450, family 4, subfamily F, polypeptide 11 (CYP4F11)	2	5	5	9028.52	0	0	589	162.5	0.4579	0.43349	-0.49793	-0.40618	0.033242	0.0724097	0.12726	0.10879	0, 0	0, 0
NM_138612.1	IOH11074	hyaluronan synthase 3 (HAS3), transcript variant 2	2	5	7	12473.3	0	0	575	330	0.76877	0.88782	-0.50398	-0.32925	0.0298114	0.012566	0.02951	0.00429	0, 0	0, 0
BC032598.1	IOH21976	NHL repeat containing 2 (NHLRC2)	2	5	9	20654.5	0	0	1098	469	0.43399	0.84751	-0.27812	-0.26541	0.0091314	0.0061712	0.15971	0.02714	0, 0	0, 0
BC042179.1	IOH25923	similar to CG10671-like (LOC161247)	2	5	11	28091.1	0	0	1356	644	0.71579	0.80234	-0.1667	-0.18504	0.0051014	0.0032879	0.07405	0.04831	0, 0	0, 0
BC036390.2	IOH22063	UDP-N-acetyl-alpha-D-galactosamine:polypeptide N-acetylgalactosaminyltransferase 4 (GalNAc-T4) (GALNT4)	2	5	13	4365.59	0	0	1279.5	543.5	0.89504	0.59266	-0.19974	-0.23119	0.0052625	0.0051812	0.01492	0.11319	0, 0	0, 0
BC051820.1	IOH27009	Guanine nucleotide exchange factor for Rab3A	2	5	15	28957.4	0	0	494	266	0.74621	0.52297	-0.53896	-0.35864	0.04176	0.0238267	0.02863	0.11165	0, 0	0, 0
BC016961.1	IOH10330	dipeptidyl-peptidase 7 (DPP7)	2	5	17	4060.68	0	0	784	404.5	0.60566	0.74091	-0.41373	-0.29503	0.0168083	0.0088395	0.0938	0.05769	0, 0	0, 0
BC007022.1	IOH7234	serum amyloid A1 (SAA1)	2	5	19	22256.2	0	0	487	225.5	0.78968	0.70222	-0.54198	-0.37725	0.0421509	0.0308505	0.01452	0.04704	0, 0	0, 0
BC016283.1	IOH10041	ATP-binding cassette, sub-family E (OABP), member 1 (ABCE1)	2	5	21	6879.02	0	0	1102	614	0.8795	0.73592	-0.2764	-0.19882	0.0072156	0.0037477	0.01668	0.0691	0, 0	0, 0
NM_080660.2	IOH6727	zinc finger CCCH-type, antiviral 1-like (ZC3HAV1L)	2	6	1	40827	0	0	4426	1592	0.87506	0.90225	1.15908	0.25035	0.0004262	0.0004982	0.03579	0.02576	0, 0	0, 0
BC032954.2	IOH22415	protein phosphatase 2 (formerly 2A), regulatory subunit B, gamma isoform (PPP2R2C)	2	6	3	8564.73	0	0	980.5	528.5	0.86168	0.90223	-0.32887	-0.23808	0.0092719	0.0046974	0.01947	0.01204	0, 0	0, 0
BC003160.1	IOH5120	acid phosphatase 2, lysosomal (ACP2)	2	6	5	3708.1	0	0	675.5	227.5	0.47494	0.58591	-0.46058	-0.37632	0.0246321	0.0321506	0.12876	0.08392	0, 0	0, 0
NM_024099.2	IOH40910	Uncharacterized protein C11orf48	2	6	7	29563.4	0	0	848	1086	0.69463	0.80864	-0.38609	0.01796	0.0136283	0.0011307	0.06838	0.05339	0, 0	0, 0
NM_018357.2	IOH6558	La ribonucleoprotein domain family, member 6 (LARP6), transcript variant 1	2	6	9	44638.7	0	0	2062.5	2660	0.96294	0.70442	0.13839	0.74085	0.0019177	0.0001953	0.00034	0.0941	0, 0	0, 0
NM_001008218.1	IOH40716	amylase, alpha 1B (salivary) (AMY1B)	2	6	11	4920.31	0	0	852	308.5	0.73271	0.69971	-0.38436	-0.33912	0.0132389	0.0158933	0.05644	0.06189	0, 0	0, 0
BC069185.1	IOH40766	Fc receptor-like 2 (FCRL2)	2	6	13	7584.93	0	0	526	257.5	0.40511	0.58466	-0.52514	-0.36255	0.0435629	0.0247058	0.13712	0.09062	0, 0	0, 0
NM_183241.1	IOH40652	chromosome 9 open reading frame 142 (C9orf142)	2	6	15	38072.2	0	0	1450.5	1447.5	0.87468	0.36124	-0.1259	0.18399	0.004107	0.0007989	0.02389	0.20371	0, 0	0, 0
BC062297.1	IOH40691	fibronectin type III domain containing 5 (FNDC5)	2	6	17	5039.72	0	0	735.5	370	0.72149	0.80514	-0.43467	-0.31088	0.0181191	0.0103044	0.0548	0.0344	0, 0	0, 0
NM_015370.1	IOH35430	chromosome 22 open reading frame 31 (C22orf31)	2	6	19	2506.62	0	0	1011.5	777	0.88356	0.87014	-0.31548	-0.12395	0.0086002	0.0021671	0.01328	0.02912	0, 0	0, 0
BC001487.2	IOH12155	TAR DNA-binding protein 43	2	6	21	33414.5	0	0	1673.5	1432	0.84504	0.89122	-0.0296	0.17687	0.0031089	0.0006204	0.03592	0.02864	0, 0	0, 0
NM_145699.2	IOH35258	apolipoprotein B mRNA editing enzyme, catalytic polypeptide-like 3A (APOBEC3A)	2	7	1	35962.8	0	0	308	258.5	-1.3601	0.65569	-0.61928	-0.36208	0.516436	0.0236143	0.60609	0.06839	0, 0	0, 0
NM_194299.1	IOH35431	Synaptonemal complex protein 2-like	2	7	3	39024.7	0	0	924.5	773	0.50283	0.87504	-0.35305	-0.12579	0.0125724	0.0021848	0.13232	0.02744	0, 0	0, 0
NM_176824.1	IOH38205	Bardet-Biedl syndrome 7 (BBS7), transcript variant 1	2	7	5	5677.54	0	0	512.5	261.5	0.67087	0.64274	-0.53097	-0.36071	0.0400668	0.0231978	0.05381	0.07301	0, 0	0, 0
NM_015560.1	IOH38530	optic atrophy 1 (autosomal dominant) (OPA1), nuclear gene encoding mitochondrial protein, transcript variant 1	2	7	7	30406.3	0	0	773.5	371.5	0.72435	0.8356	-0.41826	-0.31018	0.0162762	0.0100654	0.05576	0.02474	0, 0	0, 0
BC059360.1	IOH29131	phosphoglucomutase 2-like 1 (PGM2L1)	2	7	9	22563.4	0	0	397.5	127.5	0.77856	0.55756	-0.58064	-0.42225	0.065985	0.11639	0.00534	0.04991	0, 0	0, 0
NM_181349.1	IOH38225	SMAD specific E3 ubiquitin protein ligase 1 (SMURF1), transcript variant 2	2	7	11	8581.37	0	0	1449.5	706	0.89265	0.94875	-0.12633	-0.15656	0.0040772	0.0025371	0.01805	0.002	0, 0	0, 0
NM_138930.2	IOH42210	diablo homolog (Drosophila) (DIABLO), nuclear gene encoding mitochondrial protein, transcript variant 2	2	7	13	34111.4	0	0	321.5	172	0.11627	0.58814	-0.61346	-0.40182	0.150931	0.0588185	0.18255	0.06578	0, 0	0, 0
NM_025004.1	IOH43200	Coiled-coil domain-containing protein 15	2	7	15	20289.8	0	0	2089	3376.5	0.93547	0.88032	0.14985	1.06992	0.0018931	0.0001108	0.00948	0.03665	0, 0	0, 0
NM_012416.2	IOH43766	RAN binding protein 6 (RANBP6)	2	7	17	14777.2	0	0	741.5	524	0.69364	0.81406	-0.43208	-0.24015	0.0180638	0.0049914	0.06389	0.04048	0, 0	0, 0
NM_173799.2	IOH42215	V-set and transmembrane domain containing 3 (VSTM3)	2	7	19	14736.3	0	0	1066	1078.5	0.6272	0.66982	-0.29195	0.01451	0.0087657	0.0012296	0.09685	0.099	0, 0	0, 0
NM_004116.2	IOH43717	FK506 binding protein 1B, 12.6 kDa (FKBP1B), transcript variant 1	2	7	21	40211.1	0	0	1365	804.5	0.6761	0.90416	-0.16281	-0.11133	0.0051347	0.0019857	0.08703	0.01846	0, 0	0, 0
NM_153477.1	IOH41013	ubiquitously-expressed transcript (UXT), transcript variant 1	2	8	1	20948	0	0	2655.5	1868.5	0.93404	0.79673	0.39448	0.37734	0.0011635	0.0003798	0.01252	0.06168	0, 0	0, 0
NM_199124.1	IOH43439	chromosome 11 open reading frame 63 (C11orf63), transcript variant 2	2	8	3	46963	0	0	2944.5	4805.5	0.71128	0.67429	0.51929	1.72622	0.001053	6.05e-05	0.08669	0.10609	0, 0	0, 0
NM_001017980.1	IOH43503	hypothetical protein LOC203547 (LOC203547)	2	8	5	41939.2	0	0	852.5	497.5	0.50577	0.65039	-0.38414	-0.25232	0.0148642	0.0060326	0.12856	0.09239	0, 0	0, 0
BC006083.1	IOH6556	tyrosyl-DNA phosphodiesterase 1 (TDP1)	2	8	7	19795.7	0	0	1199	1011	0.81272	0.96442	-0.2345	-0.01648	0.0062625	0.0012123	0.0401	0.0014	0, 0	0, 0
NM_000420.2	IOH5088	Kell blood group, metallo-endopeptidase (KEL)	2	8	9	10520.5	0	0	1053	541.5	0.80667	0.80013	-0.29756	-0.23211	0.0082146	0.0046974	0.03895	0.0457	0, 0	0, 0
NM_032259.1	IOH6995	WD repeat domain 24 (WDR24)	2	8	11	10938.9	0	0	3	878.5	-1.55212	0.84858	-0.751	-0.07734	1	0.0017055	2.35702	0.03783	0, 0	0, 0
NM_014049.3	IOH6788	acyl-Coenzyme A dehydrogenase family, member 9 (ACAD9)	2	8	13	14386	0	0	1234	992	0.89282	0.70785	-0.2194	-0.02521	0.0056761	0.001429	0.0149	0.08554	0, 0	0, 0
NM_173042.1	IOH45456	interleukin 18 binding protein (IL18BP), transcript variant A	2	8	15	18183.4	0	0	756.5	577	0.75925	0.83909	-0.4256	-0.21581	0.0167588	0.0040444	0.04393	0.03431	0, 0	0, 0
NM_016285.2	IOH45523	Kruppel-like factor 12 (KLF12), transcript variant 2	2	8	17	23837.5	0	0	941.5	762	0.86982	0.8732	-0.3457	-0.13084	0.0100484	0.0022516	0.01577	0.02784	0, 0	0, 0
NM_207316.1	IOH45939	Transmembrane protein 207	2	8	19	30525.1	0	0	742.5	497.5	0.66388	0.9135	-0.43165	-0.25232	0.0182867	0.0052913	0.07333	0.00711	0, 0	0, 0
NM_134427.1	IOH45474	regulator of G-protein signaling 3 (RGS3), transcript variant 4	2	8	21	49521.8	0	0	2096	2665	-1.54038	0.69537	0.15287	0.74315	0.0112723	0.0001955	0.81911	0.09711	0, 0	0, 0
BC010467.1	IOH11119	cDNA clone MGC:17410 IMAGE:4156035, complete cds	2	9	1	35689.6	0	0	2438.5	2406	0.56901	0.7688	0.30078	0.6242	0.0016604	0.0002314	0.13136	0.0723	0, 0	0, 0
NM_000396.1	IOH14212	cathepsin K (CTSK)	2	9	3	7637.89	0	0	989.5	536.5	0.80938	0.71706	-0.32498	-0.23441	0.0093331	0.0049914	0.03645	0.07249	0, 0	0, 0
BC005056.1	IOH6527	Williams Beuren syndrome chromosome region 18 (WBSCR18)	2	9	5	11206	0	0	1391	1124	0.76711	0.76934	-0.1516	0.03541	0.0047184	0.0010753	0.05795	0.06668	0, 0	0, 0
BC014441.1	IOH13328	NOL1/NOP2/Sun domain family, member 4 (NSUN4)	2	9	7	36236.7	0	0	2212.5	1914	0.91082	0.87193	0.20317	0.39824	0.0017044	0.0003487	0.01822	0.03694	0, 0	0, 0
BC030027.2	IOH45985	guanine nucleotide binding protein (G protein), alpha activating activity polypeptide O (GNAO1)	2	9	9	38377.8	0	0	984	875.5	0.77906	0.80375	-0.32735	-0.07872	0.0095841	0.0017557	0.04599	0.0525	0, 0	0, 0
NM_002789.2	IOH7299	proteasome (prosome, macropain) subunit, alpha type, 4 (PSMA4), transcript variant 1	2	9	11	35229.6	0	0	784	542	0.67407	0.6437	-0.41373	-0.23188	0.016229	0.0050744	0.07215	0.09654	0, 0	0, 0
BC013905.2	IOH14523	cDNA clone IMAGE:3635859, partial cds (LOC645591)	2	9	13	49148.8	0	0	1171	660.5	0.92061	0.85658	-0.2466	-0.17746	0.00624	0.0030397	0.00483	0.03105	0, 0	0, 0
BC031637.1	IOH22785	ubiquitin-activating enzyme E1-like 2 (UBE1L2)	2	9	15	28924.9	0	0	970	729	0.721	0.80211	-0.3334	-0.146	0.0101639	0.002552	0.06415	0.05044	0, 0	0, 0
NM_007194.2		CHK2 checkpoint homolog (S. pombe) (CHEK2), transcript variant 1	2	9	21	17276.2	0	0	971.5	945.5	0.90589	0.87768	-0.33275	-0.04656	0.0092516	0.0014481	0.00509	0.02917	0, 0	0, 0
NM_002376.2		MAP/microtubule affinity-regulating kinase 3 (MARK3)	2	10	1	5614.74	0	0	980.5	531	0.70382	0.67714	-0.32887	-0.23694	0.0100255	0.0052029	0.06995	0.08523	0, 0	0, 0
NM_002314.2		LIM domain kinase 1	2	10	3	8241.66	0	0	1281.5	806.5	0.8918	0.94722	-0.19888	-0.11041	0.0052539	0.0019353	0.016	0.00438	0, 0	0, 0
NM_003618.2		Mitogen-activated protein kinase kinase kinase kinase 3	2	10	5	2166.15	0	0	1060.5	401	0.81433	0.64544	-0.29431	-0.29664	0.0080643	0.0094492	0.03667	0.08817	0, 0	0, 0
NM_013392.1		Nuclear receptor-binding protein	2	10	9	39572.5	0	0	867.5	460	0.70439	0.88247	-0.37767	-0.26955	0.0129325	0.0063146	0.06602	0.01537	0, 0	0, 0
BC031427.1	IOH22113	phosphatidylinositol transfer protein, beta (PITPNB)	2	11	21	4186.28	0	0	619	275.5	0.70575	0.7591	-0.48498	-0.35428	0.0262942	0.0195765	0.05255	0.0385	0, 0	0, 0
NM_002001.1	IOH7481	Fc fragment of IgE, high affinity I, receptor for; alpha polypeptide (FCER1A)	2	12	1	17438.9	0	0	1122.5	906	0.86415	0.8794	-0.26755	-0.0647	0.0069976	0.001578	0.02205	0.0281	0, 0	0, 0
NM_032596.3	IOH11191	chromosome 9 open reading frame 24 (C9orf24), transcript variant 1	2	12	3	1909.66	0	0	389	261	0.13523	0.51332	-0.58431	-0.36094	0.0976951	0.0249332	0.19632	0.11379	0, 0	0, 0
BC009623.1	IOH9844	nucleophosmin (nucleolar phosphoprotein B23, numatrin) (NPM1)	2	12	5	23904.8	0	0	1743	1291.5	0.49141	0.95729	0.00042	0.11235	0.003427	0.0007406	0.15173	0.00602	0, 0	0, 0
NM_024791.2	IOH22680	PDZ domain containing 3 (PDZD3)	2	12	7	16557.5	0	0	908.5	530	0.66462	0.75869	-0.35996	-0.23739	0.0119847	0.0050119	0.08017	0.0587	0, 0	0, 0
NM_001584.1	IOH22675	metallophosphoesterase domain containing 2 (MPPED2)	2	12	9	27048.5	0	0	866	362	0.8194	0.60574	-0.37831	-0.31455	0.0122578	0.0119355	0.02939	0.09767	0, 0	0, 0
NM_018659.1	IOH22679	cytokine-like 1 (CYTL1)	2	12	11	6248.77	0	0	781.5	373	0.76736	0.7241	-0.4148	-0.3095	0.0155903	0.0105521	0.04253	0.06066	0, 0	0, 0
NM_152315.1	IOH22681	Protein FAM55A	2	12	13	4531.29	0	0	850	451	0.74776	0.86064	-0.38523	-0.27368	0.0132043	0.0066482	0.05158	0.02195	0, 0	0, 0
BC037253.1	IOH27450	FERM domain containing 3 (FRMD3)	2	12	15	3.89	0	0	1465	1107.5	0.8834	0.79495	-0.11963	0.02784	0.0040071	0.001094	0.02124	0.0581	0, 0	0, 0
NM_152723.1	IOH27358	coiled-coil domain containing 89 (CCDC89)	2	12	17	4.54	0	0	-11.5	-1	-0.70753	-1.11768	-0.75727	-0.48127	1	1	-0.43041	0	0, 0	0, 0
NM_017594.2	IOH5904	DIRAS family, GTP-binding RAS-like 2 (DIRAS2)	2	12	19	30040.1	0	0	1504	985	0.93577	0.74069	-0.10279	-0.02843	0.0037026	0.0014259	0.0047	0.07466	0, 0	0, 0
NM_032047.2	IOH27467	UDP-GlcNAc:betaGal beta-1,3-N-acetylglucosaminyltransferase 5 (B3GNT5)	2	12	21	3959.29	0	0	951	492	0.8735	0.87259	-0.3416	-0.25484	0.0098232	0.0055225	0.01487	0.02012	0, 0	0, 0
NM_022141.1	IOH22820	parvin, gamma (PARVG)	2	13	1	28165.2	0	0	232	90	0.15728	0.2565	-0.65211	-0.43948	0.312282	0.309592	0.12801	0.09428	0, 0	0, 0
NM_000910.1	IOH28389	neuropeptide Y receptor Y2 (NPY2R)	2	13	3	6409.17	0	0	871	613	0.81539	0.82752	-0.37616	-0.19927	0.0121353	0.0035926	0.03085	0.03922	0, 0	0, 0
NM_015488.1	IOH22386	paroxysmal nonkinesigenic dyskinesia (PNKD), transcript variant 1	2	13	5	7437.39	0	0	1182	990	0.67992	0.94193	-0.24185	-0.02612	0.0068924	0.0012787	0.08256	0.00857	0, 0	0, 0
NM_080745.1	IOH27453	tripartite motif-containing 69 (TRIM69), transcript variant b	2	13	7	30730.1	0	0	852.5	426	0.70938	0.87277	-0.38415	-0.28515	0.0133785	0.0074371	0.06387	0.0166	0, 0	0, 0
NM_004102.2	IOH7163	fatty acid binding protein 3, muscle and heart (mammary-derived growth inhibitor) (FABP3)	2	13	9	34207.5	0	0	451.5	151.5	0.45719	0.63465	-0.55732	-0.41123	0.0589026	0.0759324	0.1112	0.04201	0, 0	0, 0
NM_015878.2	IOH12717	antizyme inhibitor 1 (AZIN1), transcript variant 1	2	13	11	24793.8	0	0	667.5	318	0.75891	0.8555	-0.46404	-0.33476	0.0218212	0.0137963	0.0392	0.01334	0, 0	0, 0
BC009182.1	IOH13497	chromosome 14 open reading frame 159 (C14orf159)	2	13	13	4912.61	0	0	806.5	432.5	0.81369	0.72784	-0.40401	-0.28218	0.0142648	0.0077447	0.02893	0.06376	0, 0	0, 0
NM_006685.2	IOH11229	submaxillary gland androgen regulated protein 3 homolog B (mouse) (SMR3B)	2	13	15	33048.3	0	0	767	621	0.87067	0.8787	-0.42107	-0.1956	0.0154148	0.0034118	0.00922	0.02277	0, 0	0, 0
NM_152773.2	IOH11669	hypothetical protein MGC33212 (MGC33212)	2	13	17	35905.3	0	0	1013	897.5	0.86848	0.82303	-0.31483	-0.06861	0.0086365	0.0016535	0.01815	0.04648	0, 0	0, 0
NM_032308.1	IOH5031	RPA interacting protein (RPAIN), transcript variant 2	2	13	19	47793.8	0	0	978.5	707.5	0.89303	0.34648	-0.32973	-0.15587	0.0091712	0.0034469	0.00939	0.19889	0, 0	0, 0
NM_031427.1	IOH7274	dynein, axonemal, light chain 1 (DNAL1)	2	13	21	10938.9	0	0	583	330	0.80342	0.90123	-0.50053	-0.32925	0.028455	0.0124845	0.01941	0	0, 0	0, 0
NM_145792.1	IOH7456	microsomal glutathione S-transferase 1 (MGST1), transcript variant 1a	2	14	1	2719.98	0	0	363	159	0.70897	0.6097	-0.59554	-0.40779	0.0834888	0.0691265	0.01948	0.05337	0, 0	0, 0
NM_017706.2	IOH4301	WD repeat-containing protein 55	2	14	3	6534.77	0	0	696	458.5	0.59157	0.79145	-0.45173	-0.27023	0.0217481	0.0066482	0.09347	0.04472	0, 0	0, 0
NM_058217.1	IOH4338	RAD51 homolog C (S. cerevisiae) (RAD51C), transcript variant 3	2	14	5	10855	0	0	931	613	0.60405	0.78504	-0.35025	-0.19927	0.0117496	0.0036689	0.10026	0.05306	0, 0	0, 0
NM_080658.1	IOH3352	aspartoacylase (aminocyclase) 3 (ACY3)	2	14	7	29033.8	0	0	400	167	0.71531	0.5747	-0.57956	-0.4041	0.0671567	0.0631963	0.02475	0.06775	0, 0	0, 0
BC000226.1	IOH4362	ubiquitin specific peptidase 47 (USP47)	2	14	9	21672.1	0	0	913	463	0.83398	0.8077	-0.35801	-0.26816	0.0109007	0.006463	0.02633	0.03971	0, 0	0, 0
BC008435.1	IOH7556	peroxiredoxin 3 (PRDX3)	2	14	11	26660.4	0	0	538.5	300.5	0.83267	0.60256	-0.51974	-0.3428	0.033242	0.0176593	0.00657	0.09177	0, 0	0, 0
BC010137.1	IOH14488	GTP-binding protein 8 (putative) (GTPBP8)	2	14	13	18862.8	0	0	1004.5	780	0.61003	0.75437	-0.3185	-0.12257	0.0100027	0.0022767	0.10066	0.06708	0, 0	0, 0
NM_032476.1	IOH13845	mitochondrial ribosomal protein S6 (MRPS6), nuclear gene encoding mitochondrial protein	2	14	15	32571.7	0	0	2470.5	1962.5	0.58865	0.82831	0.31459	0.42051	0.0016005	0.0003387	0.12508	0.05152	0, 0	0, 0
NM_052844.1	IOH13517	WD repeat domain 34 (WDR34)	2	14	17	22989.3	0	0	555.5	489.5	0.67363	0.74261	-0.51241	-0.25599	0.0336594	0.0059517	0.05728	0.06212	0, 0	0, 0
NM_080598.2	IOH3681	HLA-B associated transcript 1 (BAT1), transcript variant 2	2	14	19	12359.8	0	0	763.5	416.5	0.86711	0.87504	-0.42258	-0.28952	0.0155903	0.0077845	0.01019	0.01528	0, 0	0, 0
NM_020200.3	IOH3385	phosphoribosyl transferase domain containing 1 (PRTFDC1)	2	14	21	32766.9	0	0	848.5	447	0.87058	0.75164	-0.38587	-0.27551	0.0124767	0.0071475	0.0125	0.05695	0, 0	0, 0
NM_012425.2	IOH3398	Ras suppressor protein 1 (RSU1), transcript variant 1	2	15	1	37771.8	0	0	1272	978.5	0.69986	0.86868	-0.20298	-0.03141	0.0058654	0.0013565	0.07783	0.03252	0, 0	0, 0
NM_001568.1	IOH3799	eukaryotic translation initiation factor 3, subunit E (EIF3E)	2	15	3	14708.3	0	0	672.5	471	0.61998	0.88529	-0.46188	-0.26449	0.0230431	0.0060054	0.08307	0.01501	0, 0	0, 0
NM_007189.1	IOH3871	ATP-binding cassette, sub-family F (GCN20), member 2 (ABCF2), nuclear gene encoding mitochondrial protein, transcript variant 1	2	15	5	42782.8	0	0	2112.5	1874.5	0.69364	0.86579	0.15999	0.38009	0.0020844	0.0003648	0.0887	0.03885	0, 0	0, 0
BC021090.1	IOH13218	scinderin (SCIN)	2	15	7	30045.4	0	0	652	254	0.54142	0.74637	-0.47073	-0.36416	0.0256284	0.0234047	0.10628	0.03897	0, 0	0, 0
BC024590.1	IOH11674	dynamin 1-like (DNM1L)	2	15	9	8142.54	0	0	830.5	371.5	0.81934	0.82374	-0.39365	-0.31019	0.0133785	0.0101244	0.0281	0.02855	0, 0	0, 0
NM_138432.1	IOH12304	serine dehydratase-like (SDSL)	2	15	11	31101.6	0	0	354	201	0.63311	0.7199	-0.59942	-0.3885	0.0917332	0.0391544	0.03995	0.03518	0, 0	0, 0
dsDNA_plasmid		NA	2	15	13	0	0	0	31.5	14.5	-7.97651	-60.4466	-0.73869	-0.47415	1	1	0.02245	0.34136	0, 0	0, 0
PV3835		MLCK protein (MLCK)	2	15	15	10022.7	0	0	-16	-1.5	-0.60793	-1.18735	-0.75921	-0.4815	1	1	-0.35355	-0.4714	0, 0	0, 0
PV5216		sphingosine kinase 2 (SPHK2)	2	15	17	12310.7	0	0	702	508.5	0.87078	0.79537	-0.44914	-0.24727	0.0185711	0.0053591	0.00604	0.04589	0, 0	0, 0
PV4313		mitogen-activated protein kinase kinase kinase 8 (MAP3K8)	2	15	19	8604.07	0	0	829	1.5	0.84857	-2.06936	-0.39429	-0.48012	0.0132389	1	0.01877	1.41421	0, 0	0, 0
PV4127		NUAK family, SNF1-like kinase, 1 (NUAK1)	2	15	21	0	0	0	1485.5	1032.5	0.93641	0.95476	-0.11078	-0.00661	0.0037966	0.0011669	0.00428	0.00479	0, 0	0, 0
PV3620		mitogen-activated protein kinase 9 (MAPK9), transcript variant JNK2-a2	2	16	1	0	0	0	-0.5	-0.5	-1.38332	-2.23403	-0.75252	-0.48103	1	1	-15.5564	-9.89949	0, 0	0, 0
PHC0884		Interleukin-8	2	16	3	63.55	0	0	220.5	109.5	0.20932	0.43008	-0.65708	-0.43051	0.34203	0.176727	0.10583	0.07103	0, 0	0, 0
PHC1346		Recombinant Human Stromal Cell derived Factor-1a (SDF-1a)	2	16	5	547.78	0	0	1050.5	510.5	0.7999	0.81328	-0.29864	-0.24635	0.0082828	0.005269	0.04106	0.04017	0, 0	0, 0
BC003356.1	IOH2875	glucosidase, beta; acid (includes glucosylceramidase) (GBA)	2	16	7	3250.36	0	0	790	302.5	0.67102	0.50246	-0.41114	-0.34188	0.0159965	0.0183619	0.0734	0.12389	0, 0	0, 0
BC038504.1	IOH29894	SNF1-like kinase (SNF1LK)	2	16	9	1597.19	0	0	882	375.5	0.78253	0.86088	-0.3714	-0.30835	0.0120146	0.0097221	0.04169	0.01695	0, 0	0, 0
BC000166.2	IOH2928	HIV-1 Tat interacting protein, 60kDa (HTATIP)	2	16	11	16352.4	0	0	1458.5	1140	0.89932	0.86679	-0.12245	0.04276	0.0040129	0.000996	0.016	0.03474	0, 0	0, 0
BC008058.1	IOH5838	protein kinase C, zeta (PRKCZ)	2	16	13	20522.8	0	0	1056.5	1098.5	0.91375	0.87147	-0.29605	0.0237	0.0077448	0.0010713	0.00469	0.03283	0, 0	0, 0
BC009198.1	IOH14404	RRN3 RNA polymerase I transcription factor homolog (S. cerevisiae) pseudogene (RRN3)	2	16	15	6282.06	0	0	602.5	299	0.7763	0.63765	-0.49211	-0.34348	0.0268857	0.0175236	0.02934	0.08041	0, 0	0, 0
NM_080719.1	IOH14144	hypothetical protein MGC4473 (MGC4473)	2	16	17	43292.7	0	0	1331	569	0.85487	0.768	-0.1775	-0.21948	0.0049475	0.0043111	0.02869	0.05717	0, 0	0, 0
BC009825.2	IOH14857	Dehydrogenase/reductase SDR family member 12	2	16	19	2643.57	0	0	573.5	385.5	0.85954	0.89886	-0.50463	-0.30376	0.0286745	0.009036	0.00123	0.0055	0, 0	0, 0
BC009297.1	IOH14160	hypothetical protein FLJ22222 (FLJ22222)	2	16	21	14657.6	0	0	746	397.5	0.63851	0.87991	-0.43014	-0.29824	0.018343	0.0085565	0.08152	0.01245	0, 0	0, 0
BC053508.1	IOH29392	ADP-ribosylation factor-like 6 interacting protein 2 (ARL6IP2)	2	17	1	11398.2	0	0	780	439	0.9016	0.48757	-0.41545	-0.27919	0.0146603	0.0085106	0	0.14174	0, 0	0, 0
NM_002753.2	IOH29657	mitogen-activated protein kinase 10 (MAPK10), transcript variant 1	2	17	3	23180	0	0	1355.5	968.5	0.90433	0.75621	-0.16692	-0.03601	0.0046528	0.0014642	0.01304	0.06936	0, 0	0, 0
BC053320.1	IOH29401	C-terminal binding protein 1 (CTBP1)	2	17	5	29512.8	0	0	677.5	401	0.79596	0.84265	-0.45972	-0.29663	0.0207619	0.0085565	0.02818	0.02469	0, 0	0, 0
BC057811.1	IOH29291	tubulin, alpha 3e (TUBA3E)	2	17	7	7059.85	0	0	734	406	0.71783	0.79057	-0.43532	-0.29434	0.0182306	0.0085565	0.05587	0.0418	0, 0	0, 0
BC033537.1	IOH27639	KIAA1576 protein (KIAA1576)	2	17	9	37216.5	0	0	593	433.5	0.82231	0.8801	-0.49621	-0.28171	0.027189	0.0071475	0.01431	0.01468	0, 0	0, 0
BC047865.1	IOH26933	mitogen-activated protein kinase kinase kinase kinase 2 (MAP4K2)	2	17	11	8495.88	0	0	978	667.5	0.9088	0.76726	-0.32994	-0.17424	0.0091116	0.0031091	0.00434	0.06038	0, 0	0, 0
BC023505.2	IOH27780	extracellular matrix protein 1 (ECM1)	2	17	13	12532.3	0	0	1267.5	683	0.66938	0.81386	-0.20492	-0.16713	0.0060005	0.0028987	0.08759	0.04555	0, 0	0, 0
BC055314.1	IOH29446	EMG1 nucleolar protein homolog (S. cerevisiae) (EMG1)	2	17	15	0	0	0	-4.5	0	-0.78572	-1.58025	-0.75424	-0.48081	1	1	-0.4714	1	0, 0	0, 0
NM_002133.1	IOH54938	Heme oxygenase 1	2	17	17	3.89	0	0	893.5	390.5	0.89232	0.91146	-0.36643	-0.30146	0.0110841	0.0087436	0.00712	0.00181	0, 0	0, 0
NM_004092.2	IOH54943	Enoyl-CoA hydratase, mitochondrial	2	17	19	36579.4	0	0	4139.5	4006	0.91548	0.65104	1.03536	1.35903	0.0004783	8.82e-05	0.02204	0.11332	0, 0	0, 0
NM_007226.1	IOH59414	Neurexophilin-2	2	17	21	13942.7	0	0	1564.5	1412	0.84231	0.92608	-0.07666	0.16769	0.0035729	0.0006277	0.03571	0.01703	0, 0	0, 0
NM_153183.1	IOH54677	Diphosphoinositol polyphosphate phosphohydrolase 3-alpha	2	18	1	30867.8	0	0	509	353	0.46494	0.79537	-0.53248	-0.31869	0.0452653	0.0114219	0.11669	0.03606	0, 0	0, 0
NM_003135.1	IOH59899	Signal recognition particle 19 kDa protein	2	18	3	9695.09	0	0	1864.5	1424.5	0.92637	0.8741	0.05289	0.17343	0.002397	0.0006323	0.011	0.03425	0, 0	0, 0
NM_001006667.1	IOH58767	Tachykinin-3	2	18	5	34482.9	0	0	1232	1184.5	0.78588	0.80843	-0.22026	0.0632	0.0060005	0.0009484	0.04936	0.05432	0, 0	0, 0
NM_004830.2	IOH53662	Mediator of RNA polymerase II transcription subunit 23	2	18	7	11479.2	0	0	810	392.5	0.71813	0.84472	-0.40249	-0.30055	0.0148231	0.0089369	0.05936	0.02342	0, 0	0, 0
NM_001007072.1	IOH59911	Zinc finger and SCAN domain-containing protein 2	2	18	9	23783	0	0	677.5	454.5	0.69615	0.91469	-0.45972	-0.27207	0.0218212	0.0063733	0.05949	0.00467	0, 0	0, 0
NM_203288.1	IOH40647	retinitis pigmentosa 9 (autosomal dominant) (RP9)	2	18	11	20541.7	0	0	-6	1	-1.14369	-2.44813	-0.75489	-0.48035	1	1	-1.41421	4.24264	0, 0	0, 0
XM_376764.2	IOH40703	paraneoplastic antigen MA2 (PNMA2)	2	18	13	39561.9	0	0	674	471.5	0.83163	0.72322	-0.46123	-0.26426	0.0206265	0.0064934	0.01679	0.06749	0, 0	0, 0
NM_152260.1	IOH40870	RNA pseudouridylate synthase domain containing 2 (RPUSD2)	2	18	15	24547.2	0	0	1607	1710.5	0.82087	0.89282	-0.05831	0.30478	0.0034179	0.000433	0.04312	0.02935	0, 0	0, 0
NM_021821.2	IOH40909	mitochondrial ribosomal protein S35 (MRPS35), nuclear gene encoding mitochondrial protein	2	18	17	5782.7	0	0	1224.5	725.5	0.84361	0.82796	-0.2235	-0.1476	0.0059065	0.0025446	0.03061	0.04191	0, 0	0, 0
BC103966.1	IOH63474	Interleukin-1 family member 10	2	18	19	27383.7	0	0	672.5	232	0.86811	0.77912	-0.46188	-0.37426	0.0203597	0.0279254	0.00526	0.02438	0, 0	0, 0
BC063681.1	IOH61524	Melanoma-associated antigen 2	2	18	21	26821.5	0	0	1477	1624	0.68068	0.77509	-0.11445	0.26505	0.0043573	0.0005094	0.08713	0.06792	0, 0	0, 0
BC099907.1	IOH62625	General transcription factor II-I	2	19	1	49539.2	0	0	2253.5	2961	0.72848	0.98796	0.22089	0.87909	0.0017959	0.0001371	0.07813	0.00048	0, 0	0, 0
NM_001040060.1	IOH62633	secreted phosphoprotein 1 (SPP1), transcript variant 3, mRNA.	2	19	3	13267.8	0	0	722.5	533	0.68511	0.80911	-0.44028	-0.23602	0.0191603	0.0048313	0.06557	0.04245	0, 0	0, 0
BC006558.2	IOH57072	Host cell factor 2	2	19	5	5050.31	0	0	704	378	0.84562	0.49493	-0.44827	-0.30721	0.0186867	0.0115652	0.01406	0.13469	0, 0	0, 0
NM_006998.3	IOH56717	Secretagogin	2	19	7	27044.7	0	0	170.5	110	0.39383	0.49916	-0.67866	-0.43029	0.580997	0.168394	0.01244	0.05143	0, 0	0, 0
NM_014470.2	IOH55981	Rho-related GTP-binding protein Rho6	2	19	9	11327.1	0	0	1371.5	1052.5	0.94053	0.88212	-0.16001	0.00257	0.0044639	0.0011623	0.00155	0.02889	0, 0	0, 0
NM_001003683.1	IOH52231	phosphodiesterase 1A, calmodulin-dependent (PDE1A), transcript variant 2, mRNA.	2	19	11	8770.52	0	0	1398	1155.5	0.84329	0.90761	-0.14857	0.04988	0.004498	0.0009501	0.03338	0.02142	0, 0	0, 0
NM_001017926.1	IOH55729	Zinc fingers and homeoboxes protein 1	2	19	13	11663	0	0	2229	2999	0.76324	0.97532	0.2103	0.89655	0.0018046	0.0001344	0.06662	0.00472	0, 0	0, 0
NM_001025247.1	IOH56427	TAF5-like RNA polymerase II p300/CBP-associated factor-associated factor 65 kDa subunit 5L	2	19	15	8689.57	0	0	634	445.5	0.17049	0.63777	-0.4785	-0.2762	0.0333803	0.0076272	0.22083	0.09365	0, 0	0, 0
NM_198977.1	IOH57194	Rho guanine nucleotide exchange factor 1	2	19	17	17866.4	0	0	893.5	901	0.87244	0.95045	-0.36644	-0.067	0.0111911	0.0015421	0.01345	0.00471	0, 0	0, 0
NM_139124.1	IOH57251	C-jun-amino-terminal kinase-interacting protein 2	2	19	19	19236.6	0	0	1304	1295.5	0.79136	0.91439	-0.18917	0.11418	0.0053238	0.0007513	0.0488	0.0202	0, 0	0, 0
NM_018279.2	IOH10199	transmembrane protein 19 (TMEM19)	2	19	21	12459.7	0	0	452.5	333.5	0.53048	0.64357	-0.55688	-0.32764	0.0563856	0.0138911	0.08907	0.08269	0, 0	0, 0
NM_017853.1	IOH10793	thioredoxin-like 4B (TXNL4B)	2	20	1	35113.9	0	0	400	171.5	0.20876	0.60028	-0.57956	-0.40204	0.0880567	0.0588185	0.17678	0.06185	0, 0	0, 0
NM_152614.1	IOH22756	Uncharacterized protein C2orf57	2	20	3	5722.93	0	0	479	332.5	0.46703	0.45611	-0.54544	-0.3281	0.0515453	0.0154373	0.11219	0.14248	0, 0	0, 0
BC020257.1	IOH23119	neurofibromin 2 (bilateral acoustic neuroma) (NF2)	2	20	5	675.65	0	0	632	223	0.51876	0.03971	-0.47936	-0.37839	0.027706	0.0457408	0.11188	0.25367	0, 0	0, 0
NM_145169.1	IOH14571	SFT2 domain containing 1 (SFT2D1)	2	20	7	17504	0	0	585	440	0.75744	0.82719	-0.49967	-0.27873	0.0288967	0.0071125	0.03384	0.03214	0, 0	0, 0
BC018749.1	IOH14788	immunoglobulin lambda variable 2-14 (IGLV2-14)	2	20	9	25720.7	0	0	1402.5	1058	0.93877	0.8482	-0.14662	0.0051	0.0042671	0.0011693	0.00252	0.0401	0, 0	0, 0
BC026032.1	IOH14693	proline rich Gla (G-carboxyglutamic acid) 2 (PRRG2)	2	20	11	10214.9	0	0	1051	293.5	0.76014	0.57744	-0.29842	-0.34602	0.0084392	0.0188038	0.05382	0.09878	0, 0	0, 0
NM_006521.3	IOH14020	transcription factor binding to IGHM enhancer 3 (TFE3)	2	20	13	17059.1	0	0	1063.5	1322	0.76514	0.91451	-0.29302	0.12635	0.0082146	0.0007211	0.05253	0.02033	0, 0	0, 0
BC016821.1	IOH23009	MAP3K12-binding inhibitory protein 1	2	20	15	31274.1	0	0	1091	1216	0.89439	0.79757	-0.28114	0.07766	0.0073142	0.0009041	0.01167	0.05815	0, 0	0, 0
BC001375.1	IOH3976	Cytosolic non-specific dipeptidase	2	20	17	29371.3	0	0	291.5	197	0.70215	0.69063	-0.62641	-0.39033	0.137267	0.0415082	0.00243	0.04307	0, 0	0, 0
NM_004143.2	IOH5542	Cbp/p300-interacting transactivator 1	2	20	19	49539.2	0	0	445	641.5	0.72599	0.85224	-0.56012	-0.18618	0.0529021	0.0032337	0.0286	0.03197	0, 0	0, 0
BC001798.1	IOH4437	Sorting nexin-6	2	20	21	10041.6	0	0	1052	577	0.76457	0.64325	-0.29799	-0.21581	0.0084041	0.0044632	0.05243	0.09804	0, 0	0, 0
NM_015660.1	IOH12432	GTPase IMAP family member 2	2	21	1	19839.6	0	0	969	953.5	0.59742	0.88324	-0.33383	-0.0429	0.0108491	0.0014196	0.10362	0.02744	0, 0	0, 0
BC027476.1	IOH11961	CCR4-NOT transcription complex, subunit 6, mRNA (cDNA clone IMAGE:5000764), complete cds.	2	21	3	21267.3	0	0	1383	1163.5	0.77204	0.80494	-0.15504	0.05356	0.0047629	0.0009851	0.05624	0.0553	0, 0	0, 0
NM_178177.2	IOH22674	Nicotinamide mononucleotide adenylyltransferase 3	2	21	5	29176.1	0	0	1159.5	755	0.93306	0.92924	-0.25157	-0.13405	0.0063307	0.0022331	0.00061	0.00937	0, 0	0, 0
BC103812.1	IOH63363	Alpha-ketoglutarate-dependent dioxygenase alkB homolog 3	2	21	7	46655.1	0	0	2391.5	2364.5	0.85086	0.94971	0.28048	0.60513	0.001498	0.0002194	0.03873	0.01226	0, 0	0, 0
NM_004637.5	IOH40569	Ras-related protein Rab-7a	2	21	9	28300.7	0	0	544	234.5	0.84712	0.81045	-0.51737	-0.37311	0.0322979	0.0268708	0.0026	0.01508	0, 0	0, 0
BC014217.2	IOH14859	Leucine carboxyl methyltransferase 1	2	21	11	10368.5	0	0	489.5	362	0.79556	0.91031	-0.5409	-0.31455	0.0415666	0.0102439	0.013	0	0, 0	0, 0
NM_052875.2	IOH14292	Vacuolar protein sorting-associated protein 26B	2	21	13	16053.6	0	0	1568.5	1020.5	0.62069	0.74773	-0.07494	-0.01212	0.0039727	0.0013223	0.10775	0.07275	0, 0	0, 0
NM_001336.2	IOH28012	Cathepsin Z	2	21	15	28486.8	0	0	1756.5	1035	0.94645	0.91125	0.00625	-0.00546	0.0026817	0.0011857	0.00362	0.01913	0, 0	0, 0
NM_178497.2	IOH44607	Uncharacterized protein C4orf26	2	21	17	20254.2	0	0	1342.5	969	0.80893	0.82518	-0.17253	-0.03578	0.0049714	0.0014134	0.04372	0.0467	0, 0	0, 0
NM_152392.1	IOH42004	Activator of 90 kDa heat shock protein ATPase homolog 2	2	21	19	12439.3	0	0	860.5	592.5	0.81561	0.94236	-0.38069	-0.20869	0.0124451	0.0036432	0.0304	0.00119	0, 0	0, 0
NM_203488.1	IOH44619	Acylphosphatase-1	2	21	21	12785	0	0	1556	1425.5	0.94916	0.74797	-0.08033	0.17389	0.0034316	0.0006719	0.00091	0.07589	0, 0	0, 0
NM_207459.1	IOH45617	Testis-expressed sequence 19 protein	2	22	1	15102.5	0	0	1467	1416	0.76763	0.79316	-0.11877	0.16952	0.0042294	0.0006659	0.05881	0.06092	0, 0	0, 0
BC035404.2	IOH27426	PTK2 protein tyrosine kinase 2 (PTK2)	3	2	11	22324.3	0	0	1494.5	2328.5	0.76939	0.75673	-0.10689	0.58861	0.004101	0.0002489	0.06387	0.07683	0, 0	0, 0
NM_004629.1	IOH4715	Fanconi anemia, complementation group G (FANCG)	3	2	13	8049.48	0	0	465	247.5	0.83133	0.75093	-0.55149	-0.36713	0.0468381	0.0249332	0.01521	0.04285	0, 0	0, 0
NM_001178.3	IOH28764	aryl hydrocarbon receptor nuclear translocator-like (ARNTL), transcript variant 1	3	2	15	22578.5	0	0	1043.5	920.5	0.84992	0.75798	-0.30166	-0.05804	0.0082828	0.0016264	0.03185	0.0699	0, 0	0, 0
BC039235.1	IOH27982	Serum albumin	3	2	17	16125.4	0	0	418	276.5	0.7481	0.85838	-0.57178	-0.35382	0.0619411	0.0186547	0.03722	0.01279	0, 0	0, 0
NM_153345.1	IOH27468	transmembrane protein 139 (TMEM139)	3	2	19	24990.5	0	0	1729	1403.5	0.93851	0.71393	-0.00562	0.16378	0.0027957	0.0007066	0.00982	0.08817	0, 0	0, 0
NM_019069.3	IOH26403	WD repeat domain 5B (WDR5B)	3	2	21	15054.1	0	0	1940	1594	0.82392	0.79262	0.0855	0.25127	0.0023368	0.0005252	0.04884	0.06299	0, 0	0, 0
BC047472.1	IOH26486	Olfactomedin-like protein 2B	3	3	1	17957.9	0	0	921	636.5	0.70993	0.73624	-0.35456	-0.18848	0.0115494	0.0034944	0.07524	0.07221	0, 0	0, 0
NM_001004708.1	IOH28245	olfactory receptor, family 4, subfamily D, member 6 (OR4D6)	3	3	3	5415	0	0	601	467	0.8125	0.85707	-0.49276	-0.26632	0.0270874	0.0062279	0.03059	0.02725	0, 0	0, 0
NM_012247.3	IOH3018	selenophosphate synthetase 1 (SEPHS1)	3	3	5	49536.2	0	0	724.5	481	0.7343	0.93368	-0.43942	-0.2599	0.0189213	0.0056438	0.06149	0.00294	0, 0	0, 0
NM_004310.2	IOH13574	ras homolog gene family, member H (RHOH)	3	3	7	20637.8	0	0	1429.5	1439	0.91496	0.87415	-0.13497	0.18009	0.0041798	0.0006204	0.01533	0.03538	0, 0	0, 0
BC009819.1	IOH12608	UDP-glucuronic acid decarboxylase 1	3	3	9	9271.39	0	0	1324.5	1373	0.78484	0.93974	-0.1803	0.14977	0.0052194	0.0006609	0.05712	0.01339	0, 0	0, 0
NM_001674.1	IOH6465	activating transcription factor 3 (ATF3), transcript variant 1	3	3	11	3716.43	0	0	861.5	470.5	0.91805	0.79803	-0.38026	-0.26472	0.0119549	0.0063146	0.00575	0.04659	0, 0	0, 0
NM_025125.2	IOH12854	chromosome 10 open reading frame 57 (C10orf57)	3	3	13	35950.7	0	0	1106.5	945	0.87807	0.73933	-0.27445	-0.0468	0.0072295	0.0015563	0.02364	0.07632	0, 0	0, 0
NM_004718.2	IOH7545	cytochrome c oxidase subunit VIIa polypeptide 2 like (COX7A2L), nuclear gene encoding mitochondrial protein	3	3	15	29900.1	0	0	1282	1113	0.95032	0.80221	-0.19867	0.03036	0.0051431	0.0010815	0.00221	0.05718	0, 0	0, 0
NM_005868.3	IOH2876	BET1 homolog (S. cerevisiae) (BET1)	3	3	17	42458.2	0	0	1049.5	849.5	0.94119	0.72733	-0.29907	-0.09065	0.0078229	0.0019452	0.00202	0.07908	0, 0	0, 0
NM_030881.2	IOH1750	DEAD (Asp-Glu-Ala-Asp) box polypeptide 17 (DDX17), transcript variant 2	3	3	19	39629.3	0	0	2180	3690	0.84542	0.62474	0.18914	1.2139	0.0018221	0.0001055	0.04282	0.12226	0, 0	0, 0
BC005029.1	IOH6657	leprecan-like 1 (LEPREL1)	3	3	21	9363.7	0	0	1100.5	1017.5	0.75602	0.58726	-0.27704	-0.0135	0.0077759	0.0014481	0.06361	0.12717	0, 0	0, 0
BC001327.1	IOH3125	interferon-related developmental regulator 2 (IFRD2)	3	4	1	49536.2	0	0	1787.5	2932.5	0.48168	0.85934	0.01964	0.866	0.0033027	0.0001488	0.161	0.04364	0, 0	0, 0
NM_032662.1	IOH5669	hypothetical protein MGC10600 (MGC10600)	3	4	3	49412.9	0	0	848	724	0.93459	0.74779	-0.38609	-0.1483	0.0122578	0.0026683	0	0.07032	0, 0	0, 0
BC007633.1	IOH6965	eukaryotic translation initiation factor 2C, 2 (EIF2C2)	3	4	5	18571.5	0	0	1050.5	830.5	0.87557	0.664	-0.29863	-0.09938	0.0080643	0.002104	0.02356	0.09962	0, 0	0, 0
BC005373.1	IOH7181	mitochondrial ribosomal protein S18B (MRPS18B)	3	4	7	9170.01	0	0	824.5	621.5	0.38896	0.88981	-0.39624	-0.19537	0.0173669	0.0034003	0.17753	0.02162	0, 0	0, 0
NM_005738.1	IOH5077	ADP-ribosylation factor-like 4A (ARL4A), transcript variant 1	3	4	9	46182.9	0	0	1775	1762	0.71086	0.98222	0.01424	0.32843	0.002968	0.0003912	0.08525	0.0008	0, 0	0, 0
BC008051.2	IOH7014	cDNA clone IMAGE:3638747, partial cds	3	4	11	31249.9	0	0	779.5	614	0.83691	0.80036	-0.41567	-0.19881	0.0153713	0.0036432	0.02994	0.05067	0, 0	0, 0
NM_020661.1	IOH6382	activation-induced cytidine deaminase (AICDA)	3	4	13	11694	0	0	1957	1661	0.8845	0.87308	0.09284	0.28204	0.0022278	0.0004645	0.02891	0.03661	0, 0	0, 0
BC009368.2	IOH13824	SWI/SNF related, matrix associated, actin dependent regulator of chromatin, subfamily d, member 1 (SMARCD1)	3	4	15	13777.7	0	0	1439	1173.5	0.86034	0.92756	-0.13086	0.05815	0.0042356	0.0009137	0.03341	0.01627	0, 0	0, 0
BC009395.2	IOH13852	interferon regulatory factor 3 (IRF3)	3	4	17	6536.28	0	0	843	527	0.7493	0.71723	-0.38824	-0.23877	0.0136283	0.0052029	0.06039	0.07514	0, 0	0, 0
NM_020236.2	IOH13751	mitochondrial ribosomal protein L1 (MRPL1), nuclear gene encoding mitochondrial protein	3	4	19	24415.5	0	0	1118	876	0.88127	0.79216	-0.26948	-0.07848	0.0070647	0.0017686	0.02277	0.05812	0, 0	0, 0
BC012105.1	IOH14609	nuclear VCP-like (NVL)	3	4	21	16002.9	0	0	1159	621.5	0.71465	0.85501	-0.25178	-0.19537	0.0071327	0.0034587	0.07809	0.03299	0, 0	0, 0
BC032307.1	IOH21674	coiled-coil domain containing 123 (CCDC123)	3	5	1	0	0	0	-18	-6	-1.28717	-0.98085	-0.76007	-0.48356	1	1	-0.4714	-0.4714	0, 0	0, 0
BC030557.1	IOH21719	chromosome 10 open reading frame 118 (C10orf118)	3	5	3	27838.4	0	0	834.5	1513.5	0.91534	0.83095	-0.39192	0.2143	0.0127998	0.0005722	0.00593	0.04999	0, 0	0, 0
BC032302.1	IOH21655	UDP-glucose ceramide glucosyltransferase-like 2 (UGCGL2)	3	5	5	3.03	0	0	-7	0	-1.98481	-1.62579	-0.75532	-0.48081	1	1	-0.80812	1	0, 0	0, 0
NM_007254.2	IOH21884	polynucleotide kinase 3'-phosphatase (PNKP)	3	5	7	8.32	0	0	-3.5	-3	-1.97697	-1.09533	-0.75381	-0.48218	1	1	-0.60609	-0.4714	0, 0	0, 0
NM_014790.3	IOH14698	janus kinase and microtubule interacting protein 2 (JAKMIP2)	3	5	9	21148.5	0	0	1458	1593	0.62371	0.95885	-0.12266	0.25081	0.0046528	0.0004849	0.11155	0.00799	0, 0	0, 0
NM_001945.1	IOH23272	heparin-binding EGF-like growth factor (HBEGF)	3	5	11	0	0	0	1257	986.5	0.80905	0.51319	-0.20946	-0.02773	0.0057448	0.0016038	0.04838	0.15124	0, 0	0, 0
BC017180.2	IOH12250	Staphylococcal nuclease domain-containing protein 1	3	5	13	17468.4	0	0	1359	1156	0.92156	0.95426	-0.16541	0.05011	0.004624	0.00093	0.01249	0.00734	0, 0	0, 0
NM_012138.2	IOH4275	apoptosis antagonizing transcription factor (AATF)	3	5	15	6512.07	0	0	1122	809.5	0.83179	0.76153	-0.26776	-0.10903	0.0071878	0.0021096	0.03907	0.06726	0, 0	0, 0
NM_024021.2	IOH36738	membrane-spanning 4-domains, subfamily A, member 4 (MS4A4A), transcript variant 1	3	5	17	15141.1	0	0	559	383	0.86841	0.81328	-0.51089	-0.3049	0.0307704	0.0096115	0.01012	0.03692	0, 0	0, 0
BC005139.2	IOH4709	ubiquitin specific peptidase 5 (isopeptidase T) (USP5)	3	5	19	21383.1	0	0	548.5	368.5	0.81393	0.75216	-0.51543	-0.31156	0.0329681	0.0107438	0.02707	0.05565	0, 0	0, 0
NM_014815.2	IOH9726	mediator complex subunit 24 (MED24), transcript variant 1	3	5	21	13006	0	0	767.5	464.5	0.71561	0.80472	-0.42085	-0.26748	0.0169078	0.006463	0.0691	0.04415	0, 0	0, 0
NM_002089.1	IOH13606	chemokine (C-X-C motif) ligand 2 (CXCL2)	3	6	1	17841.4	0	0	1117.5	871.5	0.93326	0.9416	-0.2697	-0.08056	0.0068924	0.0016613	0.00569	0.00893	0, 0	0, 0
NM_000394.2	IOH40243	crystallin, alpha A (CRYAA)	3	6	3	39735.2	0	0	615	234	0.71758	0.57346	-0.48671	-0.37334	0.0270874	0.0308505	0.06209	0.0967	0, 0	0, 0
BC062323.1	IOH40678	chromosome 21 open reading frame 25 (C21orf25)	3	6	5	15169.1	0	0	1084	753.5	0.70652	0.91514	-0.28417	-0.13475	0.0082316	0.0022641	0.07958	0.01595	0, 0	0, 0
NM_053283.1	IOH40723	dermcidin (DCD)	3	6	7	0	0	0	5.5	-1	-6.18802	-1.42145	-0.74992	-0.48127	1	1	1.67134	-1.41421	0, 0	0, 0
NM_032625.1	IOH40804	chromosome 7 open reading frame 13 (C7orf13)	3	6	9	3005.98	0	0	644.5	359.5	0.57875	0.89219	-0.47397	-0.3157	0.0263914	0.0105521	0.10862	0.00983	0, 0	0, 0
BC068594.1	IOH40084	chromosome 1 open reading frame 213 (C1orf213)	3	6	11	30416.9	0	0	1826.5	2016.5	0.91955	0.81411	0.03648	0.44531	0.0025218	0.0003233	0.01665	0.05716	0, 0	0, 0
BC067423.1	IOH40158	UDP-GlcNAc:betaGal beta-1,3-N-acetylglucosaminyltransferase 3 (B3GNT3)	3	6	13	5393.05	0	0	847.5	513	0.76854	0.70933	-0.38631	-0.2452	0.0133434	0.0055225	0.05423	0.07719	0, 0	0, 0
BC039318.1	IOH40224	baculoviral IAP repeat-containing 8 (BIRC8)	3	6	15	10610.6	0	0	1077	726	0.90069	0.89702	-0.28719	-0.14738	0.0075621	0.0024644	0.01576	0.02143	0, 0	0, 0
BC066340.1	IOH40104	Biogenesis of lysosome-related organelles complex 1 subunit 1	3	6	17	33391.8	0	0	375.5	317.5	0.67684	0.62752	-0.59014	-0.33498	0.0818671	0.0156628	0.05461	0.09131	0, 0	0, 0
NM_002210.2	IOH38619	integrin, alpha V (vitronectin receptor, alpha polypeptide, antigen CD51) (ITGAV)	3	6	19	671.11	0	0	495	303.5	0.77093	0.63874	-0.53853	-0.34142	0.0421509	0.0171258	0.03714	0.0862	0, 0	0, 0
NM_020426.1	IOH29483	lysozyme-like 6 (LYZL6)	3	6	21	7926.16	0	0	535.5	449.5	0.81745	0.82711	-0.52104	-0.27436	0.0346643	0.0068414	0.02509	0.03618	0, 0	0, 0
NM_015833.1	IOH38242	adenosine deaminase, RNA-specific, B1 (RED1 homolog rat) (ADARB1), transcript variant 2	3	7	1	25071.5	0	0	1764	1611	0.56334	0.95401	0.00949	0.25908	0.0032473	0.0004752	0.13389	0.00966	0, 0	0, 0
NM_178425.1	IOH38634	histone deacetylase 9 (HDAC9), transcript variant 5	3	7	3	9945.52	0	0	1471	1638.5	0.86925	0.70049	-0.11704	0.27171	0.0040303	0.0005203	0.03076	0.09365	0, 0	0, 0
NM_019885.2	IOH37861	cytochrome P450, family 26, subfamily B, polypeptide 1 (CYP26B1)	3	7	5	9434.82	0	0	672.5	458	0.69381	0.69252	-0.46188	-0.27046	0.0226505	0.0070432	0.07255	0.08028	0, 0	0, 0
BC066974.1	IOH40056	EP400 N-terminal like (EP400NL)	3	7	7	38125.1	0	0	244.5	1086	0.62133	0.97103	-0.64671	0.01796	0.23001	0.0010472	0.04338	0.0013	0, 0	0, 0
NM_018697.3	IOH37734	LanC lantibiotic synthetase component C-like 2 (bacterial) (LANCL2)	3	7	9	38184.9	0	0	847.5	697.5	0.76854	0.84633	-0.38631	-0.16047	0.0133434	0.002742	0.05423	0.03751	0, 0	0, 0
NM_014468.2	IOH36691	VENT homeobox homolog (Xenopus laevis) (VENTX)	3	7	11	10393.4	0	0	684.5	516	0.4896	0.82888	-0.45669	-0.24382	0.0243705	0.0051381	0.13946	0.03837	0, 0	0, 0
XM_379114.1	IOH42885	hypothetical protein LOC150577 (LOC150577)	3	7	13	36664.1	0	0	1630	2373.5	0.92159	0.94101	-0.04838	0.60927	0.003181	0.0002189	0.01475	0.01579	0, 0	0, 0
XM_209196.3	IOH43609	PREDICTED: Homo sapiens similar to HSPC323 (LOC284422)	3	7	15	15763.8	0	0	578	397	0.61578	0.91921	-0.50269	-0.29848	0.0326975	0.0084652	0.09298	0.00356	0, 0	0, 0
NM_178154.1	IOH44218	fucosyltransferase 8 (alpha (1,6) fucosyltransferase) (FUT8), transcript variant 2	3	7	17	10404.8	0	0	883.5	932.5	0.80263	0.95468	-0.37076	-0.05253	0.0120146	0.0014385	0.04402	0.00531	0, 0	0, 0
NM_012170.2	IOH42104	F-box protein 22 (FBXO22), transcript variant 2	3	7	19	15163	0	0	834	1030	0.57	0.67775	-0.39213	-0.00776	0.0153281	0.0013478	0.1187	0.09748	0, 0	0, 0
XM_088679.2	IOH43003	Spermatid nuclear transition protein 4	3	7	21	16585.5	0	0	2024.5	1742	0.91058	0.77113	0.12199	0.31925	0.0020524	0.0004437	0.02061	0.07063	0, 0	0, 0
NM_031469.1	IOH43495	SH3 domain binding glutamic acid-rich protein like 2 (SH3BGRL2)	3	8	1	32887.2	0	0	579.5	342.5	0.47729	0.87382	-0.50204	-0.32351	0.0351089	0.0117852	0.13788	0.01445	0, 0	0, 0
NM_025133.3	IOH44015	F-box protein 11 (FBXO11), transcript variant 1	3	8	3	5714.61	0	0	1252	1109	0.83576	0.87497	-0.21162	0.02853	0.0057152	0.0010512	0.03953	0.03316	0, 0	0, 0
NM_002346.1	IOH42082	lymphocyte antigen 6 complex, locus E (LY6E)	3	8	5	9679.96	0	0	1349	1042.5	0.78402	0.89777	-0.16973	-0.00202	0.0050276	0.0011786	0.05766	0.0251	0, 0	0, 0
NM_006800.2	IOH45528	male-specific lethal 3-like 1 (Drosophila) (MSL3L1), transcript variant 3	3	8	7	31051.7	0	0	2657	3544.5	0.96012	0.71557	0.39514	1.14708	0.0011519	0.0001092	0.00639	0.09197	0, 0	0, 0
NM_000187.1	IOH45942	homogentisate 1,2-dioxygenase (homogentisate oxidase) (HGD)	3	8	9	25993.8	0	0	514	474	0.77115	0.90513	-0.53032	-0.26311	0.03882	0.0058986	0.03852	0.01193	0, 0	0, 0
NM_199163.2	IOH45459	WAS protein family homolog 1	3	8	11	41329.3	0	0	359.5	292	0.52553	0.13172	-0.59705	-0.3467	0.0983932	0.0247058	0.10031	0.247	0, 0	0, 0
NM_001008756.1	IOH45529	germinal center expressed transcript 2 (GCET2), transcript variant 2	3	8	13	34734.1	0	0	1070	1791.5	0.83154	0.80014	-0.29022	0.34198	0.0079342	0.0004133	0.03833	0.06118	0, 0	0, 0
NM_021824.2	IOH45864	NIF3 NGG1 interacting factor 3-like 1 (S. pombe) (NIF3L1)	3	8	15	37991.2	0	0	506	358.5	0.81945	0.58591	-0.53378	-0.31616	0.0391702	0.0124038	0.02236	0.10848	0, 0	0, 0
NM_207005.1	IOH45744	upstream transcription factor 1 (USF1), transcript variant 2	3	8	17	40319.3	0	0	1032.5	1227	0.90678	0.74745	-0.30641	0.08272	0.0082316	0.0009121	0.01301	0.07607	0, 0	0, 0
NM_001001713.1	IOH45822	SH3 domain binding glutamic acid-rich protein (SH3BGR), transcript variant 2	3	8	19	18887.8	0	0	87.5	146.5	-5.50904	0.56411	-0.71451	-0.41353	1	0.0866891	1.54351	0.0724	0, 0	0, 0
NM_145863.1	IOH45865	ankyrin repeat and SOCS box-containing 3 (ASB3), transcript variant 2	3	8	21	5995.31	0	0	710.5	658	0.4598	0.56445	-0.44547	-0.17861	0.0228848	0.0035676	0.15028	0.12896	0, 0	0, 0
BC043247.2	IOH28730	transducin-like enhancer of split 3 (E(sp1) homolog, Drosophila) (TLE3)	3	9	1	21697.1	0	0	501.5	464.5	0.85717	0.61727	-0.53572	-0.26748	0.0391702	0.0071125	0.00987	0.10504	0, 0	0, 0
BC011419.1	IOH9719	pellino homolog 1 (Drosophila) (PELI1)	3	9	3	22620.9	0	0	996	846.5	0.71481	0.81785	-0.32217	-0.09204	0.009779	0.0018725	0.07525	0.04928	0, 0	0, 0
NM_003588.2	IOH27494	cullin 4B (CUL4B), transcript variant 1	3	9	5	25800.1	0	0	1646	2136.5	0.8885	0.75272	-0.04147	0.50043	0.0031688	0.0002967	0.02578	0.07778	0, 0	0, 0
BC057806.1	IOH29150	insulin-like growth factor binding protein 1 (IGFBP1)	3	9	7	15917.4	0	0	1058.5	784	0.8806	0.65201	-0.29519	-0.12074	0.0079181	0.0023812	0.02204	0.10282	0, 0	0, 0
BC036908.1	IOH28734	hypothetical protein FLJ31438 (FLJ31438)	3	9	9	16303.3	0	0	625.5	437.5	0.55166	0.7724	-0.48217	-0.27987	0.0285644	0.0074371	0.11644	0.05334	0, 0	0, 0
NM_144601.2	IOH26681	CKLF-like MARVEL transmembrane domain containing 3 (CMTM3), transcript variant 1	3	9	11	37065.1	0	0	936.5	787.5	0.7771	0.77665	-0.34787	-0.11913	0.0107724	0.0022148	0.05361	0.06196	0, 0	0, 0
BC040290.1	IOH27654	ubiquitin-conjugating enzyme E2D N-terminal like (UBE2DNL)	3	9	13	9234.32	0	0	766.5	772.5	0.42091	0.85591	-0.42128	-0.12602	0.019905	0.0022148	0.16513	0.0357	0, 0	0, 0
BC050434.1	IOH26685	hypothetical protein FLJ10154 (FLJ10154)	3	9	15	21864.3	0	0	1537	1693	0.74374	0.8654	-0.08854	0.29673	0.003922	0.0004486	0.07269	0.03926	0, 0	0, 0
NM_003668.2		mitogen-activated protein kinase-activated protein kinase 5 (MAPKAPK5), transcript variant 1	3	9	19	31250.7	0	0	2533	1757	0.87553	0.95786	0.34159	0.32613	0.0013226	0.0003981	0.03406	0.00885	0, 0	0, 0
NM_006255.1		protein kinase C, eta	3	9	21	8967.24	0	0	893.5	647.5	0.60645	0.87429	-0.36644	-0.18343	0.0129997	0.0031498	0.10842	0.0273	0, 0	0, 0
NM_000222.1		v-kit Hardy-Zuckerman 4 feline sarcoma viral oncogene homolog (KIT), transcript variant 1; see catalog number for detailed information on wild-type or point mutant status	3	10	1	12992.4	0	0	1088	773.5	0.78684	0.84496	-0.28244	-0.12556	0.0078386	0.0022209	0.05329	0.03931	0, 0	0, 0
NM_004445.1		Ephrin type-B receptor 6	3	10	3	8054.78	0	0	1048.5	753	0.93702	0.80346	-0.2995	-0.13498	0.0078544	0.0023948	0.00337	0.05259	0, 0	0, 0
NM_001715.1		Tyrosine-protein kinase BLK	3	10	5	10987.4	0	0	1115.5	805	0.86748	0.88588	-0.27057	-0.11109	0.0071464	0.0020065	0.02726	0.02635	0, 0	0, 0
NM_005157.2		v-abl Abelson murine leukemia viral oncogene homolog 1 (ABL1), transcript variant a; see catalog number for detailed information on wild-type or point mutant status	3	10	7	33994.9	0	0	903.5	647	0.85494	0.67714	-0.36212	-0.18366	0.0111642	0.0034825	0.02739	0.0918	0, 0	0, 0
NM_001616.2		Activin receptor type-2A	3	10	9	33392.6	0	0	910.5	454.5	0.84658	0.63737	-0.3591	-0.27207	0.0110313	0.0073631	0.03029	0.09801	0, 0	0, 0
NM_001446.2	IOH11228	fatty acid binding protein 7, brain (FABP7)	3	11	21	25782.7	0	0	545	336.5	0.77655	0.80614	-0.51694	-0.32627	0.0340847	0.0126483	0.03892	0.03572	0, 0	0, 0
NM_144977.1	IOH11157	DENN domain-containing protein 1B	3	12	1	7655.29	0	0	864.5	764.5	0.6981	0.71909	-0.37896	-0.1297	0.0132736	0.0024223	0.0777	0.08047	0, 0	0, 0
NM_014172.1	IOH10635	phosphohistidine phosphatase 1 (PHPT1)	3	12	3	36749.6	0	0	819	444.5	0.87404	0.62899	-0.39861	-0.27666	0.0135922	0.0077447	0.01899	0.10022	0, 0	0, 0
NM_144642.1	IOH10744	synaptoporin (SYNPR)	3	12	5	22758.6	0	0	1155.5	898.5	0.82742	0.83332	-0.25329	-0.06815	0.0067767	0.0016457	0.041	0.04486	0, 0	0, 0
NM_017625.1	IOH12875	intelectin 1 (galactofuranose binding) (ITLN1)	3	12	7	9565.71	0	0	934.5	967	0.93844	0.88303	-0.34874	-0.03669	0.00998	0.001383	0.00076	0.02925	0, 0	0, 0
BC014131.1	IOH12938	RNA pseudouridylate synthase domain containing 4 (RPUSD4)	3	12	9	12762.4	0	0	1486.5	1244	0.94424	0.90244	-0.11035	0.09052	0.0038019	0.0008217	0.00618	0.02501	0, 0	0, 0
BC012842.1	IOH10512	Obg-like ATPase 1 (GTPBP9)	3	12	11	20727.1	0	0	806.5	513	0.88548	0.88712	-0.40401	-0.24521	0.0139598	0.0050535	0.0149	0.0193	0, 0	0, 0
BC025761.1	IOH11223	Cytochrome P450 2W1	3	12	13	9469.62	0	0	1233.5	956	0.74433	0.68395	-0.2196	-0.04174	0.0061733	0.0015635	0.06936	0.09468	0, 0	0, 0
BC020985.1	IOH21447	Coenzyme A synthase (COASY)	3	12	15	32547.5	0	0	1001	605	0.88871	0.68289	-0.32001	-0.20295	0.0088598	0.0039852	0.01837	0.08883	0, 0	0, 0
NM_021709.1	IOH21450	Apoptosis regulatory protein Siva	3	12	17	39392.4	0	0	1236	1274	0.90668	0.86778	-0.21853	0.1043	0.0056664	0.0007963	0.01602	0.03663	0, 0	0, 0
NM_152471.1	IOH10190	hypothetical protein MGC17515 (MGC17515)	3	12	19	44411.7	0	0	1160.5	757.5	0.72801	0.77335	-0.25114	-0.13291	0.0070647	0.0024016	0.07373	0.06254	0, 0	0, 0
BC013112.2	IOH21474	solute carrier family 23 (nucleobase transporters), member 2 (SLC23A2)	3	12	21	20841.3	0	0	717	481.5	0.88598	0.83889	-0.44266	-0.25967	0.0178993	0.0058986	0.01183	0.03378	0, 0	0, 0
BC024939.1	IOH21470	ganglioside-induced differentiation-associated protein 1 (GDAP1)	3	13	1	3171.67	0	0	586.5	363	0.76676	0.81473	-0.49902	-0.31409	0.0292347	0.0107438	0.04461	0.03506	0, 0	0, 0
BC000120.1	IOH4407	general transcription factor IIF, polypeptide 1, 74kDa (GTF2F1)	3	13	3	19368.2	0	0	1421	985	0.60171	0.56257	-0.13864	-0.02842	0.0049634	0.0015671	0.11843	0.13496	0, 0	0, 0
NM_173344.1	IOH21481	ST3 beta-galactoside alpha-2,3-sialyltransferase 1 (ST3GAL1), transcript variant 2	3	13	5	3636.98	0	0	619.5	321	0.82177	0.77584	-0.48477	-0.33338	0.0252593	0.0141811	0.02854	0.04406	0, 0	0, 0
NM_138461.1	IOH21483	transmembrane 4 L six family member 19 (TM4SF19)	3	13	7	13556.8	0	0	750	423.5	0.73486	0.74405	-0.42841	-0.28631	0.017577	0.0080718	0.06223	0.06178	0, 0	0, 0
BC029032.1	IOH22628	arachidonate 15-lipoxygenase (ALOX15)	3	13	9	12675.3	0	0	511.5	376.5	0.80859	0.69943	-0.53141	-0.3079	0.0384745	0.0105521	0.02627	0.07325	0, 0	0, 0
NM_024059.2	IOH2960	chromosome 20 open reading frame 195 (C20orf195)	3	13	11	13034	0	0	1004	850	0.92343	0.59336	-0.31872	-0.09043	0.0086548	0.0020817	0.00704	0.12312	0, 0	0, 0
NM_002095.1	IOH22963	general transcription factor IIE, polypeptide 2, beta 34kDa (GTF2E2)	3	13	13	20333.7	0	0	1990	3080.5	0.90794	0.7251	0.10709	0.93398	0.0021284	0.000144	0.02132	0.08837	0, 0	0, 0
NM_002197.1	IOH11817	aconitase 1, soluble (ACO1)	3	13	15	23412.3	0	0	992.5	655.5	0.88991	0.93518	-0.32369	-0.17976	0.0090135	0.0029821	0.01781	0.00755	0, 0	0, 0
NM_145271.1	IOH14111	zinc finger protein 688 (ZNF688), transcript variant 1	3	13	17	7468.41	0	0	1078.5	815.5	0.89484	0.8425	-0.28654	-0.10627	0.0075621	0.0019961	0.0177	0.04075	0, 0	0, 0
NM_018413.2	IOH12727	carbohydrate (chondroitin 4) sulfotransferase 11 (CHST11)	3	13	19	4178.71	0	0	530.5	336	0.79089	0.65533	-0.5232	-0.32649	0.035869	0.0137026	0.03332	0.08418	0, 0	0, 0
BC012569.1	IOH12120	zinc finger protein 673 (ZNF673)	3	13	21	18455.8	0	0	673.5	535.5	0.86228	0.75018	-0.46144	-0.23486	0.0206941	0.0049506	0.01785	0.0647	0, 0	0, 0
BC010426.1	IOH12487	cDNA clone MGC:15478 IMAGE:2967661, complete cds	3	14	1	32965.1	0	0	344.5	216.5	0.69806	0.73394	-0.60353	-0.38138	0.0983932	0.0335347	0.0431	0.04246	0, 0	0, 0
BC008407.1	IOH7438	tropomyosin 3 (TPM3)	3	14	3	25365.1	0	0	551.5	278.5	0.52134	0.84353	-0.51413	-0.3529	0.0381336	0.0185074	0.1218	0.01777	0, 0	0, 0
NM_138793.1	IOH9933	calcium activated nucleotidase 1 (CANT1)	3	14	5	11956.6	0	0	576	389.5	0.76617	0.75471	-0.50355	-0.30192	0.0304054	0.009557	0.04419	0.05628	0, 0	0, 0
BC005823.1	IOH5772	Signal transducer and activator of transcription 6	3	14	7	26427.3	0	0	1197	1034.5	0.90719	0.31201	-0.23537	-0.00569	0.0060537	0.0016264	0.01536	0.21804	0, 0	0, 0
NM_007255.1	IOH5828	xylosylprotein beta 1,4-galactosyltransferase, polypeptide 7 (galactosyltransferase I) (B4GALT7)	3	14	9	9389.42	0	0	2378	1631.5	0.86377	0.97424	0.27465	0.2685	0.0015126	0.0004587	0.03747	0.00303	0, 0	0, 0
NM_053050.2	IOH13265	mitochondrial ribosomal protein L53 (MRPL53), nuclear gene encoding mitochondrial protein	3	14	11	30447.9	0	0	1056	824.5	0.72311	0.84424	-0.29626	-0.10214	0.0086183	0.0019502	0.07366	0.04031	0, 0	0, 0
NM_138408.1	IOH13484	general transcription factor IIIC, polypeptide 6, alpha 35kDa (GTF3C6)	3	14	13	19077.7	0	0	976.5	956	0.69796	0.81426	-0.33059	-0.04175	0.0102814	0.0014642	0.08038	0.05178	0, 0	0, 0
NM_020384.1	IOH12584	claudin 2 (CLDN2)	3	14	15	8190.21	0	0	343.5	219.5	0.60621	0.75821	-0.60396	-0.38	0.104258	0.0321506	0.07205	0.03544	0, 0	0, 0
NM_022154.2	IOH12587	Zinc transporter ZIP8	3	14	17	1588.86	0	0	294	213.5	0.666	0.60374	-0.62533	-0.38275	0.144479	0.0369954	0.04329	0.0828	0, 0	0, 0
BC022253.1	IOH13441	solute carrier family 6, member 15 (SLC6A15)	3	14	19	24658.4	0	0	1102	940.5	0.77395	0.9368	-0.2764	-0.04887	0.0076832	0.0014259	0.05775	0.01128	0, 0	0, 0
BC029121.1	IOH22696	interleukin 12 receptor, beta 1 (IL12RB1)	3	14	21	4306.57	0	0	807	544.5	0.79695	0.89778	-0.4038	-0.23074	0.0145799	0.0044459	0.04381	0.01688	0, 0	0, 0
BC015842.1	IOH23072	eukaryotic translation initiation factor 4A, isoform 2 (EIF4A2)	3	15	1	22031.5	0	0	1139	679	0.88727	0.85797	-0.26042	-0.16896	0.0067767	0.0028806	0.02111	0.03332	0, 0	0, 0
BC029566.1	IOH21579	Doublesex- and mab-3-related transcription factor B1	3	15	3	28560.9	0	0	1087.5	975	0.79269	0.95448	-0.28266	-0.03302	0.0078229	0.001314	0.05137	0.0058	0, 0	0, 0
NM_016176.2	IOH10229	stromal cell derived factor 4 (SDF4)	3	15	5	12611.8	0	0	1059.5	845	0.94582	0.79461	-0.29475	-0.09273	0.0076526	0.0019011	0.00067	0.0569	0, 0	0, 0
NM_032169.2	IOH10227	Acyl-CoA dehydrogenase family member 11	3	15	7	2154.8	0	0	657	381	0.74274	0.84675	-0.46857	-0.30583	0.023203	0.009557	0.05597	0.02598	0, 0	0, 0
NM_058169.1	IOH10242	loss of heterozygosity, 12, chromosomal region 1 (LOH12CR1)	3	15	9	8055.53	0	0	467	308.5	0.81323	0.63053	-0.55062	-0.33913	0.0468381	0.0166162	0.0212	0.08939	0, 0	0, 0
NM_006054.1	IOH10268	reticulon 3 (RTN3), transcript variant 1	3	15	11	37254.3	0	0	493.5	366.5	0.5254	0.60721	-0.53918	-0.31248	0.0484944	0.0117112	0.11606	0.10226	0, 0	0, 0
P2281		protein kinase C, beta 1 (PRKCB1), transcript variant 1	3	15	13	0	0	0	1079	571.5	0.84495	0.80416	-0.28633	-0.21834	0.0077448	0.004214	0.03408	0.04825	0, 0	0, 0
PV3361		adrenergic, beta, receptor kinase 1 (ADRBK1)	3	15	15	0	0	0	875.5	569.5	0.91939	0.89475	-0.37421	-0.21926	0.0115494	0.0040594	0.00565	0.01862	0, 0	0, 0
PV3182		fms-related tyrosine kinase 3 (FLT3); see catalog number for detailed information on wild-type or point mutant status	3	15	17	0	0	0	0.5	-2	-2.44437	-1.55294	-0.75209	-0.48173	1	1	1.41421	-1.41421	0, 0	0, 0
PV3628		Angiopoietin-1 receptor	3	15	19	19613.4	0	0	453	294.5	0.43755	0.62724	-0.55666	-0.34555	0.061592	0.0183619	0.14048	0.08884	0, 0	0, 0
PV4213		receptor-interacting serine-threonine kinase 2 (RIPK2)	3	15	21	0	0	0	781	512	0.86222	0.86144	-0.41502	-0.24566	0.0151146	0.0051381	0.02173	0.02762	0, 0	0, 0
PV4647		NIMA (never in mitosis gene a)- related kinase 11	3	16	1	11187.1	0	0	942.5	707	0.83813	0.53412	-0.34528	-0.1561	0.0103051	0.0031294	0.03376	0.14002	0, 0	0, 0
PV4653		NIMA (never in mitosis gene a)- related kinase 9	3	16	3	16807.1	0	0	504.5	415.5	0.77104	0.87562	-0.53443	-0.28998	0.0404341	0.007865	0.03784	0.01872	0, 0	0, 0
PHC0017		Interleukin-1 alpha	3	16	5	20.43	0	0	179.5	230.5	0.49604	0.80918	-0.67478	-0.37494	0.542717	0.0281988	0.05121	0.02147	0, 0	0, 0
NM_004497.1	IOH10014	forkhead box A3 (FOXA3)	3	16	7	673.38	0	0	1227.5	726	0.89026	0.7485	-0.2222	-0.14738	0.0057946	0.0026524	0.02131	0.07013	0, 0	0, 0
NM_000449.2	IOH10040	regulatory factor X, 5 (influences HLA class II expression) (RFX5), transcript variant 1	3	16	9	25249.3	0	0	1898.5	2398.5	0.79636	0.74431	0.06757	0.62075	0.0024764	0.000236	0.05773	0.08107	0, 0	0, 0
NM_003068.2	IOH10082	snail homolog 2 (Drosophila) (SNAI2)	3	16	11	1881.67	0	0	833	691.5	0.89699	0.78879	-0.39257	-0.16322	0.0129661	0.0028716	0.01188	0.05624	0, 0	0, 0
BC008318.1	IOH6883	Isoleucyl-tRNA synthetase, cytoplasmic	3	16	13	3510.63	0	0	492.5	378	0.88123	0.78756	-0.53961	-0.3072	0.0402498	0.0100069	0.00144	0.0449	0, 0	0, 0
NM_003491.1	IOH3480	ARD1 homolog A, N-acetyltransferase (S. cerevisiae) (ARD1A)	3	16	15	20030.3	0	0	1243	1230.5	0.94874	0.91006	-0.21551	0.08433	0.0054865	0.000837	0.00228	0.02241	0, 0	0, 0
NM_015933.1	IOH3769	coiled-coil domain containing 72 (CCDC72)	3	16	17	18617.7	0	0	2178.5	1510.5	0.76778	0.79381	0.18849	0.21292	0.0018969	0.0005851	0.06849	0.06226	0, 0	0, 0
NM_012279.1	IOH6492	zinc finger protein 346 (ZNF346)	3	16	19	11859	0	0	1396.5	1021	0.9283	0.9061	-0.14921	-0.01189	0.0043573	0.0012246	0.01063	0.02216	0, 0	0, 0
BC007315.1	IOH5888	CCR4-NOT transcription complex, subunit 7 (CNOT7)	3	16	21	25164.6	0	0	921.5	784	0.92348	0.93772	-0.35435	-0.12074	0.0103529	0.0020652	0.00537	0.00902	0, 0	0, 0
BC041626.1	IOH27997	Dixin	3	17	1	35963.5	0	0	1171.5	691	0.91433	0.87297	-0.24638	-0.16345	0.0063078	0.0027587	0.01268	0.02865	0, 0	0, 0
NM_001633.1	IOH28015	alpha-1-microglobulin/bikunin precursor (AMBP)	3	17	3	31.02	0	0	910	572	0.89637	0.77782	-0.35932	-0.2181	0.0107724	0.0042622	0.01399	0.05687	0, 0	0, 0
BC013900.1	IOH27818	chromosome 12 open reading frame 41 (C12orf41)	3	17	5	30401	0	0	1096.5	1141.5	0.85336	0.94429	-0.27877	0.04345	0.0074585	0.0009587	0.0316	0.01053	0, 0	0, 0
BC035969.1	IOH27974	albumin (ALB)	3	17	7	27965.5	0	0	1006	760	0.93646	0.77127	-0.31786	-0.13177	0.008564	0.002388	0.00281	0.06327	0, 0	0, 0
BC006182.1	IOH5966	calmodulin 3 (phosphorylase kinase, delta) (CALM3)	3	17	9	43932.1	0	0	432	293.5	0.78726	0.73136	-0.56573	-0.34601	0.0563856	0.0175236	0.02619	0.05541	0, 0	0, 0
NM_001826.1	IOH6416	CDC28 protein kinase regulatory subunit 1B (CKS1B)	3	17	11	34429.1	0	0	661	423	0.84972	0.64571	-0.46684	-0.28653	0.0216754	0.0085106	0.0214	0.09361	0, 0	0, 0
BC030519.1	IOH27533	cryptochrome 1 (photolyase-like) (CRY1)	3	17	13	13980.5	0	0	769.5	533	0.78965	0.74491	-0.41999	-0.23602	0.0161821	0.0050119	0.04503	0.06633	0, 0	0, 0
BC029120.1	IOH22695	chromosome 12 open reading frame 26 (C12orf26)	3	17	15	27268.7	0	0	1282	1187	0.82288	0.69192	-0.19866	0.06435	0.0054772	0.0010033	0.04413	0.09412	0, 0	0, 0
NM_021107.1	IOH6073	mitochondrial ribosomal protein S12 (MRPS12), nuclear gene encoding mitochondrial protein, transcript variant 1	3	17	17	11876.4	0	0	1382.5	1498	0.91203	0.89056	-0.15526	0.20718	0.0044843	0.0005674	0.01586	0.03021	0, 0	0, 0
NM_001011700.1	IOH54583	Mitochondrial coiled-coil domain protein 1	3	17	19	22070.8	0	0	633	756	0.70517	0.80995	-0.47894	-0.1336	0.0256284	0.0023677	0.06702	0.05051	0, 0	0, 0
NM_000331.2	IOH58953	Serum amyloid A protein	3	17	21	24367.1	0	0	398.5	252	0.79638	0.81743	-0.5802	-0.36507	0.0671567	0.0231978	0.01952	0.02245	0, 0	0, 0
NM_021034.1	IOH58755	Interferon-induced transmembrane protein 3	3	18	1	26552.9	0	0	1254.5	831.5	0.81723	0.95427	-0.21054	-0.09892	0.0057448	0.0018172	0.04566	0.00425	0, 0	0, 0
NM_178540.2	IOH26200	C1q and tumor necrosis factor related protein 9 (C1QTNF9)	3	18	3	17519.9	0	0	1155	713	0.90377	0.72569	-0.2535	-0.15335	0.00653	0.0027842	0.01592	0.07736	0, 0	0, 0
NM_004402.1	IOH26584	DNA fragmentation factor, 40kDa, beta polypeptide (caspase-activated DNase) (DFFB)	3	18	5	3278.35	0	0	531.5	219.5	0.75832	0.86037	-0.52276	-0.38	0.0363369	0.0305378	0.0439	0.00322	0, 0	0, 0
NM_016135.1	IOH26043	ets variant gene 7 (TEL2 oncogene) (ETV7)	3	18	7	25227.4	0	0	1033	890.5	0.80036	0.77869	-0.30619	-0.07183	0.0086732	0.001722	0.04792	0.06273	0, 0	0, 0
NM_182494.1	IOH26292	family with sequence similarity 26, member A (FAM26A)	3	18	9	5609.44	0	0	566	442.5	0.80055	0.92282	-0.50787	-0.27758	0.0310173	0.0067438	0.03248	0.00479	0, 0	0, 0
BC065533.1	IOH61590	Inositol hexakisphosphate kinase 2	3	18	11	21923.3	0	0	931.5	683.5	0.91504	0.91893	-0.35003	-0.1669	0.0101639	0.0027587	0.00835	0.01345	0, 0	0, 0
BC068547.1	IOH61662	Serine/threonine-protein kinase SRPK2	3	18	13	10720.3	0	0	949.5	771.5	0.77566	0.90598	-0.34225	-0.12648	0.0104737	0.0021671	0.05436	0.01925	0, 0	0, 0
BC067435.1	IOH62535	Cytochrome P450 2E1	3	18	15	4523.78	0	0	379.5	242.5	0.66871	0.69035	-0.58841	-0.36943	0.0802922	0.0268708	0.05776	0.06123	0, 0	0, 0
BC067811.1	IOH61678	Protein cereblon	3	18	17	15731.3	0	0	647	607.5	0.85985	0.85873	-0.47289	-0.2018	0.0225731	0.0036177	0.01749	0.03143	0, 0	0, 0
BC044582.1	IOH62427	Ubiquitin-like protein 3	3	18	19	18231.2	0	0	478	329	0.77168	0.82163	-0.54587	-0.32971	0.0454851	0.0131596	0.0355	0.03009	0, 0	0, 0
BC073977.1	IOH61809	HLA class II histocompatibility antigen, DQ(5) alpha chain	3	18	21	12434.7	0	0	642.5	582	0.89614	0.90078	-0.47483	-0.21352	0.0224962	0.0038707	0.0055	0.01701	0, 0	0, 0
BC074501.1	IOH61735	Protein yippee-like 1	3	19	1	22895.5	0	0	1988.5	1650.5	0.95198	0.92017	0.10644	0.27722	0.0020866	0.0004599	0.00676	0.02099	0, 0	0, 0
BC047486.1	IOH62402	JmjC domain-containing histone demethylation protein 1A	3	19	3	5025.35	0	0	1650.5	1069.5	0.94724	0.95654	-0.03953	0.01038	0.0030621	0.0010878	0.00643	0.00595	0, 0	0, 0
NM_032730.3	IOH56958	Reticulon-4-interacting protein 1	3	19	5	13400.2	0	0	1208	1258	0.91161	0.8797	-0.23062	0.09696	0.0059272	0.0008122	0.01405	0.0326	0, 0	0, 0
NM_001001709.1	IOH58672	chromosome 9 open reading frame 170 (C9orf170), mRNA.	3	19	7	21508.7	0	0	1795	2415.5	0.85728	0.89968	0.02288	0.62856	0.0026943	0.0002155	0.03703	0.02957	0, 0	0, 0
NM_000314.3	IOH56926	Phosphatidylinositol-3,4,5-trisphosphate 3-phosphatase and dual-specificity protein phosphatase PTEN	3	19	9	16164.8	0	0	828	561	0.82836	-0.01466	-0.39472	-0.22315	0.0135922	0.0069077	0.03416	0.31511	0, 0	0, 0
NM_016433.3	IOH57161	Glycolipid transfer protein	3	19	11	25234.9	0	0	309	733.5	0.47981	-0.95676	-0.61885	-0.14393	0.143238	0.0079881	0.10527	0.6295	0, 0	0, 0
NM_002983.1	IOH29648	chemokine (C-C motif) ligand 3 (CCL3)	3	19	13	15621.5	0	0	386	230	0.70328	0.62399	-0.5856	-0.37517	0.0758308	0.031168	0.04763	0.07993	0, 0	0, 0
NM_080391.1	IOH29576	protein tyrosine phosphatase type IVA, member 2 (PTP4A2), transcript variant 1	3	19	15	32097.3	0	0	1226	814	0.72696	0.92948	-0.22285	-0.10697	0.0063078	0.0019205	0.07498	0.01216	0, 0	0, 0
BC060852.1	IOH29264	CCR4-NOT transcription complex, subunit 7 (CNOT7)	3	19	17	34492.7	0	0	492	388.5	0.76055	0.68647	-0.53983	-0.30238	0.0429492	0.0099489	0.04024	0.07826	0, 0	0, 0
BC060768.1	IOH29221	zinc finger protein 449 (ZNF449)	3	19	19	6119.39	0	0	1567.5	1508	0.93895	0.86294	-0.07537	0.21177	0.0034179	0.0005674	0.00857	0.03939	0, 0	0, 0
NM_003650.2	IOH9888	cystatin F (leukocystatin) (CST7)	3	19	21	15726.7	0	0	1450	864	0.86437	0.8888	-0.12611	-0.084	0.0041614	0.0017345	0.03219	0.02619	0, 0	0, 0
NM_152430.1	IOH12973	olfactory receptor, family 51, subfamily E, member 1 (OR51E1)	3	20	1	3306.35	0	0	1337	842.5	0.89133	0.77101	-0.17491	-0.09387	0.0048539	0.0019353	0.02221	0.06463	0, 0	0, 0
NM_001769.2	IOH10491	CD9 molecule (CD9)	3	20	3	14958	0	0	453	265	0.72941	0.87709	-0.55667	-0.3591	0.0523531	0.0202295	0.04683	0.00534	0, 0	0, 0
BC014776.1	IOH10283	hypothetical LOC541471 (LOC541471)	3	20	5	20142.2	0	0	402.5	216	0.8425	0.5982	-0.57847	-0.3816	0.0640992	0.0361815	0.00527	0.08511	0, 0	0, 0
BC005198.1	IOH7244	chromosome 14 open reading frame 100 (C14orf100)	3	20	7	8080.5	0	0	493.5	458.5	0.72124	0.93509	-0.53918	-0.27023	0.0435629	0.0062279	0.05302	0.00154	0, 0	0, 0
BC019302.1	IOH13198	LAS1-like (S. cerevisiae) (LAS1L)	3	20	9	5147.16	0	0	659.5	592.5	0.70742	0.89161	-0.46749	-0.20869	0.023446	0.0037477	0.06755	0.02029	0, 0	0, 0
BC018090.1	IOH11156	zinc finger protein 641 (ZNF641)	3	20	11	2548.99	0	0	1176	884.5	0.93113	0.92788	-0.24444	-0.07459	0.0062065	0.0016226	0.00722	0.01359	0, 0	0, 0
BC029662.1	IOH22367	chromosome 20 open reading frame 142 (C20orf142)	3	20	13	7715.82	0	0	380	333.5	0.61658	0.51415	-0.5882	-0.32764	0.0824024	0.0150007	0.07443	0.12934	0, 0	0, 0
NM_015937.1	IOH10124	phosphatidylinositol glycan anchor biosynthesis, class T (PIGT)	3	20	15	1967.92	0	0	629	361.5	0.58541	0.77147	-0.48067	-0.31478	0.027706	0.0110751	0.10567	0.0489	0, 0	0, 0
BC060793.1	IOH29233	potassium channel, subfamily K, member 5 (KCNK5)	3	20	17	7142.32	0	0	775	758	0.78838	0.86732	-0.41762	-0.13268	0.0159506	0.0022893	0.04562	0.03172	0, 0	0, 0
BC002963.1	IOH4927	immunoglobulin heavy constant mu (IGHM)	3	20	19	7430.35	0	0	458	366	0.74209	0.78036	-0.55451	-0.31271	0.0507562	0.0107438	0.04323	0.04637	0, 0	0, 0
NM_004721.3	IOH45191	mitogen-activated protein kinase kinase kinase 13 (MAP3K13)	3	20	21	6853.29	0	0	1283	858.5	0.9269	-2.9429	-0.19823	-0.08652	0.0051938	0.379735	0.00992	1.28572	0, 0	0, 0
NM_138468.3	IOH40023	islet cell autoantigen 1,69kDa-like (ICA1L), transcript variant 1	3	21	1	4836.95	0	0	1126.5	829	0.85733	0.82693	-0.26582	-0.10007	0.0070378	0.0019452	0.03076	0.04606	0, 0	0, 0
NM_133496.3	IOH39796	Zinc transporter 7	3	21	3	9212.38	0	0	646.5	518	0.86985	0.86309	-0.47311	-0.2429	0.0224962	0.0050119	0.01422	0.0273	0, 0	0, 0
NM_012232.2	IOH39825	polymerase I and transcript release factor (PTRF)	3	21	5	14697.7	0	0	1277.5	966.5	0.86769	0.8763	-0.2006	-0.03692	0.0053952	0.001389	0.02934	0.03146	0, 0	0, 0
NM_152688.1	IOH22222	KH domain containing, RNA binding, signal transduction associated 2 (KHDRBS2)	3	21	7	19042.9	0	0	1771	1554	0.88435	0.85602	0.01251	0.2329	0.0027329	0.0005358	0.02795	0.04186	0, 0	0, 0
NM_181481.2	IOH42514	Uncharacterized protein C18orf1	3	21	9	6013.47	0	0	1375	1165	0.95372	0.92519	-0.1585	0.05424	0.0044436	0.0009283	0.00206	0.01699	0, 0	0, 0
NM_021244.2	IOH41163	Ras-related GTP-binding protein D	3	21	11	18092.6	0	0	1349	1121	0.90186	0.82277	-0.16973	0.03403	0.0047406	0.0010551	0.01887	0.05046	0, 0	0, 0
NM_173084.1	IOH43187	Tripartite motif-containing protein 59	3	21	13	1375.5	0	0	384	190.5	0.73633	0.244	-0.58647	-0.39331	0.0753582	0.0579977	0.03683	0.1893	0, 0	0, 0
NM_001007529.1	IOH43417	cDNA FLJ40194 fis, clone TESTI2019481FLJ40194 protein ; [Source:UniProtKB/TrEMBL;Acc:Q8N7Z3]	3	21	15	3296.51	0	0	607.5	540	0.80378	0.74026	-0.48995	-0.2328	0.0265875	0.0048904	0.03375	0.06809	0, 0	0, 0
NM_001490.3	IOH42122	Beta-1,3-galactosyl-O-glycosyl-glycoprotein beta-1,6-N-acetylglucosaminyltransferase	3	21	17	2956.04	0	0	313	216.5	0.75908	0.46443	-0.61712	-0.38138	0.1186	0.0387078	0.01807	0.12738	0, 0	0, 0
NM_175634.1	IOH42249	Protein CBFA2T1	3	21	19	18470.9	0	0	1565	3066.5	0.86896	0.98356	-0.07644	0.92754	0.0035488	0.0001281	0.03163	0.00254	0, 0	0, 0
XM_290842.3	IOH42563	Leucine-rich repeat and fibronectin type III domain-containing protein 1	3	21	21	2176.74	0	0	392	308	0.82113	0.766	-0.58302	-0.33935	0.0687682	0.0155495	0.01082	0.04592	0, 0	0, 0
NM_024787.2	IOH42086	RING finger protein 122	3	22	1	8837.86	0	0	568.5	276.5	0.72838	0.7141	-0.50679	-0.35382	0.0319055	0.0200632	0.05597	0.05882	0, 0	0, 0
BC050424.1	IOH26735	F-box protein 38 (FBXO38)	4	2	11	3981.24	0	0	1365	559	0.66826	0.72099	-0.16281	-0.22408	0.0050034	0.0043946	0.07045	0.04554	0, 0	0, 0
BC042674.1	IOH27340	phospholipase B1 (PLB1)	4	2	13	8944.54	0	0	1	754.5	-2.2475	0.79862	-0.75187	-0.13428	1	0.002315	11.3137	0.0328	0, 0	0, 0
NM_152332.2	IOH27272	tandem C2 domains, nuclear (TC2N)	4	2	15	9045.17	0	0	1620	565.5	0.85259	0.8459	-0.0527	-0.22109	0.0032347	0.0040444	0.01746	0.00625	0, 0	0, 0
BC014413.1	IOH13994	serine/threonine kinase 10 (STK10)	4	2	17	5464.17	0	0	1163.5	341.5	0.61747	0.54963	-0.24983	-0.32397	0.0070918	0.0129002	0.07961	0.06833	0, 0	0, 0
NM_012148.1	IOH39321	double homeobox, 3 (DUX3)	4	2	19	47971.6	0	0	7189	2212.5	0.93497	0.56439	2.35229	0.53533	0.0001552	0.0003009	0.01475	0.13263	0, 0	0, 0
NM_144980.1	IOH12741	chromosome 6 open reading frame 118 (C6orf118)	4	2	21	5001.13	0	0	1520.5	507.5	0.7542	0.15981	-0.09567	-0.24772	0.0038558	0.0071475	0.04697	0.21875	0, 0	0, 0
NM_199191.1	IOH3115	brain and reproductive organ-expressed (TNFRSF1A modulator) (BRE), transcript variant 3	4	3	1	23922.2	0	0	970.5	480.5	0.72699	0.29615	-0.33319	-0.26013	0.0097134	0.0074	0.0357	0.17218	0, 0	0, 0
NM_002135.3	IOH10133	nuclear receptor subfamily 4, group A, member 1 (NR4A1), transcript variant 1	4	3	3	29045.2	0	0	1837	1621	0.83244	0.68868	0.04101	0.26367	0.0025334	0.0005266	0.02771	0.08724	0, 0	0, 0
BC030805.1	IOH23050	syndecan 4 (SDC4)	4	3	5	24113.6	0	0	830.5	420.5	0.05289	0.72519	-0.39365	-0.28768	0.0189806	0.0077845	0.23584	0.02859	0, 0	0, 0
BC001648.1	IOH3702	WD repeat domain 18 (WDR18)	4	3	7	29810.1	0	0	666	490.5	0.40623	0.71184	-0.46469	-0.25553	0.0245445	0.0057437	0.1083	0.04181	0, 0	0, 0
BC022363.1	IOH23061	vacuolar protein sorting 37 homolog A (S. cerevisiae) (VPS37A)	4	3	9	16006.2	0	0	734.5	705	0.46308	0.77462	-0.4351	-0.15702	0.0195273	0.0026844	0.09916	0.03811	0, 0	0, 0
NM_032735.1	IOH6549	bestrophin 3 (BEST3), transcript variant 1	4	3	11	16294.2	0	0	1471.5	906	0.49087	0.80676	-0.11683	-0.0647	0.0047037	0.0015963	0.13022	0.0359	0, 0	0, 0
NM_004547.2	IOH3212	NADH dehydrogenase (ubiquinone) 1 beta subcomplex, 4, 15kDa (NDUFB4), nuclear gene encoding mitochondrial protein	4	3	13	19902.4	0	0	1693.5	905	0.90974	0.80654	-0.02096	-0.06517	0.0028782	0.0016001	0.00042	0.03594	0, 0	0, 0
BC006839.1	IOH3171	GATA binding protein 3 (GATA3)	4	3	15	9636.83	0	0	1262	301	0.5238	0.5834	-0.2073	-0.34257	0.0063078	0.0163698	0.11318	0.04698	0, 0	0, 0
NM_004060.2	IOH4393	cyclin G1 (CCNG1), transcript variant 1	4	3	17	35685.9	0	0	5861	1875	0.87258	0.87585	1.77879	0.38033	0.0002408	0.0003588	0.03378	0.02791	0, 0	0, 0
NM_003021.2	IOH3498	small glutamine-rich tetratricopeptide repeat (TPR)-containing, alpha (SGTA)	4	3	19	28719.1	0	0	381	226.5	0.34238	0.62929	-0.58776	-0.37678	0.0797773	0.0284762	0.05939	0.00312	0, 0	0, 0
BC036870.1	IOH25926	Uncharacterized protein C4orf37	4	3	21	0	0	0	-1	-17	-1.54181	-1.57117	-0.75273	-0.48862	1	1	0	-0.66551	0, 0	0, 0
BC039856.1	IOH26187	Rac/Cdc42 guanine nucleotide exchange factor (GEF) 6 (ARHGEF6)	4	4	1	2.27	0	0	8.5	0	-2.62391	-1.96989	-0.74863	-0.48081	1	1	1.08146	1	0, 0	0, 0
BC035230.1	IOH27646	Probable palmitoyltransferase ZDHHC23	4	4	3	10135.4	0	0	826.5	532	0.65391	0.84827	-0.39537	-0.23647	0.0139598	0.0045691	0.04877	0.00266	0, 0	0, 0
BC032698.1	IOH27591	ephrin-A1 (EFNA1)	4	4	5	15940.1	0	0	1827	1330	0.60387	0.82402	0.0367	0.13003	0.0028676	0.0007325	0.1014	0.03934	0, 0	0, 0
BC047720.1	IOH26648	lipoxygenase homology domains 1 (LOXHD1)	4	4	7	4075.81	0	0	1267	728.5	0.52577	0.6586	-0.20514	-0.14623	0.0062512	0.0026603	0.11274	0.07668	0, 0	0, 0
NM_030772.1	IOH26484	gap junction protein, alpha 10, 59kDa (GJA10)	4	4	9	6701.22	0	0	1449	892	0.83145	0.877	-0.12654	-0.07114	0.004095	0.0015926	0.0205	0.01268	0, 0	0, 0
BC048299.1	IOH26615	spermatogenesis associated, serine-rich 2 (SPATS2)	4	4	11	44532.8	0	0	4970	4280.5	0.6742	0.96147	1.394	1.4851	0.0003698	6.59e-05	0.0976	0.0071	0, 0	0, 0
NM_002269.1	IOH26522	karyopherin alpha 5 (importin alpha 6) (KPNA5)	4	4	13	4364.83	0	0	1850.5	1202.5	0.74975	0.8572	0.04684	0.07147	0.0025984	0.0008824	0.05464	0.02646	0, 0	0, 0
BC007382.1	IOH7027	RAB7B, member RAS oncogene family (RAB7B)	4	4	15	6857.83	0	0	1316.5	454.5	0.72451	0.58905	-0.18377	-0.27207	0.0052366	0.0071125	0.05103	0.07623	0, 0	0, 0
NM_017871.3	IOH7042	cleavage and polyadenylation specific factor 3-like (CPSF3L)	4	4	17	1485.21	0	0	481.5	236	-3.97731	0.33501	-0.54436	-0.37242	1	0.0302298	1.36428	0.09588	0, 0	0, 0
NM_000310.2	IOH7465	palmitoyl-protein thioesterase 1 (ceroid-lipofuscinosis, neuronal 1, infantile) (PPT1)	4	4	19	9275.93	0	0	1022	278	0.73935	0.37824	-0.31095	-0.35313	0.0086916	0.0212721	0.03459	0.10174	0, 0	0, 0
NM_004548.1	IOH5864	NADH dehydrogenase (ubiquinone) 1 beta subcomplex, 10, 22kDa (NDUFB10)	4	4	21	1930.09	0	0	1414.5	299	0.76313	0.45672	-0.14144	-0.34349	0.0044436	0.0176593	0.04149	0.08514	0, 0	0, 0
NM_144638.1	IOH10667	transmembrane protein 42 (TMEM42)	4	5	1	30040.9	0	0	664.5	344	0.73612	0.57308	-0.46533	-0.32282	0.0209675	0.012566	0.00745	0.06167	0, 0	0, 0
NM_022060.2	IOH11269	abhydrolase domain containing 4 (ABHD4)	4	5	3	12432.5	0	0	765.5	368	0.7737	0.72642	-0.42172	-0.31179	0.0154148	0.0101839	0.00647	0.01921	0, 0	0, 0
NM_152277.1	IOH11072	ubiquitin domain containing 2 (UBTD2)	4	5	5	43884.4	0	0	684.5	240.5	0.33254	0.33905	-0.45669	-0.37035	0.024113	0.0290434	0.13326	0.09703	0, 0	0, 0
BC018302.1	IOH10233	TRM1 tRNA methyltransferase 1 homolog (S. cerevisiae) (TRMT1)	4	5	7	7871.68	0	0	1136.5	806	0.78072	0.78746	-0.2615	-0.11064	0.0068664	0.0020382	0.02675	0.0386	0, 0	0, 0
BC034036.1	IOH22229	ATP-sensitive inward rectifier potassium channel 10	4	5	9	10336.7	0	0	2073.5	1245.5	0.68067	0.69544	0.14315	0.09122	0.0021374	0.0008901	0.08014	0.08005	0, 0	0, 0
BC032587.1	IOH21953	tubby like protein 3 (TULP3)	4	5	11	24042.5	0	0	2326	1584.5	0.91153	0.63924	0.2522	0.2469	0.0015153	0.0005651	0.0079	0.10309	0, 0	0, 0
BC033882.1	IOH22100	chromosome 17 open reading frame 83 (C17orf83)	4	5	13	2853.14	0	0	1576.5	594.5	0.85256	0.80908	-0.07148	-0.20777	0.0034179	0.0037211	0.0166	0.02022	0, 0	0, 0
NM_173571.1	IOH22557	cancer/testis CT47 family, member 11 (CT47.11)	4	5	15	19631.5	0	0	922	452	0.69454	0.80995	-0.35413	-0.27321	0.0109526	0.006463	0.04295	0.00626	0, 0	0, 0
BC009553.2	IOH9938	golgi associated PDZ and coiled-coil motif containing (GOPC)	4	5	17	3.89	0	0	1735	597	0.88797	0.6654	-0.00303	-0.20662	0.002769	0.0039561	0.00815	0.06633	0, 0	0, 0
BC002670.2	IOH5294	SERTA domain containing 1 (SERTAD1)	4	5	19	17041.7	0	0	2370.5	600	0.88115	0.79247	0.27141	-0.20525	0.0014797	0.0036818	0.0182	0.02593	0, 0	0, 0
BC012379.2	IOH10443	chromosome 8 open reading frame 76 (C8orf76)	4	5	21	6042.97	0	0	1960	345.5	0.88115	0.47594	0.09413	-0.32212	0.0021715	0.0130723	0.01371	0.0921	0, 0	0, 0
BC018950.2	IOH14350	TNF receptor-associated protein 1 (TRAP1)	4	6	1	20947.3	0	0	1198	906.5	0.81669	0.71307	-0.23494	-0.06448	0.0060645	0.0016692	0.01771	0.0663	0, 0	0, 0
BC006005.1	IOH7509	unconventional SNARE in the ER 1 homolog (S. cerevisiae) (USE1)	4	6	3	49107.2	0	0	2295	1655.5	0.93494	0.81882	0.2388	0.27952	0.0015397	0.0004734	0	0.04485	0, 0	0, 0
NM_000732.3	IOH40817	CD3d molecule, delta (CD3-TCR complex) (CD3D), transcript variant 1	4	6	5	10833.8	0	0	889.5	526.5	0.33382	0.81702	-0.36816	-0.239	0.0141493	0.0047351	0.15343	0.01209	0, 0	0, 0
BC039826.1	IOH26225	DEAD (Asp-Glu-Ala-Asp) box polypeptide 6 (DDX6)	4	6	7	13768.6	0	0	1163.5	537.5	0.76308	0.76306	-0.24984	-0.23395	0.0066026	0.0046602	0.03343	0.03026	0, 0	0, 0
NM_002865.1	IOH5825	RAB2A, member RAS oncogene family (RAB2A)	4	6	9	15713.4	0	0	1181	324	0.65171	0.21876	-0.24228	-0.332	0.0067641	0.0169962	0.06945	0.16586	0, 0	0, 0
BC065717.1	IOH40735	V-set domain containing T cell activation inhibitor 1 (VTCN1)	4	6	11	2869.03	0	0	1261	297	0.87206	0.68627	-0.20774	-0.3444	0.0053238	0.0160105	0.00224	0.01428	0, 0	0, 0
BC070203.1	IOH40798	collagen, type IV, alpha 6 (COL4A6)	4	6	13	27874.7	0	0	1636	473	0.74397	0.78101	-0.04578	-0.26358	0.0033419	0.0059785	0.05273	0.01794	0, 0	0, 0
BC062353.1	IOH40673	chromosome 1 open reading frame 131 (C1orf131)	4	6	15	9179.84	0	0	3072	909.5	0.62813	0.76198	0.57435	-0.0631	0.0009949	0.0016188	0.10588	0.05054	0, 0	0, 0
NM_178817.3	IOH40717	melanocortin 2 receptor accessory protein (MRAP), transcript variant 1	4	6	17	4892.18	0	0	1865.5	471.5	0.85735	0.72807	0.05332	-0.26426	0.0024267	0.0061712	0.02009	0.03449	0, 0	0, 0
NM_006246.2	IOH29856	protein phosphatase 2, regulatory subunit B', epsilon isoform (PPP2R5E)	4	6	19	7622.76	0	0	2601.5	537	0.78192	0.82491	0.37116	-0.23418	0.0012872	0.0045334	0.05246	0.01053	0, 0	0, 0
NM_170678.1	IOH35216	integrin beta 1 binding protein 3 (ITGB1BP3)	4	6	21	7721.12	0	0	2125	227	0.81885	0.43117	0.16539	-0.37655	0.0019006	0.031168	0.03594	0.0623	0, 0	0, 0
NM_005118.2	IOH35359	tumor necrosis factor (ligand) superfamily, member 15 (TNFSF15)	4	7	1	30452.5	0	0	538.5	482	0.67596	0.74822	-0.51974	-0.25944	0.033242	0.0058463	0.00657	0.02934	0, 0	0, 0
NM_002835.2	IOH28818	protein tyrosine phosphatase, non-receptor type 12 (PTPN12)	4	7	3	12189.6	0	0	852	1042.5	0.72098	0.74723	-0.38436	-0.00202	0.0127016	0.0012397	0.02988	0.05901	0, 0	0, 0
NM_017437.1	IOH38302	cleavage and polyadenylation specific factor 2, 100kDa (CPSF2)	4	7	5	13959.3	0	0	1115.5	518.5	0.52803	0.69382	-0.27057	-0.24268	0.0080808	0.0051812	0.10586	0.05046	0, 0	0, 0
NM_007368.2	IOH25931	RAS p21 protein activator 3 (RASA3)	4	7	7	19031.5	0	0	2037	1180	0.678	0.80852	0.12739	0.06114	0.0022182	0.0009383	0.08053	0.04195	0, 0	0, 0
NM_015459.3	IOH37933	DKFZP564J0863 protein (DKFZP564J0863)	4	7	9	2918.97	0	0	683.5	190	0.4803	0.04764	-0.45713	-0.39354	0.0224197	0.0541403	0.08794	0.14886	0, 0	0, 0
NM_018158.1	IOH38323	solute carrier family 4 (anion exchanger), member 1, adaptor protein (SLC4A1AP)	4	7	11	34248.3	0	0	2295.5	2309	0.68959	0.94215	0.23901	0.57965	0.0017335	0.000229	0.07978	0.00857	0, 0	0, 0
NM_198493.1	IOH43276	ankyrin repeat domain 45 (ANKRD45)	4	7	13	36067.9	0	0	531	212.5	0.577	0.24061	-0.52299	-0.38321	0.035869	0.0391544	0.03462	0.10981	0, 0	0, 0
XM_376522.1	IOH43713	PREDICTED: Homo sapiens similar to Heat shock protein 67B2 (LOC401270)	4	7	15	34094.7	0	0	1058.5	375.5	0.67052	0.72622	-0.29519	-0.30835	0.0083691	0.0097781	0.05812	0.02071	0, 0	0, 0
NM_152340.1	IOH42183	hypothetical protein FLJ39075 (FLJ39075)	4	7	17	9.08	0	0	3746	2975	0.87199	0.86318	0.86542	0.88553	0.0005918	0.0001431	0.02907	0.03708	0, 0	0, 0
NM_013313.3	IOH43282	yippee-like 1 (Drosophila) (YPEL1)	4	7	19	49538.5	0	0	4170	1635.5	0.81814	0.93772	1.04852	0.27033	0.0004897	0.0004582	0.04816	0.00562	0, 0	0, 0
NM_016339.1	IOH42129	Rap guanine nucleotide exchange factor (GEF)-like 1 (RAPGEFL1)	4	7	21	5634.41	0	0	2146	435	0.79225	0.28531	0.17446	-0.28102	0.0018875	0.0090862	0.04481	0.16906	0, 0	0, 0
NM_144969.1	IOH43013	zinc finger, DHHC-type containing 15 (ZDHHC15)	4	8	1	25562.5	0	0	1325.5	743.5	0.80001	0.78964	-0.17988	-0.13934	0.0049793	0.0023948	0.02721	0.03519	0, 0	0, 0
NM_005737.3	IOH44753	ADP-ribosylation factor-like 4C (ARL4C)	4	8	3	46154.9	0	0	1876.5	1631	0.86288	0.56913	0.05807	0.26826	0.0023917	0.0005528	0.01846	0.12659	0, 0	0, 0
XM_373800.2	IOH43694	PREDICTED: Homo sapiens hypothetical LOC388528 (LOC388528)	4	8	5	49531.7	0	1	5380.5	19712	0.91806	0.92756	1.57129	8.57232	0.0002798	3.2e-06	0.018	0.02289	0, 0	0, 0
BC001497.2	IOH12354	RAN binding protein 5 (RANBP5)	4	8	7	9850.95	0	0	700.5	296.5	0.44791	0.52192	-0.44978	-0.34463	0.0216754	0.0173895	0.09993	0.06439	0, 0	0, 0
BC007782.2	IOH6514	immunoglobulin lambda constant 1 (Mcg marker) (IGLC1)	4	8	9	34244.5	0	0	1247	645.5	0.58907	0.87941	-0.21378	-0.18435	0.0062512	0.0030495	0.09186	0.0011	0, 0	0, 0
BC005043.1	IOH6656	hypothetical protein MGC31957 (MGC31957)	4	8	11	49533.2	0	0	5096	4536.5	0.57712	0.95802	1.44842	1.60267	0.0003697	5.88e-05	0.12988	0.00857	0, 0	0, 0
BC002552.2	IOH4031	high-mobility group 20B (HMG20B)	4	8	13	5438.45	0	0	1347.5	739	0.7837	0.64877	-0.17038	-0.14141	0.0048539	0.0025976	0.03306	0.08037	0, 0	0, 0
NM_006208.1	IOH45491	ectonucleotide pyrophosphatase/phosphodiesterase 1 (ENPP1)	4	8	15	7777.11	0	0	885.5	269.5	0.74505	0.48655	-0.36989	-0.35703	0.0116061	0.0214536	0.02475	0.06559	0, 0	0, 0
NM_001007024.1	IOH45919	golgi SNAP receptor complex member 1 (GOSR1), transcript variant 3	4	8	17	21896.8	0	0	1138	423.5	0.54766	0.81232	-0.26085	-0.28631	0.0076832	0.0073631	0.10066	0.00167	0, 0	0, 0
NM_153759.2	IOH45457	DNA (cytosine-5-)-methyltransferase 3 alpha (DNMT3A), transcript variant 2	4	8	19	18003.3	0	0	1604	260	0.81818	0.49286	-0.05961	-0.3614	0.0033551	0.0229937	0.02821	0.05983	0, 0	0, 0
NM_173455.1	IOH45492	High affinity cAMP-specific and IBMX-insensitive 3prime,5prime-cyclic phosphodiesterase 8A	4	8	21	14809.7	0	0	1077	254	0.80743	0.53506	-0.28719	-0.36416	0.0075621	0.0236143	0.01576	0.04454	0, 0	0, 0
BC031549.1	IOH21007	CDC-like kinase 1 (CLK1)	4	9	1	21329.5	0	0	1104.5	1704	0.84689	0.82784	-0.27532	0.30179	0.0070512	0.0004448	0.00448	0.04233	0, 0	0, 0
BC018929.1	IOH22929	pleckstrin homology-like domain, family A, member 1 (PHLDA1)	4	9	3	23901.8	0	0	1336.5	2347.5	0.64928	0.86366	-0.17512	0.59733	0.0052712	0.00023	0.07566	0.03464	0, 0	0, 0
NM_020529.1	IOH4138	nuclear factor of kappa light polypeptide gene enhancer in B-cells inhibitor, alpha (NFKBIA)	4	9	5	31792.4	0	0	1584	1246	0.74359	0.84318	-0.06825	0.09144	0.0035681	0.0008272	0.05178	0.03178	0, 0	0, 0
BC002877.2	IOH5717	Metallophosphoesterase 1	4	9	7	7970.04	0	0	1107.5	611	0.6657	0.86147	-0.27403	-0.20019	0.0076526	0.0034351	0.06193	0.00463	0, 0	0, 0
NM_024515.1	IOH5172	WD repeat domain 25 (WDR25)	4	9	11	7593.25	0	0	1294	503.5	0.68694	0.77281	-0.19348	-0.24956	0.0055236	0.0052913	0.0623	0.02387	0, 0	0, 0
BC026100.2	IOH11308	testis-specific transcript, Y-linked 8	4	9	13	36832.1	0	0	3017	1134.5	0.4507	0.89432	0.5506	0.04024	0.0011317	0.0009744	0.16359	0.01309	0, 0	0, 0
BC003595.1	IOH3758	chromosome 17 open reading frame 62 (C17orf62)	4	9	15	19905.4	0	0	1577.5	832.5	0.89728	0.72354	-0.07105	-0.09846	0.0033419	0.0019704	0.00224	0.06031	0, 0	0, 0
NM_004071.1		Dual specificity protein kinase CLK1	4	9	19	16141.3	0	0	1876.5	462.5	0.75566	0.7128	0.05808	-0.26839	0.0025189	0.006463	0.05313	0.03822	0, 0	0, 0
NM_002344.1		Leukocyte tyrosine kinase receptor	4	9	21	9428.01	0	0	1403	368.5	0.77529	0.69598	-0.14641	-0.31156	0.0044911	0.0103044	0.0373	0.02878	0, 0	0, 0
NM_003188.2		mitogen-activated protein kinase kinase kinase 7 (MAP3K7), transcript variant A	4	10	3	8626.01	0	0	888	428	0.0444	0.50423	-0.36882	-0.28424	0.0166606	0.0083753	0.24367	0.09913	0, 0	0, 0
NM_002741.1		Serine/threonine-protein kinase N1	4	10	5	10625.7	0	0	1151	535	0.83982	0.53335	-0.25523	-0.2351	0.006506	0.005269	0.0086	0.10309	0, 0	0, 0
NM_021133.1		2-5A-dependent ribonuclease	4	10	7	21740.9	0	0	1404.5	710.5	0.84319	0.76096	-0.14576	-0.15449	0.0043377	0.0026603	0.01561	0.04279	0, 0	0, 0
NM_002742.1		Serine/threonine-protein kinase D1	4	10	9	4690.93	0	0	951	450.5	0.82773	0.51548	-0.3416	-0.27391	0.0096484	0.0075123	0.00297	0.09889	0, 0	0, 0
NM_152732.2	IOH22555	chromosome 6 open reading frame 206 (C6orf206)	4	11	21	34183.3	0	0	812.5	175	0.74288	0.23463	-0.40142	-0.40043	0.013848	0.0579977	0.02002	0.08081	0, 0	0, 0
BC031606.1	IOH22809	peroxisomal biogenesis factor 7 (PEX7)	4	12	1	4875.54	0	0	654	417.5	0.72793	0.76627	-0.46986	-0.28906	0.0217481	0.0077447	0.00865	0.01524	0, 0	0, 0
NM_033030.2	IOH21808	bol, boule-like (Drosophila) (BOLL), transcript variant 2	4	12	3	7851.25	0	0	644	347	0.39844	0.48496	-0.47418	-0.32144	0.0263914	0.0129002	0.1076	0.08966	0, 0	0, 0
NM_145027.1	IOH10936	kinesin family member 6 (KIF6)	4	12	5	44684.9	0	0	711.5	546.5	0.62554	0.82403	-0.44503	-0.22981	0.0192207	0.0043777	0.04671	0.01164	0, 0	0, 0
NM_153237.1	IOH22672	chromosome 9 open reading frame 71 (C9orf71)	4	12	7	29670.1	0	0	506.5	375	0.63408	0.73188	-0.53357	-0.30858	0.0384745	0.0097781	0.01256	0.01886	0, 0	0, 0
NM_001956.1	IOH22678	endothelin 2 (EDN2)	4	12	9	10183.1	0	0	1271.5	832.5	0.87491	0.84956	-0.2032	-0.09846	0.005228	0.0018538	0.00167	0.01954	0, 0	0, 0
BC000175.2	IOH2926	Hermansky-Pudlak syndrome 1 (HPS1)	4	12	11	16454.6	0	0	1015	666	0.75072	0.78076	-0.31397	-0.17493	0.0087657	0.0030011	0.03065	0.03398	0, 0	0, 0
NM_007262.1	IOH3149	Parkinson disease (autosomal recessive, early onset) 7 (PARK7)	4	12	13	46201.1	0	0	665	368.5	0.59345	0.74531	-0.46512	-0.31156	0.0224197	0.0100654	0.05104	0.01343	0, 0	0, 0
BC031999.1	IOH22178	hydroxy-delta-5-steroid dehydrogenase, 3 beta- and steroid delta-isomerase 1 (HSD3B1)	4	12	15	23805	0	0	2068	853	0.70405	0.77903	0.14077	-0.08905	0.0021239	0.0018262	0.07249	0.04311	0, 0	0, 0
NM_004549.2	IOH5873	NADH dehydrogenase (ubiquinone) 1, subcomplex unknown, 2, 14.5kDa (NDUFC2)	4	12	17	23637.7	0	0	1885	695.5	0.88556	0.8062	0.06175	-0.16138	0.0023446	0.0027171	0.01125	0.02745	0, 0	0, 0
BC036015.1	IOH27212	exostoses (multiple)-like 2 (EXTL2)	4	12	19	1047.89	0	0	955	276.5	0.49804	0.56816	-0.33988	-0.35381	0.0112451	0.0195765	0.10662	0.04347	0, 0	0, 0
NM_178863.2	IOH27502	potassium channel tetramerisation domain containing 13 (KCTD13)	4	12	21	1153.06	0	0	980.5	262	0.82634	0.47927	-0.32886	-0.36048	0.0090721	0.0227923	0.00505	0.06477	0, 0	0, 0
NM_003692.1	IOH27690	transmembrane protein with EGF-like and two follistatin-like domains 1 (TMEFF1)	4	13	1	7001.59	0	0	882	464	0.78764	0.67034	-0.3714	-0.2677	0.0114652	0.0065546	0.01122	0.05181	0, 0	0, 0
NM_002734.1	IOH25740	protein kinase, cAMP-dependent, regulatory, type I, alpha (tissue specific extinguisher 1) (PRKAR1A), transcript variant 1	4	13	3	18173.6	0	0	1249	752	0.86721	0.76585	-0.21292	-0.13544	0.0054405	0.0023677	0.0034	0.04325	0, 0	0, 0
BC035028.1	IOH27133	serpin peptidase inhibitor, clade D (heparin cofactor), member 1 (SERPIND1)	4	13	5	6247.26	0	0	1257.5	908	0.77809	0.8264	-0.20925	-0.06379	0.0055991	0.0015743	0.03205	0.02959	0, 0	0, 0
BC028241.1	IOH21566	solute carrier family 41, member 3 (SLC41A3)	4	13	7	3475.83	0	0	935	529.5	0.66526	0.80971	-0.34852	-0.23763	0.0107979	0.0046974	0.05294	0.01469	0, 0	0, 0
NM_032213.2	IOH13135	RNA binding motif and ELMO/CED-12 domain 1 (RBED1)	4	13	9	16149.7	0	0	431.5	402	0.30086	0.72858	-0.56595	-0.29617	0.0630063	0.0085106	0.09013	0.02463	0, 0	0, 0
NM_007083.2	IOH12334	nudix (nucleoside diphosphate linked moiety X)-type motif 6 (NUDT6), transcript variant 1	4	13	11	21831.7	0	0	889	713.5	0.60091	0.79279	-0.36838	-0.15312	0.0123509	0.0025976	0.06999	0.0327	0, 0	0, 0
NM_021255.1	IOH12192	pellino homolog 2 (Drosophila) (PELI2)	4	13	13	41894.5	0	0	1212.5	801.5	0.62634	0.8108	-0.22868	-0.1127	0.0064941	0.0020382	0.07873	0.03088	0, 0	0, 0
BC015323.1	IOH11084	polybromo 1 (PBRM1)	4	13	15	4361.81	0	0	1024	550	0.77058	0.64355	-0.31008	-0.22821	0.0085281	0.0047162	0.02486	0.06943	0, 0	0, 0
BC010896.1	IOH14253	chromosome 3 open reading frame 28 (C3orf28)	4	13	17	3253.39	0	0	614.5	189	0.56047	0.35135	-0.48693	-0.394	0.0267858	0.0469001	0.05408	0.05986	0, 0	0, 0
BC003366.1	IOH2912	calcium regulated heat stable protein 1, 24kDa (CARHSP1)	4	13	19	5760.76	0	0	389	86	0.52398	-0.45907	-0.58431	-0.44131	0.0700151	0.330643	0.01091	0.06578	0, 0	0, 0
BC027866.1	IOH12025	ST8 alpha-N-acetyl-neuraminide alpha-2,8-sialyltransferase 4 (ST8SIA4)	4	13	21	2427.93	0	0	1777	261	0.7403	0.65646	0.01511	-0.36094	0.002833	0.0210928	0.0565	0.01084	0, 0	0, 0
NM_007362.2	IOH3243	nuclear cap binding protein subunit 2, 20kDa (NCBP2), transcript variant 1	4	14	1	49511.2	0	0	2530.5	1293.5	0.86483	0.94099	0.34051	0.11326	0.0013074	0.0007325	0.02487	0.00055	0, 0	0, 0
BC000691.1	IOH4341	tubulin polymerization-promoting protein family member 3 (TPPP3)	4	14	3	28551.1	0	0	1069.5	877.5	0.75785	-0.41082	-0.29043	-0.0778	0.0078544	0.0034118	0.03107	0.4295	0, 0	0, 0
NM_024348.2	IOH3523	dynactin 3 (p22) (DCTN3), transcript variant 2	4	14	5	8399.79	0	0	342.5	319.5	0.09827	0.73178	-0.60438	-0.33407	0.112356	0.0135179	0.10942	0.00664	0, 0	0, 0
NM_024043.1	IOH4354	dysbindin (dystrobrevin binding protein 1) domain containing 1 (DBNDD1), transcript variant 2	4	14	7	9574.03	0	0	261.5	176.5	0.25921	0.22822	-0.63937	-0.39975	0.181601	0.0571939	0.00811	0.08413	0, 0	0, 0
BC008461.1	IOH7570	trans-golgi network protein 2 (TGOLN2)	4	14	9	2933.34	0	0	287.5	165.5	0.04891	0.43882	-0.62814	-0.4048	0.165204	0.0588185	0.08608	0.01282	0, 0	0, 0
BC011710.2	IOH13726	Putative HIF-prolyl hydroxylase PH-4	4	14	11	4082.62	0	0	343.5	180.5	0.48549	0.3568	-0.60396	-0.39791	0.0923682	0.0513249	0.00206	0.05093	0, 0	0, 0
BC011811.1	IOH14689	cerebral endothelial cell adhesion molecule 1 (CEECAM1)	4	14	13	11193.2	0	0	815.5	711	0.61536	0.67153	-0.40012	-0.15426	0.01462	0.0027757	0.05983	0.07161	0, 0	0, 0
BC011739.2	IOH14463	apolipoprotein B mRNA editing enzyme, catalytic polypeptide-like 3C (APOBEC3C)	4	14	15	8980.86	0	0	3158	857	0.37718	0.80558	0.61149	-0.08722	0.0010743	0.0017861	0.18853	0.03465	0, 0	0, 0
NM_002622.3	IOH14625	prefoldin subunit 1 (PFDN1)	4	14	17	20480.4	0	0	472	251	0.45572	0.51017	-0.54846	-0.36553	0.0484944	0.0244815	0.05693	0.05071	0, 0	0, 0
BC009048.1	IOH3342	tubulointerstitial nephritis antigen-like 1 (TINAGL1)	4	14	19	2343.95	0	0	722	199.5	0.74935	-0.13097	-0.4405	-0.38918	0.017577	0.0541403	0.00979	0.20912	0, 0	0, 0
BC008212.1	IOH3386	chromosome 9 open reading frame 46 (C9orf46)	4	14	21	2689.72	0	0	667.5	188.5	0.74435	0.3623	-0.46404	-0.39424	0.0206941	0.0469001	0.0053	0.05627	0, 0	0, 0
NM_014713.2	IOH3687	lysosomal-associated protein transmembrane 4 alpha (LAPTM4A)	4	15	1	4528.26	0	0	426.5	192	0.41748	0.41362	-0.56811	-0.39263	0.0609026	0.0440808	0.05471	0.04419	0, 0	0, 0
NM_024071.2	IOH3850	zinc finger, FYVE domain containing 21 (ZFYVE21)	4	15	3	259.51	0	0	2057.5	2238.5	0.90072	0.91252	0.13624	0.54727	0.0019506	0.0002471	0.00859	0.01801	0, 0	0, 0
NM_015671.2	IOH12715	WD repeat domain 62 (WDR62), transcript variant 2	4	15	5	19564.2	0	0	900	526.5	0.53571	0.57193	-0.36363	-0.239	0.0124451	0.0053364	0.09114	0.08998	0, 0	0, 0
NM_032138.2	IOH10969	kelch repeat and BTB (POZ) domain containing 7 (KBTBD7)	4	15	7	25689.6	0	0	1118	1042	0.84284	0.72834	-0.26949	-0.00224	0.0068924	0.0012525	0.00632	0.06515	0, 0	0, 0
NM_005180.1	IOH13688	BMI1 polycomb ring finger oncogene (BMI1)	4	15	9	28099.4	0	0	1165	1014	0.58163	0.89216	-0.24919	-0.01511	0.0072017	0.0012221	0.09104	0.01116	0, 0	0, 0
BC001214.1	IOH4802	leucine carboxyl methyltransferase 1 (LCMT1)	4	15	11	17266.4	0	0	284	138	-0.38494	0.0225	-0.62966	-0.41742	0.213407	0.103681	0.19919	0.09223	0, 0	0, 0
PV3360		NIMA (never in mitosis gene a)-related kinase 2 (NEK2)	4	15	13	0	0	0	-2.5	-8.5	-1.65735	-2.04059	-0.75338	-0.48471	1	1	-1.41421	-1.08146	0, 0	0, 0
PV4209		homeodomain interacting protein kinase 3 (HIPK3), transcript variant 1	4	15	15	0	0	0	3	0.5	-1.73256	-3.00404	-0.751	-0.48057	1	1	0	15.5564	0, 0	0, 0
PV4315		NIMA (never in mitosis gene a)-related kinase 4 (NEK4)	4	15	17	5327.23	0	0	-1	-1	-1.91202	-2.68532	-0.75273	-0.48127	1	1	-7.07107	-7.07107	0, 0	0, 0
PV3304		mitogen-activated protein kinase 14 (MAPK14), transcript variant 2	4	15	19	7756.68	0	0	4	14	-2.10929	-11.5866	-0.75057	-0.47438	1	1	1.41421	1.41421	0, 0	0, 0
PV3821		NIMA (never in mitosis gene a)-related kinase 3 (NEK3), transcript variant 1	4	15	21	2713.93	0	0	2	-4.5	-1.91664	-2.75258	-0.75144	-0.48288	1	1	2.12132	-2.67129	0, 0	0, 0
PHC1115		chemokine (C-C motif) ligand 8 (CCL8)	4	16	3	119.54	0	0	346.5	149.5	0.35923	-0.10819	-0.60266	-0.41214	0.096321	0.0946155	0.03877	0.14662	0, 0	0, 0
PV5586		phosphoinositide-3-kinase, class 2, alpha polypeptide	4	16	5	6381.93	0	0	1264	1892.5	0.81968	0.79411	-0.20643	0.38836	0.0054314	0.0003664	0.01902	0.05492	0, 0	0, 0
BC047083.1	IOH26543	spastic paraplegia 20 (Troyer syndrome) (SPG20)	4	16	7	15757	0	0	808.5	534	0.65691	0.74061	-0.40314	-0.23556	0.0145799	0.0047732	0.04635	0.03708	0, 0	0, 0
NM_000997.2	IOH1585	ribosomal protein L37 (RPL37)	4	16	9	7816.45	0	0	1166	880	0.70435	0.84056	-0.24876	-0.07665	0.0067641	0.0016653	0.05215	0.02411	0, 0	0, 0
BC007401.2	IOH5852	cell division cycle 25 homolog A (S. pombe) (CDC25A)	4	16	11	30559.1	0	0	2204	3429	0.61216	0.77675	0.1995	1.09403	0.0019565	0.0001123	0.10395	0.06681	0, 0	0, 0
NM_016303.1	IOH27824	WW domain binding protein 5 (WBP5), transcript variant 1	4	16	13	14849.1	0	0	1508.5	1835.5	0.62362	0.81106	-0.10085	0.36218	0.0041798	0.0003863	0.08859	0.04893	0, 0	0, 0
BC028565.1	IOH13565	Protein Daple	4	16	15	4.54	0	0	5844.5	1581.5	0.62777	0.79114	1.77166	0.24553	0.0002736	0.0005259	0.11457	0.05321	0, 0	0, 0
BC012981.2	IOH13857	ankyrin repeat and sterile alpha motif domain containing 6 (ANKS6)	4	16	17	1597.19	0	0	544.5	152.5	0.61911	0.34868	-0.51716	-0.41077	0.0333803	0.0724097	0.02467	0.02318	0, 0	0, 0
BC012782.2	IOH13955	Kruppel-like factor 13 (KLF13)	4	16	19	2733.6	0	0	550.5	120	0.52072	-0.91697	-0.51456	-0.42569	0.0342282	0.229373	0.05523	0.30641	0, 0	0, 0
NM_006233.3	IOH13698	polymerase (RNA) II (DNA directed) polypeptide I, 14.5kDa (POLR2I)	4	16	21	4689.65	0	0	675.5	766	0.56951	0.5929	-0.46058	-0.12901	0.0219686	0.0024859	0.05967	0.0997	0, 0	0, 0
NM_000024.3	IOH29873	adrenergic, beta-2-, receptor, surface (ADRB2)	4	17	1	7709.77	0	0	662.5	492	0.56727	0.74453	-0.4662	-0.25484	0.0228848	0.0056192	0.0587	0.03162	0, 0	0, 0
BC056150.1	IOH29126	ELK1, member of ETS oncogene family (ELK1)	4	17	3	20705.2	0	0	1249.5	902.5	0.85127	0.79874	-0.2127	-0.06631	0.0054772	0.001615	0.00849	0.03839	0, 0	0, 0
BC058906.1	IOH29100	aarF domain containing kinase 1 (ADCK1)	4	17	5	4457.9	0	0	894.5	452	0.74272	0.77025	-0.36601	-0.27321	0.0113819	0.0065856	0.02609	0.01877	0, 0	0, 0
BC038976.1	IOH28763	Rho GTPase-activating protein 15	4	17	7	31392.9	0	0	2712	3556	0.87007	0.88449	0.41889	1.15236	0.0011343	9.91e-05	0.02451	0.03142	0, 0	0, 0
BC039895.1	IOH26171	breast cancer anti-estrogen resistance 3 (BCAR3)	4	17	9	7109.03	0	0	866	501.5	0.61053	0.78964	-0.37832	-0.25048	0.0129661	0.0052913	0.06532	0.01833	0, 0	0, 0
BC035636.1	IOH27581	amyloid beta (A4) precursor protein-binding, family B, member 1 interacting protein (APBB1IP)	4	17	11	20967.7	0	0	417.5	469	0.55566	0.62632	-0.572	-0.26541	0.0595582	0.0065546	0.01186	0.06634	0, 0	0, 0
BC053667.1	IOH29009	lectin, galactoside-binding, soluble, 3 (LGALS3)	4	17	13	40193.7	0	0	1946.5	2749.5	0.2956	0.89	0.0883	0.78196	0.0029717	0.0001655	0.20307	0.02752	0, 0	0, 0
BC053545.1	IOH28972	tropomyosin 1 (alpha) (TPM1)	4	17	15	15.13	0	0	-2	244.5	-1.71653	0.62105	-0.75317	-0.36851	1	0.0244815	-2.12132	0.01446	0, 0	0, 0
NM_053049.2	IOH54667	Urocortin-3	4	17	17	12029.2	0	0	4745.5	999	0.75044	0.90357	1.29706	-0.022	0.0003906	0.0012525	0.07197	0.00708	0, 0	0, 0
NM_003926.5	IOH59233	Methyl-CpG-binding domain protein 3	4	17	19	30814.9	0	0	8037.5	1863.5	0.96873	0.86008	2.71872	0.37504	0.0001221	0.000366	0.00431	0.03301	0, 0	0, 0
NM_004300.2	IOH54659	Low molecular weight phosphotyrosine protein phosphatase	4	17	21	35620.8	0	0	873	228	0.63985	0.20463	-0.37529	-0.3761	0.0125724	0.0346322	0.0567	0.13026	0, 0	0, 0
NM_031431.2	IOH52865	Conserved oligomeric Golgi complex subunit 3	4	18	1	4066.35	0	0	564	433	0.52928	0.64532	-0.50873	-0.28194	0.0324303	0.0076272	0.05516	0.05552	0, 0	0, 0
NM_181314.1	IOH58938	Tafazzin	4	18	3	10059.8	0	0	713.5	319	0.69769	0.39277	-0.44417	-0.3343	0.0184565	0.0160105	0.02478	0.11083	0, 0	0, 0
NM_018973.3	IOH58681	Dolichol-phosphate mannosyltransferase subunit 3	4	18	5	27799	0	0	838	443	0.62915	0.57269	-0.39041	-0.27735	0.0137375	0.0075503	0.05738	0.07981	0, 0	0, 0
NM_182692.1	IOH38187	Serine/threonine-protein kinase SRPK2	4	18	7	14500.3	0	0	1776	1798.5	0.83143	0.66602	0.01468	0.34519	0.0027135	0.0004325	0.02707	0.09633	0, 0	0, 0
NM_000584.2	IOH58939	Interleukin-8	4	18	9	26904.7	0	0	854.5	655	0.79361	0.65581	-0.38328	-0.17999	0.0121963	0.0032988	0.00745	0.07341	0, 0	0, 0
BC021187.1	IOH10893	DKFZP434K028 protein (DKFZP434K028)	4	18	11	30572.8	0	0	3955	2354	0.634	0.92688	0.95568	0.60031	0.0005971	0.0002219	0.10799	0.01382	0, 0	0, 0
NM_207168.1	IOH40772	endosulfine alpha (ENSA), transcript variant 8	4	18	13	15724.5	0	0	1359.5	777.5	0.68477	0.83294	-0.16519	-0.12372	0.0050034	0.0021438	0.06502	0.02274	0, 0	0, 0
NM_033185.2	IOH40389	keratin associated protein 3-3 (KRTAP3-3)	4	18	15	27202.8	0	0	1496.5	597.5	0.74716	0.70642	-0.10603	-0.2064	0.0039956	0.0038707	0.04867	0.05325	0, 0	0, 0
NM_012387.1	IOH11317	peptidyl arginine deiminase, type IV (PADI4)	4	18	17	33002.9	1	0	14162.5	1734.5	0.86892	0.76765	5.36381	0.3158	4.12e-05	0.0004421	0.04009	0.06237	0, 0	0, 0
BC067523.1	IOH62530	Collagenase 3	4	18	19	7006.13	0	0	1461	269.5	0.88423	0.36533	-0.12136	-0.35703	0.0039276	0.0227923	0.00387	0.10233	0, 0	0, 0
BC096097.2	IOH63199	Histidine ammonia-lyase	4	18	21	13254.1	0	0	1311.5	265	0.82144	0.66217	-0.18592	-0.3591	0.0050357	0.0203979	0.01995	0.01067	0, 0	0, 0
BC066265.1	IOH61828	Interleukin-22	4	19	1	28506.5	0	0	384.5	180.5	0.31708	0.3568	-0.58625	-0.39791	0.0792674	0.0513249	0.06804	0.05093	0, 0	0, 0
BC072396.1	IOH61805	T cell receptor gamma variable 9, mRNA (cDNA clone MGC:90486 IMAGE:5755352), complete cds	4	19	3	9869.86	0	0	618	291.5	0.7256	-0.05908	-0.48541	-0.34692	0.0244573	0.0244815	0.00458	0.24015	0, 0	0, 0
BC067085.1	IOH57304	Huntingtin-interacting protein 1-related protein	4	19	5	24675	0	0	966	1364.5	-3.68863	0.8618	-0.33513	0.14587	1	0.0006832	1.42153	0.02747	0, 0	0, 0
NM_001030002.1	IOH55430	Growth factor receptor-bound protein 7	4	19	7	47206.6	1	0	11100.5	3660	0.84948	0.9193	4.04148	1.20012	6.77e-05	9.2e-05	0.04555	0.02009	0, 0	0, 0
NM_005277.3	IOH55974	Neuronal membrane glycoprotein M6-a	4	19	9	24575.9	0	0	770.5	388	0.25252	0.61308	-0.41956	-0.30261	0.0197779	0.0096666	0.16794	0.05832	0, 0	0, 0
NM_005431.1	IOH57264	DNA repair protein XRCC2	4	19	11	29748.8	0	0	1218	1633	0.6555	0.81497	-0.2263	0.26918	0.0063421	0.0004874	0.06967	0.0459	0, 0	0, 0
NM_005672.3	IOH57253	Prostate stem cell antigen	4	19	13	27690.8	0	0	814.5	388.5	0.48056	0.72434	-0.40055	-0.30238	0.0156792	0.0091367	0.10157	0.02366	0, 0	0, 0
NM_004902.2	IOH52195	RNA-binding protein 39	4	19	15	20555.3	0	0	3555	809.5	0.59579	0.69383	0.78293	-0.10903	0.0007543	0.0021152	0.11895	0.06901	0, 0	0, 0
NM_138285.3	IOH56483	Nucleoporin NUP53	4	19	17	42311.4	0	0	2335.5	344	0.82534	0.44029	0.2563	-0.32282	0.0015662	0.013427	0.03603	0.10278	0, 0	0, 0
NM_014281.3	IOH57033	Poly(U)-binding-splicing factor PUF60	4	19	19	24252.1	0	0	1342.5	277.5	0.73668	0.3854	-0.17253	-0.35335	0.0050034	0.0212721	0.04793	0.09938	0, 0	0, 0
BC016934.1	IOH10340	superoxide dismutase 2, mitochondrial (SOD2)	4	19	21	1324.81	0	0	921.5	218.5	0.78017	0.52652	-0.35435	-0.38045	0.0105226	0.0321506	0.01611	0.02913	0, 0	0, 0
NM_022458.2	IOH10735	limb region 1 homolog (mouse) (LMBR1)	4	20	1	4162.82	0	0	422	145	0.59013	0.36095	-0.57005	-0.41421	0.0573102	0.0797186	0.00335	0.00975	0, 0	0, 0
BC029428.1	IOH23124	Spermatogenesis-associated protein 4	4	20	3	6117.88	0	0	1221.5	696	0.81128	0.82846	-0.22479	-0.16115	0.0058451	0.0026844	0.02026	0.02032	0, 0	0, 0
BC016743.1	IOH11305	BRF1 homolog, subunit of RNA polymerase III transcription initiation factor IIIB (S. cerevisiae) (BRF1)	4	20	5	2826.66	0	0	627.5	416.5	0.55561	0.62498	-0.48131	-0.28952	0.025722	0.0083309	0.05747	0.05942	0, 0	0, 0
NM_138355.1	IOH14669	secernin 2 (SCRN2)	4	20	7	12705.7	0	0	289.5	129.5	-0.08848	0.1656	-0.62728	-0.42133	0.174761	0.10976	0.12457	0.03822	0, 0	0, 0
NM_033161.2	IOH14151	surfeit 4 (SURF4)	4	20	9	9773.78	0	0	315.5	203.5	-0.60129	0.34464	-0.61605	-0.38735	0.196543	0.0405419	0.28464	0.07297	0, 0	0, 0
BC025263.1	IOH13964	cell division cycle associated 4 (CDCA4)	4	20	11	6427.33	0	0	730.5	438.5	0.68014	0.25549	-0.43683	-0.27942	0.017737	0.0090862	0.03194	0.17899	0, 0	0, 0
NM_024419.2	IOH13912	phosphatidylglycerophosphate synthase 1 (PGS1)	4	20	13	1399.71	0	0	425.5	192	0.45038	0.38829	-0.56854	-0.39263	0.0602248	0.0446239	0.04487	0.05156	0, 0	0, 0
NM_020145.1	IOH14380	Endophilin-B2	4	20	15	34087.2	0	0	776	396	0.63257	0.24454	-0.41718	-0.29894	0.0160426	0.0112119	0.05103	0.17499	0, 0	0, 0
BC036452.1	IOH22480	Potassium voltage-gated channel subfamily E member 1	4	20	17	21479.2	0	0	1588	542	0.87444	0.75282	-0.06652	-0.23188	0.0033332	0.0046052	0.0098	0.03392	0, 0	0, 0
BC022816.1	IOH14672	NA	4	20	19	39435	0	0	8563.5	1879	0.88987	0.91272	2.94587	0.38216	0.0001117	0.000351	0.0308	0.01581	0, 0	0, 0
BC026038.1	IOH13982	Ig gamma-1 chain C region	4	20	21	11255.2	0	0	2987.5	1134.5	0.89893	0.84463	0.53786	0.04024	0.0009208	0.0009978	0.0168	0.02929	0, 0	0, 0
BC099658.1	IOH63280	Oral-facial-digital syndrome 1 protein (Protein 71-7A) [Source:UniProtKB/Swiss-Prot;Acc:O75665]	4	21	1	35004.9	0	0	1075.5	1487.5	0.47205	0.62692	-0.28784	0.20236	0.0089554	0.0006454	0.12163	0.10601	0, 0	0, 0
BC011618.2	IOH13944	Probetacellulin	4	21	3	7213.44	0	0	891.5	398.5	0.76212	0.78843	-0.3673	-0.29779	0.0113544	0.0084201	0.01983	0.00532	0, 0	0, 0
BC100766.2	IOH63422	Glycoprotein Xg	4	21	5	28979.3	0	0	1012	662	0.77657	0.8659	-0.31526	-0.17677	0.00871	0.0029169	0.02236	0.00641	0, 0	0, 0
BC100813.1	IOH63506	Putative T-complex protein 1 subunit theta-like 2	4	21	7	15722.9	0	0	886	645.5	0.40004	0.72911	-0.36967	-0.18434	0.0137742	0.0032769	0.13248	0.04929	0, 0	0, 0
BC063114.1	IOH40733	Asporin	4	21	9	3797.38	0	0	625	357.5	0.40073	0.46935	-0.48238	-0.31661	0.0280233	0.0122446	0.10409	0.09692	0, 0	0, 0
NM_199290.2	IOH40757	Nascent polypeptide-associated complex subunit alpha-2	4	21	11	35622.3	0	0	1110	711	0.57187	0.79513	-0.27294	-0.15426	0.0079826	0.0026131	0.09173	0.03182	0, 0	0, 0
BC067262.1	IOH40509	Rho guanine nucleotide exchange factor 1	4	21	13	10170.2	0	0	1993.5	1088.5	0.21632	0.79006	0.1086	0.01911	0.0029606	0.0011132	0.22949	0.04612	0, 0	0, 0
NM_003512.3	IOH14485	Histone H2A type 1-C	4	21	15	14454.1	1	0	10402	2215.5	0.69599	0.78961	3.73983	0.5367	8.32e-05	0.0002678	0.09612	0.05841	0, 0	0, 0
NM_024623.1	IOH44690	2-oxoglutarate and iron-dependent oxygenase domain-containing protein 2	4	21	17	33320.7	0	0	1339.5	431	0.71292	0.30959	-0.17383	-0.28286	0.0050849	0.0091367	0.05543	0.16078	0, 0	0, 0
NM_017592.1	IOH44564	Mediator of RNA polymerase II transcription subunit 29	4	21	19	49533.9	1	0	9363.5	1372	0.92441	0.75394	3.29135	0.14932	9.18e-05	0.0007121	0.01986	0.06288	0, 0	0, 0
NM_005608.2	IOH42040	Protein tyrosine phosphatase receptor type C-associated protein	4	21	21	13404.7	0	0	391	94.5	0.15922	-0.13038	-0.58344	-0.4374	0.0829429	0.235898	0.11574	0.02245	0, 0	0, 0
NM_017850.1	IOH45670	Uncharacterized protein C1orf109	4	22	1	6447.76	0	0	510	214	0.48261	0.54886	-0.53205	-0.38252	0.0408064	0.0331804	0.05823	0.01983	0, 0	0, 0
BC009872.1	IOH13974	branched chain ketoacid dehydrogenase kinase (BCKDK)	5	2	11	14679.6	0	0	770	718	0.69828	0.73439	-0.41978	-0.15105	0.0164187	0.0026366	0.0551	0.05121	0, 0	0, 0
BC027955.1	IOH11484	glycoprotein Ib (platelet), alpha polypeptide (GP1BA)	5	2	13	15035.2	0	0	756.5	551	0.54133	0.82745	-0.4256	-0.22775	0.0184565	0.0042947	0.10375	0.01027	0, 0	0, 0
BC001280.1	IOH21165	Serine/threonine-protein kinase 6	5	2	15	30649.2	0	0	3896	2250.5	0.78447	0.88391	0.9302	0.55278	0.0005748	0.0002478	0.06316	0.02734	0, 0	0, 0
BC027865.1	IOH11820	chromosome 11 open reading frame 16 (C11orf16)	5	2	17	27634.9	0	0	1231.5	1522	0.65665	0.91101	-0.22047	0.2182	0.0063536	0.0005358	0.08555	0.01301	0, 0	0, 0
BC060513.1	IOH29428	plasminogen (PLG)	5	2	19	10506.9	0	0	2727	860.5	-0.38509	0.87865	0.42536	-0.08561	0.0023394	0.0017096	0.4434	0.01068	0, 0	0, 0
NM_000484.1	IOH29583	amyloid beta (A4) precursor protein (peptidase nexin-II, Alzheimer disease) (APP), transcript variant 1	5	2	21	14959.5	0	0	575.5	367.5	-3.98929	0.1968	-0.50377	-0.31203	1	0.013337	1.49039	0.18279	0, 0	0, 0
BC056887.1	IOH29097	chromosome 5 open reading frame 5 (C5orf5)	5	3	1	8862.07	0	0	3047.5	817	0.76103	0.88002	0.56377	-0.10559	0.0009547	0.0018962	0.06845	0.00865	0, 0	0, 0
BC047901.2	IOH28877	actinin, alpha 2 (ACTN2)	5	3	3	31109.9	0	0	307	119.5	0.33232	0.02009	-0.61972	-0.42593	0.142013	0.137319	0.09213	0.05325	0, 0	0, 0
BC033758.1	IOH21879	centaurin, alpha 2 (CENTA2)	5	3	5	49537.7	1	0	9390.5	2365	0.8678	0.93037	3.30301	0.60536	9.41e-05	0.0002194	0.04059	0.01256	0, 0	0, 0
NM_005252.2	IOH5624	v-fos FBJ murine osteosarcoma viral oncogene homolog (FOS)	5	3	7	32938.6	0	0	2942.5	1227.5	0.42775	0.83455	0.51843	0.08295	0.0012187	0.0008556	0.17759	0.03399	0, 0	0, 0
BC001012.2	IOH4207	carbonic anhydrase XII (CA12)	5	3	9	28174.3	0	0	1519.5	1354.5	0.57143	0.65574	-0.0961	0.14127	0.0043183	0.0007671	0.11867	0.09449	0, 0	0, 0
BC047023.1	IOH26604	Rab9 effector protein with kelch motifs (RABEPK)	5	3	11	39012.6	0	0	654	1120	0.69655	0.90546	-0.46987	0.03358	0.0231228	0.0009941	0.04757	0.00884	0, 0	0, 0
NM_006573.2	IOH12947	tumor necrosis factor (ligand) superfamily, member 13b (TNFSF13B)	5	3	13	38555.7	0	0	644.5	723	0.72341	0.76667	-0.47397	-0.14876	0.0235279	0.0025596	0.0384	0.04108	0, 0	0, 0
BC011804.2	IOH14438	chromosome 1 open reading frame 165 (C1orf165)	5	3	15	39838.8	0	0	1254.5	1393.5	0.19808	0.9135	-0.21054	0.15918	0.0078386	0.0006388	0.23392	0.01066	0, 0	0, 0
NM_004264.2	IOH7394	mediator complex subunit 21 (MED21)	5	3	17	25993.8	0	0	137.5	79	-0.11596	-0.82721	-0.69292	-0.44453	1	0.458144	0.036	0.10741	0, 0	0, 0
NM_000576.1	IOH9821	interleukin 1, beta (IL1B)	5	3	19	44070.5	0	0	400.5	408.5	-0.00759	0.74681	-0.57934	-0.29319	0.096321	0.0081568	0.22423	0.01904	0, 0	0, 0
NM_005412.2	IOH10529	serine hydroxymethyltransferase 2 (mitochondrial) (SHMT2)	5	3	21	19962.2	0	0	603	935.5	-5.47067	0.82343	-0.49189	-0.05115	1	0.001484	1.95832	0.03099	0, 0	0, 0
BC026317.1	IOH11060	solute carrier family 16, member 1 (monocarboxylic acid transporter 1) (SLC16A1)	5	4	1	22644.3	0	0	895.5	369	0.77488	0.76089	-0.36557	-0.31134	0.0115494	0.0099489	0.03711	0.00767	0, 0	0, 0
NM_005097.1	IOH10604	leucine-rich, glioma inactivated 1 (LGI1)	5	4	3	10332.2	0	0	697	278.5	0.74879	0.65057	-0.4513	-0.3529	0.0197148	0.0185074	0.03449	0.01777	0, 0	0, 0
BC015395.1	IOH10729	hypothetical protein BC015395 (LOC130940)	5	4	5	8910.49	0	0	1501.5	596.5	0.62716	0.60005	-0.10387	-0.20685	0.004299	0.0040896	0.10031	0.08654	0, 0	0, 0
BC000250.1	IOH4515	non-metastatic cells 3, protein expressed in (NME3)	5	4	7	20433.5	0	0	1396	526	0.8283	0.57343	-0.14943	-0.23923	0.0045117	0.0053364	0.03343	0.08872	0, 0	0, 0
BC000623.1	IOH4257	transmembrane protein 103 (TMEM103)	5	4	9	6945.6	0	0	493	241	0.45694	0.54098	-0.5394	-0.37012	0.0475374	0.0261185	0.10327	0.03521	0, 0	0, 0
NM_145283.1	IOH10752	nucleoredoxin-like 2 (NXNL2)	5	4	11	31669.1	0	0	694	726	0.72164	0.68902	-0.45259	-0.14737	0.0201629	0.0026366	0.04279	0.06623	0, 0	0, 0
BC015877.1	IOH13013	cadherin 19, type 2 (CDH19)	5	4	13	17143.8	0	0	816	744.5	0.80928	0.84731	-0.3999	-0.13888	0.0137742	0.0023215	0.02253	0.01615	0, 0	0, 0
NM_017724.1	IOH29011	leucine rich repeat (in FLII) interacting protein 2 (LRRFIP2), transcript variant 2	5	4	15	44279.3	0	0	991.5	931	0.4226	0.91852	-0.32411	-0.05323	0.011218	0.0014322	0.15333	0	0, 0	0, 0
BC025406.1	IOH11226	phosphodiesterase 4D interacting protein (myomegalin) (PDE4DIP)	5	4	17	28703.2	0	0	1065	977.5	0.81422	0.88019	-0.29238	-0.03187	0.0079181	0.0013223	0.03054	0.01374	0, 0	0, 0
BC033130.1	IOH23218	lysyl oxidase-like 3 (LOXL3)	5	4	19	1460.24	0	0	480	197.5	0.42152	0.16774	-0.54501	-0.3901	0.0512802	0.0469001	0.11196	0.11815	0, 0	0, 0
BC032708.1	IOH21938	transducin (beta)-like 1X-linked (TBL1X)	5	4	21	19060.3	0	0	132	170.5	-0.95452	0.45	-0.6953	-0.4025	1	0.0548804	0.21427	0.01244	0, 0	0, 0
NM_002391.1	IOH13794	midkine (neurite growth-promoting factor 2) (MDK), transcript variant 3	5	5	1	22519.5	0	0	3455	1041	0.82001	0.88559	0.73975	-0.0027	0.0007197	0.0011623	0.05035	0.01359	0, 0	0, 0
BC022034.1	IOH10988	lactate dehydrogenase A-like 6B (LDHAL6B)	5	5	3	14025.1	0	0	1650	595.5	0.73937	0.76286	-0.03974	-0.20731	0.0033507	0.003788	0.066	0.03444	0, 0	0, 0
NM_138551.1	IOH13700	thymic stromal lymphopoietin (TSLP), transcript variant 2	5	5	5	25142.6	0	0	3654.5	1303.5	0.93738	0.82448	0.82591	0.11786	0.0006071	0.0007621	0.01219	0.03852	0, 0	0, 0
NM_004221.2	IOH14487	interleukin 32 (IL32), transcript variant 2	5	5	7	22563.4	0	0	651	262	0.54199	0.61734	-0.47116	-0.36047	0.0252593	0.0212721	0.09558	0.02159	0, 0	0, 0
NM_030768.2	IOH12865	integrin-linked kinase-associated serine/threonine phosphatase 2C (ILKAP)	5	5	9	33250.4	0	0	993	666	0.56838	0.78562	-0.32347	-0.17493	0.0103529	0.0029916	0.10681	0.03185	0, 0	0, 0
NM_004064.2	IOH1795	cyclin-dependent kinase inhibitor 1B (p27, Kip1) (CDKN1B)	5	5	11	30867.1	0	0	1069	1036.5	0.87274	0.86621	-0.29065	-0.00477	0.0076374	0.0011833	0.01191	0.01978	0, 0	0, 0
NM_006298.2	IOH34757	zinc finger protein 192 (ZNF192)	5	5	13	23882.1	0	0	1224	1326.5	0.81767	0.92535	-0.22371	0.12842	0.0059376	0.0007012	0.03351	0.00586	0, 0	0, 0
BC016057.1	IOH12761	Usher syndrome 1C (autosomal recessive, severe) (USH1C)	5	5	15	24617.5	0	0	741.5	435	0.50728	0.62358	-0.43207	-0.28102	0.0195895	0.0076272	0.11348	0.06177	0, 0	0, 0
BC031073.1	IOH22537	poly (ADP-ribose) polymerase family, member 11 (PARP11)	5	5	17	5949.91	0	0	981	470.5	0.62607	0.61073	-0.32865	-0.26472	0.0103051	0.0065546	0.08794	0.07064	0, 0	0, 0
BC048107.1	IOH26749	zinc finger protein 333 (ZNF333)	5	5	19	24056.1	0	0	888.5	808.5	0.54769	0.81647	-0.3686	-0.10949	0.0131699	0.0019961	0.10903	0.02886	0, 0	0, 0
NM_152324.1	IOH22764	chromosome 13 open reading frame 16 (C13orf16)	5	5	21	9286.52	0	0	1587	541	0.91538	0.8241	-0.06695	-0.23234	0.0033288	0.0044632	0.00802	0.01046	0, 0	0, 0
BC006105.1	IOH5992	chromosome 6 open reading frame 134 (C6orf134)	5	6	1	49537	1	0	18260.5	4367.5	0.93542	0.86234	7.13354	1.52506	2.4e-05	6.64e-05	0.01979	0.03999	0, 0	0, 0
NM_030636.1	IOH39935	Endonuclease/exonuclease/phosphatase family domain-containing protein 1	5	6	3	35152.5	0	0	1501.5	806	0.41217	0.86204	-0.10387	-0.11064	0.0048157	0.0019653	0.17001	0.01404	0, 0	0, 0
NM_138959.1	IOH39982	vang-like 1 (van gogh, Drosophila) (VANGL1)	5	6	5	3.78	0	0	-16	1.5	-0.84171	-2.46509	-0.7592	-0.48012	1	1	-0.26517	1.41421	0, 0	0, 0
NM_022559.2	IOH40047	growth hormone 1 (GH1), transcript variant 2	5	6	7	46310.8	0	0	641.5	306.5	0.65842	0.5197	-0.47526	-0.34004	0.0245445	0.0162487	0.05842	0.0669	0, 0	0, 0
NM_014460.2	IOH39936	cold shock domain containing C2, RNA binding (CSDC2)	5	6	9	33338.1	0	0	2005.5	1178	0.32757	0.92861	0.11378	0.06021	0.0027991	0.0008885	0.20415	0.0024	0, 0	0, 0
NM_015289.2	IOH40537	vacuolar protein sorting 39 homolog (S. cerevisiae) (VPS39)	5	6	11	6678.52	0	0	827.5	449	0.70145	0.72598	-0.39494	-0.2746	0.0141111	0.0068087	0.05725	0.0315	0, 0	0, 0
BC007919.2	IOH40619	StAR-related lipid transfer (START) domain containing 10 (STARD10)	5	6	13	29822.2	0	0	703	802.5	0.13564	0.90233	-0.44871	-0.11224	0.0268857	0.0019452	0.22732	0.00088	0, 0	0, 0
BC059405.1	IOH40433	Transducin-like enhancer protein 4	5	6	15	19716.3	0	0	409.5	495	0.20135	0.78886	-0.57546	-0.25347	0.081337	0.0054282	0.16404	0.01714	0, 0	0, 0
NM_020247.3	IOH40578	chaperone, ABC1 activity of bc1 complex homolog (S. pombe) (CABC1), nuclear gene encoding mitochondrial protein	5	6	17	9349.32	0	0	1240.5	653	0.59201	0.63264	-0.21659	-0.1809	0.0064704	0.0033546	0.10659	0.08013	0, 0	0, 0
BC066645.1	IOH39925	methionine adenosyltransferase II, beta (MAT2B)	5	6	19	39982.6	0	0	1773.5	490.5	0.44569	0.67298	0.0136	-0.25554	0.0033684	0.0058463	0.16307	0.05334	0, 0	0, 0
NM_000586.2	IOH40161	interleukin 2 (IL2)	5	6	21	18960.4	0	0	1269	608.5	0.86582	0.86261	-0.20428	-0.20134	0.0053862	0.0034587	0.01895	0.00349	0, 0	0, 0
NM_004013.1	IOH36376	dystrophin (muscular dystrophy, Duchenne and Becker types) (DMD), transcript variant Dp140	5	7	1	33500.8	0	0	531	331.5	0.63767	0.73858	-0.52299	-0.32856	0.0369753	0.0124845	0.05327	0.0064	0, 0	0, 0
BC065522.1	IOH39948	vascular endothelial growth factor A (VEGFA)	5	7	3	22260.7	0	0	697.5	399	0.8104	0.75738	-0.45108	-0.29756	0.0191001	0.0085106	0.01521	0.01418	0, 0	0, 0
BC050439.1	IOH26673	vacuolar protein sorting 36 homolog (S. cerevisiae) (VPS36)	5	7	5	5632.14	0	0	421.5	210	0.75088	0.44132	-0.57028	-0.38436	0.0573102	0.0361815	0.00168	0.04714	0, 0	0, 0
BC031262.1	IOH21607	catenin (cadherin-associated protein), alpha 1, 102kDa (CTNNA1)	5	7	7	28523.9	0	0	909	537.5	0.85416	0.74431	-0.35974	-0.23395	0.0107724	0.0046974	0.01245	0.03552	0, 0	0, 0
NM_004039.1	IOH3974	annexin A2 (ANXA2), transcript variant 3	5	7	9	38163.7	0	0	353	161.5	0.64853	0.07281	-0.59986	-0.40663	0.0886539	0.0735561	0.01603	0.10946	0, 0	0, 0
NM_004169.2	IOH25904	serine hydroxymethyltransferase 1 (soluble) (SHMT1), transcript variant 1	5	7	11	46647.5	0	0	741	488.5	0.78884	0.79962	-0.43229	-0.25645	0.0170082	0.0055464	0.02481	0.01303	0, 0	0, 0
NM_004701.2	IOH41218	cyclin B2 (CCNB2)	5	7	13	11579	0	0	1252	1644.5	0.63268	0.92429	-0.21162	0.27446	0.0062176	0.0004559	0.09375	0.00989	0, 0	0, 0
NM_172178.1	IOH44756	mitochondrial ribosomal protein L42 (MRPL42), nuclear gene encoding mitochondrial protein, transcript variant 3	5	7	15	13338.1	0	0	800.5	493.5	0.70201	0.79271	-0.4066	-0.25416	0.0151146	0.0054516	0.05565	0.01576	0, 0	0, 0
NM_058173.1	IOH42944	mucin-like 1 (MUCL1)	5	7	17	26981.2	0	0	572	345.5	0.36992	0.61775	-0.50527	-0.32213	0.0363369	0.0121662	0.14093	0.04707	0, 0	0, 0
NM_021912.2	IOH43073	gamma-aminobutyric acid (GABA) A receptor, beta 3 (GABRB3), transcript variant 2	5	7	19	3263.22	0	0	783.5	428.5	0.81522	0.75935	-0.41395	-0.28401	0.014947	0.0073631	0.01895	0.01815	0, 0	0, 0
BC034774.1	IOH22743	Uncharacterized protein C6orf10	5	7	21	4174.17	0	0	1077.5	669	0.90449	0.71419	-0.28697	-0.17356	0.0074003	0.0030692	0.00197	0.05496	0, 0	0, 0
BC015814.1	IOH10105	EF-hand calcium binding domain 7, mRNA (cDNA clone MGC:9635 IMAGE:3915942), complete cds	5	8	1	10363.9	0	0	670	238	0.57607	0.35555	-0.46296	-0.3715	0.0233646	0.0293333	0.08654	0.08913	0, 0	0, 0
BC013990.1	IOH14082	WD repeat-containing protein 33	5	8	3	3779.22	0	0	614.5	326.5	0.79035	0.67803	-0.48693	-0.33086	0.0251682	0.0132479	0.01496	0.02382	0, 0	0, 0
BC004242.1	IOH5508	heterogeneous nuclear ribonucleoprotein U-like 1, mRNA (cDNA clone IMAGE:3619753), complete cds.	5	8	5	29508.2	0	0	539.5	255	0.52891	0.60572	-0.51931	-0.36369	0.0377971	0.0225935	0.08781	0.02218	0, 0	0, 0
NM_031883.2	IOH41833	protocadherin alpha subfamily C, 2 (PCDHAC2), transcript variant 2	5	8	7	10419.9	0	0	1182	662	0.91509	0.8109	-0.24185	-0.17677	0.006086	0.0029916	0.0012	0.0235	0, 0	0, 0
NM_182644.1	IOH44403	Ephrin receptor A3 (EPHA3), transcript variant 2	5	8	9	13556.8	0	0	772.5	724.5	0.40633	0.8187	-0.41869	-0.14807	0.0189806	0.0024859	0.14737	0.0244	0, 0	0, 0
NM_003592.2	IOH41991	cullin 1 (CUL1)	5	8	11	9348.57	0	0	1024	873.5	0.7115	0.83553	-0.31008	-0.07963	0.009033	0.0016933	0.06215	0.02509	0, 0	0, 0
XM_374026.1	IOH44789	PREDICTED: Homo sapiens hypothetical LOC389081 (LOC389081)	5	8	13	33680.9	0	0	1248.5	1243.5	0.88287	0.85413	-0.21313	0.0903	0.0055236	0.0008258	0.01303	0.02786	0, 0	0, 0
NM_006763.2	IOH41569	BTG family, member 2 (BTG2)	5	8	15	35901.5	0	0	555	345	0.48944	0.72973	-0.51262	-0.32236	0.0363369	0.0115652	0.10193	0.0123	0, 0	0, 0
NM_153045.2	IOH41169	chromosome 9 open reading frame 91 (C9orf91)	5	8	17	26606.6	0	0	1059	1193	0.85481	0.86053	-0.29497	0.0671	0.0078544	0.0008947	0.01736	0.02489	0, 0	0, 0
NM_052988.2	IOH41508	cyclin-dependent kinase (CDC2-like) 10 (CDK10), transcript variant a	5	8	19	31479.9	0	0	1328	1069	0.63459	0.9171	-0.1788	0.01016	0.005505	0.0010857	0.09478	0.00397	0, 0	0, 0
XM_378240.1	IOH44459	PREDICTED: Homo sapiens hypothetical protein LOC170425 (LOC170425)	5	8	21	23742.9	0	0	768	542	0.58653	0.74244	-0.42063	-0.23188	0.0174715	0.0046234	0.09023	0.03653	0, 0	0, 0
NM_005446.2	IOH44334	purinergic receptor P2X-like 1, orphan receptor (P2RXL1)	5	9	1	7539.53	0	0	889	473.5	0.67557	0.78347	-0.36838	-0.26335	0.0123198	0.0059517	0.0684	0.01643	0, 0	0, 0
NM_006591.1	IOH41599	polymerase (DNA-directed), delta 3, accessory subunit (POLD3)	5	9	3	18639.6	1	0	10918	2971	0.85964	0.61638	3.96266	0.88369	6.98e-05	0.0001623	0.04378	0.11853	0, 0	0, 0
NM_002202.1	IOH45476	Insulin gene enhancer protein ISL-1	5	9	5	21181	0	0	1737.5	900.5	0.614	0.87935	-0.00195	-0.06724	0.0032139	0.0015599	0.10785	0.01178	0, 0	0, 0
NM_054022.2	IOH36765	golgi SNAP receptor complex member 2 (GOSR2), transcript variant B	5	9	7	34400.4	0	0	2148	1104.5	0.84327	0.82356	0.17532	0.02646	0.0018617	0.0010631	0.03687	0.03521	0, 0	0, 0
NM_181689.1	IOH41368	Neuronatin	5	9	9	31343.7	0	0	1057.5	692	0.58951	0.71768	-0.29561	-0.16299	0.0089941	0.0028627	0.1023	0.05518	0, 0	0, 0
NM_005678.3	IOH45840	SNRPN upstream reading frame (SNURF), transcript variant 1	5	9	11	49522.6	0	0	2157.5	2225.5	0.63047	0.88259	0.17943	0.5413	0.0020524	0.0002536	0.10652	0.02764	0, 0	0, 0
NM_000897.2	IOH45547	Leukotriene C4 synthase	5	9	13	28602.6	0	0	664	537.5	0.66055	0.76913	-0.46555	-0.23395	0.0228063	0.0046418	0.05964	0.02763	0, 0	0, 0
NM_032329.4	IOH44706	inhibitor of growth family, member 5 (ING5)	5	9	15	30278.4	0	0	1194.5	1425.5	0.82589	0.87308	-0.23645	0.17389	0.0062176	0.0006222	0.03019	0.02431	0, 0	0, 0
NM_017572.2	IOH53775	MAP kinase-interacting serine/threonine-protein kinase 2	5	9	17	24596.3	0	0	1794	1692.5	0.46306	0.87305	0.02245	0.29651	0.00326	0.000441	0.15766	0.02716	0, 0	0, 0
BC008073.2	IOH46125	family with sequence similarity 38, member A (FAM38A)	5	9	19	10079.4	0	0	1850.5	1091.5	0.57714	0.83732	0.04684	0.02049	0.0028817	0.0010815	0.12113	0.03045	0, 0	0, 0
NM_032303.2	IOH57810	Hydroxysteroid dehydrogenase-like protein 2	5	9	21	28176.6	0	0	744.5	338	0.66019	0.73723	-0.43078	-0.32557	0.0179539	0.0120116	0.06553	0.00837	0, 0	0, 0
BC047620.1	IOH28815	guanylate cyclase 1, soluble, beta 3 (GUCY1B3)	5	10	3	19355.4	0	0	913.5	452.5	0.8233	0.78276	-0.3578	-0.27299	0.0108235	0.0065239	0.02245	0.01406	0, 0	0, 0
NM_022156.3	IOH39856	dihydrouridine synthase 1-like (S. cerevisiae) (DUS1L)	5	10	5	37329.2	0	0	5362	2230.5	0.51374	0.91747	1.5633	0.5436	0.0003472	0.0002483	0.15508	0.01617	0, 0	0, 0
BC064945.1	IOH39953	SCY1-like 1 binding protein 1 (SCYL1BP1)	5	10	7	13373.7	0	0	1744	1173.5	0.57187	0.79354	0.00085	0.05815	0.00326	0.0009552	0.12164	0.0464	0, 0	0, 0
NM_198498.1	IOH26293	chromosome 11 open reading frame 53 (C11orf53)	5	10	9	9110.24	0	0	426.5	226	0.59996	0.54893	-0.56811	-0.37701	0.0602248	0.0296277	0.04808	0.02503	0, 0	0, 0
BC022374.1	IOH14795	PHD finger protein 19	5	11	21	39153.4	0	0	1612	1021.5	0.47918	0.88548	-0.05615	-0.01166	0.0040187	0.0012074	0.15002	0.01315	0, 0	0, 0
NM_145212.1	IOH13804	mitochondrial ribosomal protein L30 (MRPL30), nuclear gene encoding mitochondrial protein, transcript variant 1	5	12	1	25349.2	0	0	2288.5	827.5	0.95218	0.69399	0.236	-0.10076	0.0015536	0.0020222	0.00216	0.06922	0, 0	0, 0
NM_000371.1	IOH14065	transthyretin (prealbumin, amyloidosis type I) (TTR)	5	12	3	36754.2	0	0	739	296.5	0.67271	0.61128	-0.43316	-0.34464	0.0181191	0.0166162	0.06124	0.03577	0, 0	0, 0
BC017981.1	IOH13989	chromosome 8 open reading frame 22 (C8orf22)	5	12	5	31714.5	0	0	1257.5	627.5	0.90816	0.85286	-0.20925	-0.19262	0.0053772	0.003266	0.00506	0.00789	0, 0	0, 0
BC005258.1	IOH7193	cell division cycle 23 homolog (S. cerevisiae) (CDC23)	5	12	7	7921.62	0	0	869.5	333.5	0.7422	0.50674	-0.3768	-0.32764	0.0124767	0.0137963	0.04635	0.07845	0, 0	0, 0
NM_144647.1	IOH10664	Calcyphosin-like protein	5	12	9	24545.7	0	0	1011.5	524.5	0.88924	0.81405	-0.31548	-0.23992	0.0084924	0.0047732	0.00489	0.01213	0, 0	0, 0
BC007102.1	IOH7474	Cell differentiation protein RCD1 homolog	5	12	11	10243.6	0	0	622	275	0.73827	0.62027	-0.48369	-0.35451	0.0251682	0.0192618	0.03183	0.02571	0, 0	0, 0
BC008392.1	IOH7460	uncoupling protein 3 (mitochondrial, proton carrier) (UCP3)	5	12	13	4527.5	0	0	679.5	308	0.5857	0.64952	-0.45885	-0.33936	0.0225731	0.0151081	0.08429	0.02755	0, 0	0, 0
BC004226.1	IOH22896	PDZ domain-containing protein GIPC1	5	12	15	15306	0	0	1577	1033	0.90654	0.91414	-0.07126	-0.00638	0.0033863	0.0011646	0.01076	0.00411	0, 0	0, 0
BC032466.1	IOH21695	nicotinate phosphoribosyltransferase domain containing 1 (NAPRT1)	5	12	17	25408.9	0	0	344	200.5	0.63808	0.54383	-0.60374	-0.38872	0.0943136	0.037837	0.01644	0.01058	0, 0	0, 0
BC033622.1	IOH21694	IMP (inosine monophosphate) dehydrogenase 1 (IMPDH1)	5	12	19	34862.7	0	0	653	266.5	0.46027	0.66832	-0.4703	-0.35841	0.0261975	0.0200632	0.12128	0.00796	0, 0	0, 0
BC002940.1	IOH5740	Zinc finger protein ZXDC	5	12	21	29257	0	0	960.5	679	0.26929	0.82878	-0.33751	-0.16897	0.0130335	0.0028187	0.20098	0.01875	0, 0	0, 0
NM_021123.1	IOH27363	G antigen 7 (GAGE7)	5	13	1	10562.9	0	0	2595	768.5	0.86239	0.81231	0.36836	-0.12786	0.0012573	0.0022148	0.03324	0.02852	0, 0	0, 0
BC039172.1	IOH25808	calmodulin-like 5 (CALML5)	5	13	3	3.03	0	0	-6	0.5	-1.32179	-2.32161	-0.75489	-0.48058	1	1	-0.94281	4.24264	0, 0	0, 0
NM_174889.2	IOH25846	NDUFA12-like (NDUFA12L)	5	13	5	8780.36	0	0	1246	420.5	0.87735	0.7652	-0.21421	-0.28768	0.0055611	0.0076272	0.01476	0.01513	0, 0	0, 0
BC032325.1	IOH21628	thioredoxin domain containing 10 (TXNDC10)	5	13	7	1.51	0	0	0.5	0.5	-1.64047	-2.32161	-0.75208	-0.48058	1	1	9.89949	4.24264	0, 0	0, 0
NM_144654.1	IOH12733	chromosome 9 open reading frame 116 (C9orf116), transcript variant 2	5	13	9	8907.47	0	0	1035.5	794.5	0.69137	0.86274	-0.30512	-0.11591	0.008917	0.0020222	0.06897	0.01335	0, 0	0, 0
NM_005272.2	IOH4363	guanine nucleotide binding protein (G protein), alpha transducing activity polypeptide 2 (GNAT2)	5	13	11	28533.7	0	0	917.5	688	0.81926	0.76715	-0.35608	-0.16483	0.0107471	0.0028274	0.02389	0.03906	0, 0	0, 0
BC014665.1	IOH14248	alcohol dehydrogenase 5 (class III), chi polypeptide (ADH5)	5	13	13	35744.1	0	0	469	226	0.64466	0.29608	-0.54975	-0.37701	0.0480123	0.0335347	0.04222	0.10012	0, 0	0, 0
NM_182488.1	IOH10698	ubiquitin specific peptidase 12 (USP12)	5	13	15	13626.4	0	0	752.5	429.5	0.79523	0.77042	-0.42733	-0.28355	0.0164187	0.0072902	0.02349	0.01482	0, 0	0, 0
NM_007241.2	IOH3275	SNF8, ESCRT-II complex subunit, homolog (S. cerevisiae) (SNF8)	5	13	17	8877.2	0	0	1319.5	692	0.84623	0.72404	-0.18247	-0.16299	0.0050195	0.0028538	0.02626	0.05314	0, 0	0, 0
BC001244.1	IOH3256	ankyrin repeat and SOCS box-containing 9 (ASB9)	5	13	19	12941.7	0	0	801	510	0.72175	0.6293	-0.40639	-0.24658	0.014947	0.0055225	0.04944	0.06932	0, 0	0, 0
NM_152667.1	IOH10850	N-acetylneuraminic acid phosphatase (NANP)	5	13	21	23219.3	0	0	486.5	213	0.56811	0.54032	-0.5422	-0.38298	0.0461542	0.0335347	0.06831	0.01992	0, 0	0, 0
BC012919.1	IOH11176	Kruppel-like factor 7 (ubiquitous) (KLF7)	5	14	1	1834.76	0	0	666.5	318	0.76707	0.61808	-0.46447	-0.33476	0.0214593	0.0143796	0.02652	0.04002	0, 0	0, 0
BC017780.1	IOH12140	pleckstrin homology, Sec7 and coiled-coil domains 4 (PSCD4)	5	14	3	31351.3	0	0	552	214.5	0.79376	0.51043	-0.51391	-0.3823	0.0315202	0.0335347	0.00769	0.02967	0, 0	0, 0
BC020630.1	IOH12113	calcium/calmodulin-dependent protein kinase II inhibitor 1 (CAMK2N1)	5	14	5	27107.5	0	0	1254.5	572.5	0.7226	0.83035	-0.21054	-0.21787	0.0059169	0.0039706	0.06482	0.01112	0, 0	0, 0
BC022405.1	IOH13019	transmembrane protein 185A (TMEM185A)	5	14	7	11732.5	0	0	508.5	212.5	0.67924	0.59556	-0.5327	-0.38321	0.0397045	0.0328317	0.03755	0.00333	0, 0	0, 0
BC017781.1	IOH12143	endomucin (EMCN)	5	14	9	16853.3	0	0	769	441	0.51132	0.67996	-0.42021	-0.27827	0.0181191	0.0072183	0.11402	0.0449	0, 0	0, 0
BC004259.1	IOH5453	chromosome 14 open reading frame 140 (C14orf140)	5	14	11	33578.7	0	0	2459.5	2563	0.91521	0.89235	0.30985	0.6963	0.0013663	0.0001902	0.01524	0.02593	0, 0	0, 0
NM_152769.1	IOH21544	Protein Dos	5	14	13	14764.3	0	0	1375.5	988	0.83043	0.84406	-0.15829	-0.02705	0.0046455	0.0013167	0.03239	0.02577	0, 0	0, 0
BC007814.1	IOH6756	HLA class I histocompatibility antigen, Cw-7 alpha chain	5	14	15	7252.78	0	0	461.5	217.5	0.47176	0.56205	-0.553	-0.38092	0.0543132	0.031818	0.09346	0.01626	0, 0	0, 0
NM_016607.1	IOH7393	armadillo repeat containing, X-linked 3 (ARMCX3), transcript variant 1	5	14	17	21047.1	0	0	898.5	886.5	0.56287	0.86262	-0.36428	-0.07367	0.0127669	0.0016226	0.10467	0.01675	0, 0	0, 0
NM_014060.1	IOH4208	malignant T cell amplified sequence 1 (MCTS1)	5	14	19	33060.4	0	0	4593.5	1350.5	0.79373	0.8147	1.23141	0.13944	0.0004106	0.0007132	0.06142	0.04241	0, 0	0, 0
BC015684.2	IOH14516	tripartite motif family-like 1 (TRIML1)	5	14	21	24152.2	0	0	900.5	603	0.76138	0.80628	-0.36342	-0.20386	0.0114932	0.0036177	0.04162	0.02111	0, 0	0, 0
BC002424.1	IOH4157	integral membrane protein 2C (ITM2C)	5	15	1	17634.9	0	0	2002	753.5	0.87703	0.77934	0.11228	-0.13475	0.0021129	0.0023412	0.02472	0.03848	0, 0	0, 0
NM_024055.2	IOH3071	solute carrier family 30 (zinc transporter), member 5 (SLC30A5), transcript variant 2	5	15	3	8698.65	0	0	661	249.5	0.56992	0.45455	-0.46684	-0.36622	0.024113	0.0253974	0.08772	0.06518	0, 0	0, 0
BC029158.1	IOH22738	ATP-binding cassette sub-family G member 1	5	15	5	7214.95	0	0	945	385	0.62056	0.67732	-0.3442	-0.30399	0.0111642	0.0095029	0.08829	0.03673	0, 0	0, 0
NM_145245.1	IOH12245	ecotropic viral integration site 5-like (EVI5L)	5	15	7	29404.5	0	0	2283	700	0.83567	0.77757	0.23362	-0.15931	0.0016512	0.0027171	0.04026	0.03637	0, 0	0, 0
BC012462.1	IOH10859	centromere protein I (CENPI)	5	15	9	4797.61	0	0	811	354	0.42224	0.44083	-0.40207	-0.31822	0.0170082	0.0126483	0.14473	0.10387	0, 0	0, 0
BC010451.1	IOH9645	CDC42 effector protein (Rho GTPase binding) 4 (CDC42EP4)	5	15	11	20643.9	0	0	2276.5	2260	0.94053	0.84739	0.23081	0.55715	0.0015789	0.0002501	0.0059	0.03942	0, 0	0, 0
Jo-1 Antigen		NA	5	15	13	0	0	0	138	32.5	0.04321	-12.4615	-0.6927	-0.46588	1	1	0	0.32636	0, 0	0, 0
P2287		protein kinase C, delta (PRKCD), transcript variant 1	5	15	15	0	0	0	559	218	0.55074	0.53026	-0.51089	-0.38069	0.0346643	0.0321506	0.08349	0.02595	0, 0	0, 0
PV3248		casein kinase 2, alpha 1 polypeptide (CSNK2A1), transcript variant 2	5	15	17	0	0	0	1166	376	0.50275	0.62075	-0.24876	-0.30812	0.0076985	0.0102439	0.13342	0.05266	0, 0	0, 0
PV3812		polo-like kinase 3 (Drosophila) (PLK3)	5	15	19	20596.2	0	0	1026	514.5	0.60869	0.78428	-0.30922	-0.24452	0.0094783	0.0050326	0.09511	0.02062	0, 0	0, 0
PV3825		casein kinase 1, gamma 1 (CSNK1G1)	5	15	21	33621.8	0	0	1443.5	577.5	0.82957	0.50189	-0.12892	-0.21557	0.0042107	0.0045871	0.0338	0.11632	0, 0	0, 0
PV3665		casein kinase 1, delta (CSNK1D), transcript variant 1	5	16	1	14278.6	0	0	4878	1305.5	0.63174	0.91419	1.35427	0.11877	0.0003948	0.0007279	0.11539	0.00921	0, 0	0, 0
PV4802		Estrogen Related Receptor beta, Ligand Binding Domain (ERR beta-LBD)	5	16	3	21489.8	0	0	48	29.5	-15.7398	-17.2891	-0.73157	-0.46726	1	1	0.14731	0.16779	0, 0	0, 0
PV4680		platelet-derived growth factor receptor, alpha polypeptide (PDGFRA); see catalog number for detailed information on wild-type or point mutant status	5	16	5	14119.7	0	0	1072	457	0.87311	0.49554	-0.28936	-0.27092	0.0075921	0.0073631	0.01187	0.10522	0, 0	0, 0
BC017799.1	IOH14286	nucleoporin 62kDa C-terminal like (NUP62CL)	5	16	7	2454.41	0	0	600.5	111.5	0.43616	-0.16788	-0.49297	-0.4296	0.0316479	0.172485	0.12364	0.08244	0, 0	0, 0
BC002677.1	IOH5269	A.T hook DNA-binding motif-containing protein 1	5	16	9	35241.7	0	0	441	834.5	0.3757	0.75426	-0.56185	-0.09754	0.0630063	0.0019303	0.11865	0.04999	0, 0	0, 0
BC002660.1	IOH5287	tropomodulin 1 (TMOD1)	5	16	11	48477	0	0	553.5	544	0.78194	0.61272	-0.51326	-0.23097	0.0315202	0.0048904	0.0115	0.07799	0, 0	0, 0
BC002827.1	IOH5413	tropomyosin 4 (TPM4)	5	16	13	36932.7	0	0	295.5	135.5	0.61077	0.1998	-0.62469	-0.41858	0.133863	0.0980933	0.00718	0.03653	0, 0	0, 0
NM_032174.2	IOH13297	translocase of outer mitochondrial membrane 40 homolog (yeast)-like (TOMM40L)	5	16	15	2684.42	0	0	464.5	161.5	0.57573	0.04181	-0.5517	-0.40663	0.0507562	0.0747301	0.06241	0.11822	0, 0	0, 0
BC015742.1	IOH12050	polymerase (DNA directed), eta (POLH)	5	16	17	36237.4	0	0	1260	1396.5	0.75344	0.89514	-0.20816	0.16057	0.0057746	0.0006416	0.055	0.01671	0, 0	0, 0
BC020885.1	IOH14357	Uncharacterized protein C12orf65	5	16	19	21248.4	0	0	921	853.5	0.74524	0.90834	-0.35456	-0.08882	0.0110577	0.0017137	0.0476	0.00083	0, 0	0, 0
NM_002262.2	IOH11597	killer cell lectin-like receptor subfamily D, member 1 (KLRD1), transcript variant 1	5	16	21	10147.5	0	0	829.5	507.5	0.76141	0.52633	-0.39407	-0.24773	0.0136283	0.0058724	0.03836	0.10171	0, 0	0, 0
NM_033083.1	IOH25830	ELL associated factor 1 (EAF1)	5	17	1	16695.6	0	0	1294	403.5	0.73643	0.64268	-0.19348	-0.29549	0.0055143	0.0087913	0.0612	0.05082	0, 0	0, 0
NM_000824.1	IOH21923	glycine receptor, beta (GLRB)	5	17	3	2419.61	0	0	447.5	202	0.7355	0.48789	-0.55904	-0.38804	0.0507562	0.0382687	0.01106	0.028	0, 0	0, 0
NM_130898.1	IOH26168	cAMP responsive element binding protein 3-like 4 (CREB3L4)	5	17	5	6164.79	0	0	1635	621	0.55324	0.58447	-0.04622	-0.1956	0.0037544	0.0038016	0.12628	0.09337	0, 0	0, 0
NM_178498.2	IOH26576	solute carrier family 5 (sodium/glucose cotransporter), member 12, mRNA (cDNA clone MGC:52019 IMAGE:5188979), complete cds	5	17	7	9911.48	0	0	556	266	0.78712	0.65884	-0.51219	-0.35864	0.0311419	0.0202295	0.01017	0.01063	0, 0	0, 0
NM_002623.2	IOH12205	prefoldin subunit 4 (PFDN4)	5	17	9	26477.3	0	0	381	136	0.70246	-0.12047	-0.58776	-0.41834	0.07306	0.114114	0.00742	0.12478	0, 0	0, 0
NM_014437.2	IOH4006	solute carrier family 39 (zinc transporter), member 1 (SLC39A1)	5	17	11	23448.2	0	0	441.5	256.5	0.74213	0.41613	-0.56163	-0.363	0.0520817	0.0244815	0.00801	0.07995	0, 0	0, 0
NM_006357.1	IOH4888	ubiquitin-conjugating enzyme E2E 3 (UBC4/5 homolog, yeast) (UBE2E3), transcript variant 1	5	17	13	6215.48	0	0	498.5	170	0.598	0.28757	-0.53702	-0.40273	0.0431523	0.0596569	0.06099	0.05823	0, 0	0, 0
NM_007006.1	IOH4064	nudix (nucleoside diphosphate linked moiety X)-type motif 21 (NUDT21)	5	17	15	49356.1	0	0	3096	1491	0.69886	0.90913	0.58472	0.20397	0.0009541	0.0005589	0.08907	0.01328	0, 0	0, 0
BC002559.1	IOH4053	YTH domain family, member 2 (YTHDF2)	5	17	17	0	0	0	1965.5	2082.5	0.77659	0.89711	0.09651	0.47562	0.0023038	0.0002877	0.0572	0.02207	0, 0	0, 0
NM_021130.1	IOH4329	peptidylprolyl isomerase A (cyclophilin A) (PPIA)	5	17	19	0	0	0	2528.5	1369	0.82545	0.87248	0.33964	0.14793	0.0013492	0.000675	0.04502	0.02376	0, 0	0, 0
NM_014033.1	IOH3148	methyltransferase like 7A (METTL7A)	5	17	21	35898.5	0	0	571.5	302	0.70934	0.41248	-0.5055	-0.3421	0.0305263	0.0176593	0.03588	0.09834	0, 0	0, 0
BC000314.1	IOH3485	Reticulon-1	5	18	1	10.59	0	0	708	306	0.84201	0.51131	-0.44654	-0.34027	0.0182306	0.0163698	0.00599	0.06932	0, 0	0, 0
NM_015994.2	IOH4090	ATPase, H+ transporting, lysosomal 34kDa, V1 subunit D (ATP6V1D)	5	18	3	30013	0	0	1536.5	656.5	0.89125	0.70518	-0.08876	-0.17929	0.0035973	0.0032019	0.01519	0.05709	0, 0	0, 0
NM_002764.2	IOH4906	phosphoribosyl pyrophosphate synthetase 1 (PRPS1)	5	18	5	34347.4	0	0	933	288	0.78197	0.55846	-0.34937	-0.34854	0.0105719	0.0180759	0.03638	0.0491	0, 0	0, 0
BC010358.1	IOH14272	cytochrome P450, family 39, subfamily A, polypeptide 1 (CYP39A1)	5	18	7	6173.11	0	0	736	245	0.82395	0.41453	-0.43445	-0.36828	0.0169579	0.0268708	0.01345	0.07504	0, 0	0, 0
BC010956.1	IOH13684	Keratinocyte growth factor	5	18	9	45346.9	0	0	506	211.5	0.73684	0.59339	-0.53378	-0.38367	0.0389946	0.0331804	0.01956	0.00334	0, 0	0, 0
BC093864.1	IOH62000	Disks large homolog 3	5	18	11	32838	0	0	785	504	0.7671	0.43879	-0.41329	-0.24933	0.0152421	0.0062279	0.03423	0.12908	0, 0	0, 0
NM_000673.3	IOH60854	Alcohol dehydrogenase class 4 mu/sigma chain	5	18	13	38778.1	0	0	326.5	206.5	0.65306	0.55888	-0.6113	-0.38597	0.105027	0.0353941	0.0065	0.01027	0, 0	0, 0
BC041345.1	IOH62289	S-adenosylmethionine decarboxylase proenzyme	5	18	15	35987	0	0	973	614.5	0.7549	0.64822	-0.3321	-0.19859	0.0098232	0.003761	0.04651	0.07249	0, 0	0, 0
BC012760.2	IOH62834	Glycogen synthase kinase-3 beta	5	18	17	39188.2	0	0	2319	1352.5	0.7619	0.88208	0.24916	0.14036	0.0016589	0.0006884	0.06464	0.02039	0, 0	0, 0
NM_006395.1	IOH52654	Autophagy-related protein 7	5	18	19	29496.9	0	0	389.5	139	0.41129	-0.16528	-0.58409	-0.41697	0.0808121	0.111906	0.09622	0.14244	0, 0	0, 0
NM_019110.3	IOH13427	Zinc finger protein with KRAB and SCAN domains 4	5	18	21	16506.8	0	0	1267.5	759.5	0.65635	0.86775	-0.20493	-0.13199	0.00599	0.0022087	0.08647	0.01024	0, 0	0, 0
NM_013411.3	IOH59040	Adenylate kinase isoenzyme 2, mitochondrial	5	19	1	36180.7	0	0	575.5	159.5	0.52094	0.31075	-0.50377	-0.40756	0.0331046	0.0670603	0.09461	0.0399	0, 0	0, 0
BC040545.1	IOH62182	Fermitin family homolog 1	5	19	3	29318.4	0	0	2011	632	0.94652	0.87142	0.11616	-0.19055	0.0020251	0.0031914	0.00211	0.00224	0, 0	0, 0
NM_052926.1	IOH35779	Paraneoplastic antigen-like protein 5	5	19	5	10485.7	0	0	4125.5	1007	0.30991	0.67001	1.0293	-0.01832	0.0006577	0.0013801	0.22025	0.08286	0, 0	0, 0
NM_002790.1	IOH29609	proteasome (prosome, macropain) subunit, alpha type, 5 (PSMA5)	5	19	7	31283.2	0	0	534.5	192.5	0.76495	0.2946	-0.52148	-0.3924	0.0342282	0.046315	0.01455	0.07714	0, 0	0, 0
BC057816.1	IOH29218	Ly6/PLAUR domain-containing protein 5	5	19	9	25.72	0	0	415	187	0.65008	0.25764	-0.57308	-0.39492	0.0622931	0.0499988	0.03067	0.08319	0, 0	0, 0
BC057772.1	IOH29154	chromosome 18 open reading frame 22 (C18orf22)	5	19	11	8709.99	0	0	1051.5	584	0.86003	0.82246	-0.29821	-0.2126	0.0079503	0.003829	0.01547	0.01453	0, 0	0, 0
BC010056.2	IOH13015	melanoma antigen family F, 1 (MAGEF1)	5	19	13	5389.4	0	0	1055.5	441	0.86059	0.72072	-0.29647	-0.27827	0.0078862	0.0070777	0.01541	0.03207	0, 0	0, 0
NM_018719.2	IOH26280	cell division cycle associated 7-like (CDCA7L)	5	19	15	5802.38	0	0	779.5	555	0.78548	0.78075	-0.41567	-0.22591	0.0153281	0.0043276	0.02812	0.02548	0, 0	0, 0
BC036031.1	IOH27208	snRNA-activating protein complex subunit 3	5	19	17	3055.91	0	0	370	191.5	0.49896	0.39209	-0.59251	-0.39286	0.0863008	0.0446239	0.06498	0.048	0, 0	0, 0
NM_148978.1	IOH35641	pantothenate kinase 1 (PANK1), transcript variant beta	5	19	19	0	0	0	378.5	129.5	0.68139	-0.04831	-0.58884	-0.42133	0.07489	0.121149	0.01308	0.09282	0, 0	0, 0
NM_016298.1	IOH38196	F-box protein 40 (FBXO40)	5	19	21	1760.61	0	0	720	26.5	0.70105	-42.3605	-0.44137	-0.46864	0.0188622	1	0.05107	0.08005	0, 0	0, 0
NM_024680.2	IOH38417	E2F transcription factor 8 (E2F8)	5	20	1	13855.1	0	0	2903	1137	0.82235	0.89928	0.50137	0.04138	0.0010218	0.0009673	0.04774	0.01119	0, 0	0, 0
NM_181656.1	IOH41475	chromosome 17 open reading frame 58 (C17orf58), transcript variant 2	5	20	3	11353.6	0	0	632	196.5	0.49136	0.3604	-0.47937	-0.39056	0.0276015	0.0430238	0.10965	0.06117	0, 0	0, 0
NM_032853.2	IOH42561	melanoma associated antigen (mutated) 1 (MUM1)	5	20	5	8710.75	0	0	3873	1188	0.76324	0.83076	0.92027	0.06481	0.0005879	0.0009153	0.07011	0.03452	0, 0	0, 0
NM_000909.4	IOH22474	neuropeptide Y receptor Y1 (NPY1R)	5	20	7	5607.93	0	0	532.5	208	0.57401	-0.09698	-0.52233	-0.38528	0.0379648	0.0487235	0.07303	0.20397	0, 0	0, 0
BC015816.1	IOH13863	Microtubule-associated serine/threonine-protein kinase 2	5	20	9	2885.68	0	0	691	260	0.753	0.03723	-0.45389	-0.3614	0.0200334	0.0290434	0.03275	0.19581	0, 0	0, 0
NM_016930.1	IOH13076	syntaxin 18 (STX18)	5	20	11	6779.9	0	0	479.5	180	0.53217	0.11495	-0.54523	-0.39814	0.0484944	0.0579977	0.07816	0.11785	0, 0	0, 0
BC005313.1	IOH7368	kallikrein 1 (KLK1)	5	20	13	35400.6	0	0	667.5	405	0.64551	0.77237	-0.46403	-0.2948	0.0227282	0.0081998	0.06462	0.01048	0, 0	0, 0
BC034376.1	IOH22635	amphiphysin (AMPH)	5	20	15	17215.2	0	0	623.5	409	0.80816	0.7085	-0.48303	-0.29296	0.0241984	0.0082869	0.01021	0.03112	0, 0	0, 0
NM_000151.1	IOH39425	glucose-6-phosphatase, catalytic subunit (G6PC)	5	20	17	10126.4	0	0	382	268.5	0.69089	0.68844	-0.58733	-0.35749	0.07306	0.0195765	0.01111	0.00263	0, 0	0, 0
NM_000865.1	IOH39590	5-hydroxytryptamine (serotonin) receptor 1E (HTR1E)	5	20	19	10371.5	0	0	756.5	226.5	0.77265	0.60259	-0.42561	-0.37678	0.0164187	0.0287577	0.03085	0.00937	0, 0	0, 0
BC016879.1	IOH10754	chromosome 6 open reading frame 113 (C6orf113)	5	20	21	18231.8	0	0	2893	1226	0.86487	0.93499	0.49705	0.08226	0.0010078	0.0008176	0.03373	0.00115	0, 0	0, 0
NM_145701.1	IOH12253	cell division cycle associated 4 (CDCA4), transcript variant 14	5	21	1	4940.61	0	0	1041	302	0.63154	0.18302	-0.30274	-0.3421	0.0090918	0.019899	0.0883	0.16858	0, 0	0, 0
NM_001008657.1	IOH13916	Treacher Collins-Franceschetti syndrome 1 (TCOF1), transcript variant 3	5	21	3	15680.6	0	0	1793	530	-1.436	-1.63959	0.02202	-0.2374	0.0135562	0.0266165	0.77612	0.79249	0, 0	0, 0
BC022347.1	IOH13990	lactotransferrin (LTF)	5	21	5	6742.07	0	0	433.5	130	0.40162	0.2587	-0.56509	-0.4211	0.0644699	0.103681	0.10929	0.01088	0, 0	0, 0
NM_004712.3	IOH4952	hepatocyte growth factor-regulated tyrosine kinase substrate (HGS)	5	21	7	23515.9	0	0	889.5	387.5	0.78829	0.48661	-0.36817	-0.30284	0.0116346	0.0103044	0.03259	0.09671	0, 0	0, 0
NM_002550.1	IOH28412	Olfactory receptor 3A1	5	21	9	7289.85	0	0	640	287.5	0.68237	0.00076	-0.47591	-0.34876	0.0243705	0.0242603	0.05082	0.2189	0, 0	0, 0
NM_005135.1	IOH38670	Solute carrier family 12 member 6	5	21	11	11312.7	0	0	429	148	0.76117	-0.04586	-0.56703	-0.41283	0.0548935	0.0929456	0	0.12422	0, 0	0, 0
NM_003041.1	IOH38149	Sodium/glucose cotransporter 2	5	21	13	12580	0	0	698	340	0.80731	0.60436	-0.45086	-0.32466	0.0191001	0.0126483	0.01621	0.04991	0, 0	0, 0
NM_001001436.1	IOH29491	UPF0547 protein C16orf87	5	21	15	2244.84	0	0	671.5	267	0.84969	0.55521	-0.4623	-0.35818	0.0202938	0.0210928	0.00105	0.04237	0, 0	0, 0
BC023144.1	IOH10881	SWI/SNF-related matrix-associated actin-dependent regulator of chromatin subfamily A member 5	5	21	17	28091.8	0	0	1326.5	1747.5	0.91969	0.76382	-0.17945	0.32177	0.004793	0.0004362	0.00267	0.06353	0, 0	0, 0
NM_032554.2	IOH28374	Probable G-protein coupled receptor 81	5	21	19	4432.93	0	0	1112	384	0.69955	0.16874	-0.27208	-0.30445	0.0076679	0.0124038	0.06868	0.19519	0, 0	0, 0
BC060850.1	IOH39820	Solute carrier family 46 member 3	5	21	21	5098.74	0	0	816.5	245	0.86686	0.51081	-0.39969	-0.36828	0.0133785	0.0256345	0.00433	0.04618	0, 0	0, 0
NM_024117.3	IOH3756	mitogen-activated protein kinase associated protein 1 (MAPKAP1), transcript variant 2, mRNA.	5	22	1	15243.3	0	0	1949.5	508.5	0.83474	0.58869	0.0896	-0.24727	0.0022764	0.0056685	0.03808	0.08204	0, 0	0, 0
BC004101.1	IOH5622	bridging integrator 1 (BIN1)	6	2	11	18735.7	0	0	1052.5	767.5	0.82025	0.95062	-0.29778	-0.12832	0.0081641	0.002138	0.03426	0.00276	0, 0	0, 0
NM_016321.1	IOH23160	Rh family, C glycoprotein (RHCG)	6	2	13	8677.46	0	0	679.5	340.5	0.70527	0.76017	-0.45886	-0.32442	0.021603	0.012566	0.05723	0.04776	0, 0	0, 0
NM_006739.1	IOH2893	minichromosome maintenance complex component 5 (MCM5)	6	2	15	15420.3	0	0	1668	1080.5	0.78306	0.93735	-0.03197	0.01544	0.0032264	0.0010733	0.05596	0.01113	0, 0	0, 0
BC009650.1	IOH11334	PDS5, regulator of cohesion maintenance, homolog A (S. cerevisiae) (SCC-112)	6	2	17	21031.3	0	0	2260.5	2563.5	0.59878	0.98531	0.22391	0.69653	0.0019082	0.0001834	0.12106	0.00083	0, 0	0, 0
BC009197.2	IOH27820	BH3 interacting domain death agonist (BID)	6	2	19	28595.8	0	0	806	427.5	0.80972	0.67863	-0.40423	-0.28447	0.0143036	0.0081568	0.02983	0.08105	0, 0	0, 0
BC017887.1	IOH27931	eukaryotic translation initiation factor 3, subunit E (EIF3S6)	6	2	21	4625.86	0	0	721.5	302.5	0.72298	0.87291	-0.44071	-0.34188	0.0188622	0.0152166	0.0539	0.00701	0, 0	0, 0
BC041590.1	IOH28013	bromodomain containing 9 (BRD9)	6	3	1	21432.3	0	0	553	516.5	0.45502	0.83469	-0.51348	-0.24359	0.0383035	0.0050955	0.12787	0.03423	0, 0	0, 0
BC060512.1	IOH29424	Transmembrane protein 156	6	3	3	12264.5	0	0	663.5	496	0.83692	0.8321	-0.46576	-0.25301	0.0212464	0.0055464	0.01385	0.03421	0, 0	0, 0
BC015207.1	IOH11738	ARP3 actin-related protein 3 homolog B (yeast) (ACTR3B)	6	3	5	9838.09	0	0	950.5	1035	0.91479	0.78394	-0.34183	-0.00546	0.0096269	0.0012629	0.00074	0.06149	0, 0	0, 0
NM_002168.1	IOH13257	isocitrate dehydrogenase 2 (NADP+), mitochondrial (IDH2)	6	3	7	13904.1	0	0	1098	743	0.74698	0.87692	-0.27812	-0.13957	0.0077603	0.0023677	0.05925	0.02665	0, 0	0, 0
NM_030935.1	IOH3133	TSC22 domain family, member 4 (TSC22D4)	6	3	9	19017.9	0	0	1365.5	1038	0.77684	0.81337	-0.16261	-0.00409	0.0048771	0.0012372	0.05437	0.05177	0, 0	0, 0
NM_006503.1	IOH3614	proteasome (prosome, macropain) 26S subunit, ATPase, 4 (PSMC4), transcript variant 1	6	3	11	17650.8	0	0	977	2314	0.81714	0.90556	-0.33038	0.58194	0.0095416	0.0002341	0.03329	0.02689	0, 0	0, 0
BC011554.1	IOH12718	N-6 adenine-specific DNA methyltransferase 1 (putative) (N6AMT1)	6	3	13	25218.3	0	0	1370.5	1874.5	0.87839	0.98216	-0.16045	0.3801	0.0046026	0.0003449	0.02115	0.00038	0, 0	0, 0
NM_013431.1	IOH12166	killer cell lectin-like receptor subfamily C, member 4 (KLRC4)	6	3	15	15944.6	0	0	1597	1088	0.80022	0.78276	-0.06263	0.01887	0.0034965	0.0011418	0.04959	0.06239	0, 0	0, 0
NM_003406.2	IOH3874	tyrosine 3-monooxygenase/tryptophan 5-monooxygenase activation protein, zeta polypeptide (YWHAZ), transcript variant 1	6	3	17	21955.1	0	0	1274	879.5	0.81646	0.8986	-0.20211	-0.07688	0.0055143	0.0016613	0.03996	0.02171	0, 0	0, 0
BC017589.2	IOH10834	tumor protein D52-like 3 (TPD52L3)	6	3	19	17660.6	0	0	1867.5	827.5	0.91805	0.94389	0.05418	-0.10076	0.002397	0.0018399	0.01325	0.00598	0, 0	0, 0
NM_170679.1	IOH13678	S-phase kinase-associated protein 1A (p19A) (SKP1A), transcript variant 2	6	3	21	27060.6	0	0	417.5	146	0.58495	0.53142	-0.572	-0.41375	0.0656013	0.0881926	0.06944	0.07749	0, 0	0, 0
BC007654.1	IOH5936	NIF3 NGG1 interacting factor 3-like 1 (S. pombe) (NIF3L1)	6	4	1	28332.5	0	0	508	410.5	0.5356	0.89641	-0.53292	-0.29228	0.0439794	0.0079468	0.09744	0.00861	0, 0	0, 0
NM_000039.1	IOH7318	apolipoprotein A-I (APOA1)	6	4	3	20566.7	0	0	191.5	74.5	0.30597	-0.12207	-0.66959	-0.44659	0.469293	0.676598	0.07016	0.19932	0, 0	0, 0
NM_138773.1	IOH10147	solute carrier family 25, member 46 (SLC25A46)	6	4	5	5178.94	0	0	697	327.5	0.84187	0.85635	-0.4513	-0.33039	0.0191001	0.0129858	0.0142	0.01511	0, 0	0, 0
NM_030641.2	IOH26930	apolipoprotein L, 6 (APOL6)	6	4	7	2860.71	0	0	892	414	0.66751	0.88166	-0.36708	-0.29067	0.0124451	0.007865	0.07927	0.01366	0, 0	0, 0
NM_006698.1	IOH26699	bladder cancer associated protein (BLCAP)	6	4	9	24417.8	0	0	934	672	0.45009	0.71704	-0.34894	-0.17218	0.0127016	0.0031498	0.15141	0.07787	0, 0	0, 0
BC050393.1	IOH26678	F-box protein 25 (FBXO25)	6	4	11	7328.44	0	0	1028.5	700	0.81596	0.71623	-0.30814	-0.15932	0.008582	0.0028987	0.03506	0.07879	0, 0	0, 0
BC051850.1	IOH27078	Transmembrane protein 120A	6	4	13	18259.8	0	0	945.5	615.5	0.90973	0.8337	-0.34398	-0.19813	0.0097571	0.0035553	0.00224	0.03791	0, 0	0, 0
NM_005002.3	IOH13734	NADH dehydrogenase (ubiquinone) 1 alpha subcomplex, 9, 39kDa (NDUFA9)	6	4	15	1717.49	0	0	1343.5	700.5	0.88875	0.93973	-0.17211	-0.15909	0.0047704	0.0025899	0.01737	0.00505	0, 0	0, 0
BC027609.2	IOH11601	spermatid associated (SPERT)	6	4	17	0	0	0	-11.5	-5.5	-1.69605	-1.66507	-0.75727	-0.48333	1	1	-0.43041	-0.12856	0, 0	0, 0
BC053600.1	IOH28975	transmembrane and coiled-coil domains 4 (TMCO4)	6	4	19	6.81	0	0	-4.5	-0.5	-2.08005	-3.44179	-0.75424	-0.48104	1	1	-0.4714	-1.41421	0, 0	0, 0
NM_021728.2	IOH21928	orthodenticle homeobox 2 (OTX2), transcript variant 1	6	4	21	0	0	0	-3	3.5	-2.50995	-10.9425	-0.7536	-0.4792	1	1	-1.41421	1.01015	0, 0	0, 0
BC005378.1	IOH7320	complement component 4 binding protein, beta (C4BPB)	6	5	1	20037.8	0	0	21	2	-147.185	-6.93548	-0.74323	-0.47989	1	1	2.42437	1.41421	0, 0	0, 0
BC006429.1	IOH6564	Coiled-coil domain-containing protein 115	6	5	3	8.32	0	0	64	3	-9.55671	-7.85869	-0.72466	-0.47943	1	1	1.87825	0.4714	0, 0	0, 0
NM_003897.2	IOH6603	immediate early response 3 (IER3)	6	5	5	32237.3	0	0	7.5	5	-5.38161	-18.8387	-0.74906	-0.47851	1	1	0.84853	0.56569	0, 0	0, 0
BC001052.2	IOH3752	RecQ protein-like (DNA helicase Q1-like) (RECQL)	6	5	7	18128.2	0	0	41	2.5	-3.86066	-8.2886	-0.7346	-0.47966	1	1	0.10348	1.41421	0, 0	0, 0
NM_152420.1	IOH23039	chromosome 9 open reading frame 41 (C9orf41)	6	5	9	27386.7	0	0	1502.5	10.5	0.88064	-13.3668	-0.10344	-0.47598	0.0038072	1	0.02212	0.60609	0, 0	0, 0
NM_031473.2	IOH40581	intraflagellar transport 81 homolog (Chlamydomonas) (IFT81), transcript variant 2	6	5	11	14.25	0	0	0.5	2.5	-2.97088	-8.2886	-0.75208	-0.47966	1	1	7.07107	1.41421	0, 0	0, 0
NM_025076.2	IOH40624	UDP-glucuronate decarboxylase 1 (UXS1)	6	5	13	9885.75	0	0	8	2.5	-4.87193	-6.40298	-0.74884	-0.47966	1	1	0.35355	0.28284	0, 0	0, 0
NM_000899.3	IOH40380	KIT ligand (KITLG), transcript variant b	6	5	15	19589.9	0	0	0	1	-2.78876	-5.6129	-0.7523	-0.48035	1	1	1	2.82843	0, 0	0, 0
NM_178496.2	IOH26761	chromosome 3 open reading frame 59 (C3orf59)	6	5	17	30255.7	0	0	1255.5	370.5	0.83952	0.60489	-0.2101	-0.31065	0.0056182	0.0114219	0.0321	0.10115	0, 0	0, 0
NM_145315.2	IOH39795	lactation elevated 1 (LACE1)	6	5	19	31443.6	0	0	2364.5	265	0.94812	-0.74889	0.26882	-0.3591	0.0014618	0.0571939	0.00628	0.52833	0, 0	0, 0
NM_016145.1	IOH39838	chromosome 19 open reading frame 56 (C19orf56)	6	5	21	44425.4	0	0	529.5	173.5	-3.65847	0.69799	-0.52363	-0.40113	1	0.0548804	1.43825	0.03668	0, 0	0, 0
NM_153320.1	IOH12336	solute carrier family 22 (organic anion transporter), member 7 (SLC22A7), transcript variant 2	6	6	1	25881.1	0	0	1235.5	49	0.70396	-1.965	-0.21875	-0.4583	0.0062176	1	0.07612	0.63495	0, 0	0, 0
NM_144582.1	IOH13625	Protein TEX261	6	6	3	8122.12	0	0	920.5	16	0.25992	-5.29422	-0.35478	-0.47346	0.0145799	1	0.21278	0.53033	0, 0	0, 0
NM_130807.1	IOH10112	MOB1, Mps One Binder kinase activator-like 2A (yeast) (MOBKL2A)	6	6	5	49534.7	0	0	606.5	1713.5	-3.4874	-2.62695	-0.49038	0.30615	1	0.0205684	1.39789	1.19798	0, 0	0, 0
BC029375.1	IOH23125	chromosome 11 open reading frame 30 (C11orf30)	6	6	7	26664.9	0	0	529	334.5	0.5381	-2.88447	-0.52385	-0.32718	0.0402498	1	0.09891	1.23664	0, 0	0, 0
NM_005034.2	IOH10479	polymerase (RNA) II (DNA directed) polypeptide K, 7.0kDa (POLR2K)	6	6	9	22240.3	0	0	3022	1158	0.86119	-0.21401	0.55276	0.05103	0.0009272	0.0017861	0.03744	0.39324	0, 0	0, 0
NM_001545.1	IOH11951	immature colon carcinoma transcript 1 (ICT1)	6	6	11	20748.3	0	0	2053.5	1114	0.90049	0.53491	0.13451	0.03082	0.0019924	0.0012372	0.02032	0.14472	0, 0	0, 0
NM_017583.2	IOH12577	tripartite motif-containing 44 (TRIM44)	6	6	13	20267.1	0	0	489	183	0.62583	-0.47895	-0.54112	-0.39676	0.0454851	0.103681	0.06652	0.41731	0, 0	0, 0
BC016866.1	IOH10396	tripartite motif-containing 31 (TRIM31)	6	6	15	49530.2	0	0	1056	193.5	0.92143	-0.70279	-0.29626	-0.39194	0.0077139	0.10976	0.00134	0.49333	0, 0	0, 0
NM_023930.1	IOH3701	potassium channel tetramerisation domain containing 14 (KCTD14)	6	6	17	39319.8	0	0	3759.5	524	0.91867	-2.9501	0.87126	-0.24015	0.0005799	1	0.02013	1.27927	0, 0	0, 0
BC012575.1	IOH12167	Zinc finger CCCH domain-containing protein 7A	6	6	19	48484.5	0	0	1006.5	1143	0.63506	0.0426	-0.31764	0.04414	0.0098453	0.0015563	0.09344	0.30808	0, 0	0, 0
NM_171998.1	IOH9931	Ras-related protein Rab-39B	6	6	21	42570.2	0	0	407.5	144	0.72846	-1.92191	-0.57631	-0.41467	0.0640992	0.976051	0.02256	0.85442	0, 0	0, 0
NM_030588.1	IOH1868	ATP-dependent RNA helicase A	6	7	1	10560.6	0	0	539	12.5	0.09522	-9.68532	-0.51953	-0.47506	0.049985	1	0.24139	0.73539	0, 0	0, 0
NM_001467.2	IOH3548	Glucose-6-phosphate translocase	6	7	3	6715.59	0	0	367.5	146	-0.58215	-0.1706	-0.59359	-0.41375	0.186998	0.137319	0.42523	0.30028	0, 0	0, 0
NM_001788.3	IOH43444	septin 7 (SEPT7), transcript variant 1	6	7	5	12680.6	0	0	631	13.5	-0.74418	-5.43057	-0.4798	-0.47461	0.0648437	1	0.51996	0.26189	0, 0	0, 0
NM_001008237.1	IOH43157	tetratricopeptide repeat domain 32 (TTC32)	6	7	7	17364.8	0	0	376	38	0.66225	-3.0171	-0.58992	-0.46335	0.0792674	1	0.03761	0.81876	0, 0	0, 0
NM_205848.1	IOH43389	synaptotagmin VI (SYT6)	6	7	9	31278.7	0	0	1656	25	0.69056	-1.2043	-0.03715	-0.46932	0.0034316	1	0.08625	0.11314	0, 0	0, 0
XM_378300.2	IOH43210	PREDICTED: Homo sapiens hypothetical LOC399920 (LOC399920)	6	7	11	8411.14	0	0	799.5	4.5	0.74533	-15.7195	-0.40703	-0.47874	0.0150304	1	0.05041	0.78567	0, 0	0, 0
NM_138717.1	IOH42435	palmitoyl-protein thioesterase 2 (PPT2), transcript variant 2	6	7	13	6.48	0	0	333.5	15.5	0.66384	-2.91923	-0.60827	-0.47369	0.103496	1	0.02756	0.04562	0, 0	0, 0
NM_004403.1	IOH41276	deafness, autosomal dominant 5 (DFNA5)	6	7	15	19802.5	0	0	152.5	18	-0.48999	-2.99273	-0.68644	-0.47254	1	1	0.25502	0.2357	0, 0	0, 0
NM_005765.2	IOH42509	ATPase, H+ transporting, lysosomal accessory protein 2 (ATP6AP2)	6	7	17	14439.7	0	0	787	13	0.83274	-7.02711	-0.41243	-0.47484	0.0148642	1	0.02156	0.43514	0, 0	0, 0
NM_194457.1	IOH41277	ubiquitin-conjugating enzyme E2, J2 (UBC6 homolog, yeast) (UBE2J2), transcript variant 4	6	7	19	18017	0	0	1261.5	872.5	0.86427	-0.78849	-0.20752	-0.08009	0.0054957	0.0048706	0.0241	0.57946	0, 0	0, 0
NM_032237.2	IOH42245	hypothetical protein FLJ23356 (FLJ23356)	6	7	21	14948.2	0	0	714	24.5	0.75986	-2.35824	-0.44395	-0.46956	0.0189213	1	0.04159	0.3752	0, 0	0, 0
NM_152333.1	IOH41357	solute carrier family 25, member 29 (SLC25A29), transcript variant 2	6	8	1	11068.3	0	0	912	206.5	0.70838	0.36516	-0.35845	-0.38597	0.0116346	0.0451772	0.06668	0.15409	0, 0	0, 0
BC066294.1	IOH40058	lysozyme-like 2 (LYZL2)	6	8	3	12350.8	0	0	673	11.5	0.34032	-7.34579	-0.46166	-0.47552	0.0268857	1	0.17441	0.18446	0, 0	0, 0
NM_031463.3	IOH43565	Hydroxysteroid dehydrogenase-like protein 1	6	8	5	14973.1	0	0	251	103	0.29173	-2.68367	-0.6439	-0.43351	0.245833	1	0.11269	1.0435	0, 0	0, 0
NM_004117.2	IOH27424	FK506 binding protein 5 (FKBP5)	6	8	7	14100.8	0	0	551	402.5	0.63761	0.32577	-0.51435	-0.29595	0.0349597	0.0112119	0.0693	0.195	0, 0	0, 0
BC001778.1	IOH4907	uroporphyrinogen decarboxylase (UROD)	6	8	9	18934	0	0	1005	106.5	0.6928	-1.42415	-0.31828	-0.4319	0.0095841	0.976051	0.07458	0.65731	0, 0	0, 0
NM_002424.1	IOH45732	matrix metallopeptidase 8 (neutrophil collagenase) (MMP8)	6	8	11	6336.54	0	0	1388.5	857.5	0.94211	0.886	-0.15267	-0.08698	0.0043442	0.00176	0.00051	0.02556	0, 0	0, 0
NM_006877.1	IOH6246	guanosine monophosphate reductase (GMPR)	6	8	13	11335.4	0	0	1437.5	885.5	0.91413	0.92827	-0.13151	-0.07412	0.004101	0.001615	0.01033	0.01198	0, 0	0, 0
NM_016954.2	IOH46151	T-box 22 (TBX22), transcript variant 2	6	8	15	5191.8	0	0	1242.5	425	0.69522	0.62088	-0.21572	-0.28562	0.0061733	0.0085106	0.0791	0.09983	0, 0	0, 0
BC017258.2	IOH46181	minichromosome maintenance complex component 2 (MCM2)	6	8	17	29058	0	0	1057	65.5	0.8764	-2.61546	-0.29583	-0.45072	0.0078703	1	0.01606	0.91762	0, 0	0, 0
NM_032496.1	IOH6543	Rho GTPase activating protein 9 (ARHGAP9), transcript variant 1	6	8	19	17227.8	0	0	1618	118	0.94379	-2.64454	-0.05356	-0.42661	0.0031729	1	0.00262	1.05467	0, 0	0, 0
BC004564.2	IOH46115	docking protein 3 (DOK3)	6	8	21	10472.9	0	0	980.5	50	0.58529	-2.78405	-0.32887	-0.45785	0.0106715	1	0.1089	0.87681	0, 0	0, 0
NM_016360.1	IOH6606	coiled-coil domain containing 44 (CCDC44)	6	9	1	25831.1	0	0	735	520.5	0.8384	-1.7914	-0.43488	-0.24176	0.0171096	0.0420044	0.01732	0.89798	0, 0	0, 0
BC020749.1	IOH13125	CD96 molecule (CD96)	6	9	3	5436.18	0	0	966	48	0.50921	-1.41645	-0.33513	-0.45876	0.0114652	1	0.13322	0.4714	0, 0	0, 0
NM_052838.2	IOH12732	septin 1 (SEPT1)	6	9	5	32641.3	0	0	808	785	0.22684	0.88356	-0.40336	-0.12028	0.0195273	0.0021096	0.21878	0.02522	0, 0	0, 0
BC025700.1	IOH11281	AF4/FMR2 family, member 4 (AFF4)	6	9	7	43843.5	0	0	3016.5	1826.5	0.5343	-3.26445	0.55038	0.35805	0.0010995	1	0.14557	1.41034	0, 0	0, 0
NM_000709.2	IOH6690	branched chain keto acid dehydrogenase E1, alpha polypeptide (BCKDHA)	6	9	9	3655.9	0	0	294.5	15.5	-2.09891	-2.91923	-0.62512	-0.47369	1	1	0.86678	0.04562	0, 0	0, 0
BC020616.1	IOH27932	cytochrome P450, family 20, subfamily A, polypeptide 1 (CYP20A1)	6	9	11	12240.3	0	0	442.5	16.5	0.80161	-3.84646	-0.5612	-0.47323	0.0515453	1	0.00479	0.29998	0, 0	0, 0
BC038713.1	IOH27724	pleckstrin homology, Sec7 and coiled-coil domains 2 (cytohesin-2) (PSCD2)	6	9	13	21081.2	0	0	704	14.5	0.84972	-6.27022	-0.44827	-0.47414	0.0186288	1	0.01205	0.53643	0, 0	0, 0
BC003106.1	IOH4523	transmembrane protein 59 (TMEM59)	6	9	15	18256	0	0	1039	16	0.80742	-2.46579	-0.3036	-0.47346	0.0084392	1	0.03811	0	0, 0	0, 0
NM_014002.1		Inhibitor of nuclear factor kappa-B kinase subunit epsilon	6	9	17	7266.4	0	0	879	15	0.86061	-6.61132	-0.3727	-0.47391	0.0116346	1	0.01609	0.65997	0, 0	0, 0
NM_021158.1		tribbles homolog 3 (Drosophila) (TRIB3)	6	9	19	24651.6	0	0	4416.5	11.5	0.8951	-6.40298	1.15498	-0.47552	0.0004238	1	0.02898	0.06149	0, 0	0, 0
NM_052987.1		Cell division protein kinase 10	6	9	21	34900.5	0	0	1722	49	0.53032	0.15632	-0.00864	-0.4583	0.0034453	1	0.13961	0.02886	0, 0	0, 0
NM_015112.1		Microtubule-associated serine/threonine-protein kinase 2	6	10	1	14465.5	0	0	972.5	21.5	0.56393	-3.05305	-0.33232	-0.47093	0.0109788	1	0.11561	0.42755	0, 0	0, 0
NM_000323.2		Proto-oncogene tyrosine-protein kinase receptor ret	6	10	3	16665.7	0	0	664	11.5	0.71468	-6.40298	-0.46554	-0.47552	0.0225731	1	0.05325	0.06149	0, 0	0, 0
BC011399.1		spleen tyrosine kinase (SYK)	6	10	5	29609.6	0	0	2441.5	322.5	0.65862	-3.42219	0.30207	-0.3327	0.0015818	1	0.10224	1.40983	0, 0	0, 0
NM_017988.1		SCY1-like protein 2	6	10	7	10349.5	0	0	182	208.5	-6.66676	-3.4185	-0.6737	-0.38505	1	1	2.09801	1.37352	0, 0	0, 0
BC006423.1		Serine/threonine-protein kinase 6	6	10	9	26574.1	0	0	6047.5	189.5	0.84674	-2.94861	1.85933	-0.39377	0.0002304	1	0.04665	1.21272	0, 0	0, 0
NM_174903.2	IOH22522	RING finger protein 151	6	11	21	32572.2	0	0	1578	95.5	0.94507	-0.91049	-0.07084	-0.43695	0.0033375	0.710161	0.00179	0.48128	0, 0	0, 0
BC020814.1	IOH12692	SGT1, suppressor of G2 allele of SKP1 like 1 (S. cerevisiae) (SUGT1L1)	6	12	1	21988.3	0	0	1450	20.5	0.42893	-8.06732	-0.12611	-0.4714	0.0051768	1	0.16971	1.4832	0, 0	0, 0
BC034401.1	IOH22782	cDNA clone IMAGE:5172086, partial cds	6	12	3	48683.5	0	0	1573.5	36.5	0.66999	-5.59437	-0.07278	-0.46404	0.0038503	1	0.09212	1.4917	0, 0	0, 0
BC032003.1	IOH22182	serine peptidase inhibitor, Kazal type 6 (SPINK6)	6	12	5	26938	0	0	732.5	88.5	0.83484	-3.67742	-0.43597	-0.44016	0.0172633	1	0.01834	1.31833	0, 0	0, 0
NM_015991.1	IOH23091	complement component 1, q subcomponent, A chain (C1QA)	6	12	7	18061.6	0	0	1206.5	10	0.53545	-13.64	-0.23127	-0.47622	0.0071327	1	0.1307	0.42426	0, 0	0, 0
NM_033261.2	IOH12134	isopentenyl-diphosphate delta isomerase 2 (IDI2)	6	12	9	33487.2	0	0	478	11	0.74721	-18.4653	-0.54588	-0.47576	0.0448305	1	0.02663	1.41421	0, 0	0, 0
BC003651.1	IOH5212	pyridoxal (pyridoxine, vitamin B6) kinase (PDXK)	6	12	11	19216.2	0	0	518.5	9.5	0.78068	-14.0224	-0.52838	-0.47644	0.0369753	1	0.02046	0.2233	0, 0	0, 0
BC012899.1	IOH11155	sialidase 4 (NEU4)	6	12	13	10493.3	0	0	830	7	0.77859	-2e+16	-0.39386	-0.47759	0.0136645	1	0.04089	0	0, 0	0, 0
BC008054.1	IOH7016	Transmembrane protein 43	6	12	15	4975.41	0	0	529.5	10.5	0.68501	-10.9425	-0.52363	-0.47598	0.0371375	1	0.05208	0.33672	0, 0	0, 0
NM_079834.1	IOH9634	secretory carrier membrane protein 4 (SCAMP4)	6	12	17	17457.1	0	0	959	19.5	0.9133	-1.66507	-0.33815	-0.47185	0.0094573	1	0.00147	0.03626	0, 0	0, 0
BC002778.1	IOH5313	Myosin light chain 2, lymphocyte-specific	6	12	19	34544.9	0	0	509	16.5	0.71099	-6.07943	-0.53248	-0.47323	0.039885	1	0.04168	0.72853	0, 0	0, 0
NM_004708.2	IOH11821	programmed cell death 5 (PDCD5)	6	12	21	16220	0	0	461.5	9	0.65555	-16.7174	-0.553	-0.47667	0.0507562	1	0.05363	0.15713	0, 0	0, 0
NM_021088.1	IOH6563	Zinc finger protein 2	6	13	1	6921.39	0	0	986.5	7.5	0.31939	-82.5974	-0.32627	-0.47736	0.0121963	1	0.19568	0.4714	0, 0	0, 0
NM_024331.1	IOH3905	chromosome 20 open reading frame 121 (C20orf121), transcript variant 1	6	13	3	18022.2	0	0	688.5	-8	0.7857	-1.64516	-0.45497	-0.48448	0.0201629	1	0.03184	-0.35355	0, 0	0, 0
NM_144716.1	IOH13356	coiled-coil domain containing 12 (CCDC12)	6	13	5	32029.2	0	0	1041	7	0.82863	-2e+16	-0.30274	-0.47759	0.0083172	1	0.03125	1.21218	0, 0	0, 0
BC001105.1	IOH3794	dysbindin (dystrobrevin binding protein 1) domain containing 2 (DBNDD2)	6	13	7	16117.1	0	0	322.5	14.5	0.21303	-7.96727	-0.61302	-0.47414	0.144479	1	0.16444	0.82902	0, 0	0, 0
BC014237.1	IOH22994	DEAH (Asp-Glu-Ala-His) box polypeptide 30 (DHX30)	6	13	9	7184.69	0	0	630.5	2	0.86994	-6.93548	-0.48001	-0.47989	0.0232836	1	0.00112	1.41421	0, 0	0, 0
BC021701.1	IOH23015	chromosome 14 open reading frame 147 (C14orf147)	6	13	11	20789.1	0	0	422	2.5	0.64804	-9.23141	-0.57005	-0.47966	0.0619411	1	0.05027	1.9799	0, 0	0, 0
NM_021158.1	IOH14340	tribbles homolog 3 (Drosophila) (TRIB3)	6	13	13	19547.5	0	0	1095.5	9	0.9263	-20.96	-0.27921	-0.47667	0.0071327	1	0.00065	0.4714	0, 0	0, 0
BC000953.2	IOH3022	RIO kinase 2 (yeast) (RIOK2)	6	13	15	10111.4	0	0	1239.5	9	0.84438	-14.596	-0.21702	-0.47667	0.0057547	1	0.03024	0	0, 0	0, 0
BC026058.1	IOH13488	stromal antigen 3-like (FLJ13195)	6	13	17	5881.82	0	0	350	-4	0.70022	-2.22134	-0.60115	-0.48264	0.0911046	1	0.0202	-0.35355	0, 0	0, 0
NM_138807.1	IOH12627	chromosome 3 open reading frame 31 (C3orf31)	6	13	19	2580.01	0	0	431	1	-0.22712	-5.6129	-0.56617	-0.48035	0.100533	1	0.32812	2.82843	0, 0	0, 0
BC007557.1	IOH6840	F-box/LRR-repeat protein 20	6	13	21	10687	0	0	881	18.5	0.62865	-5.955	-0.37184	-0.47231	0.0130335	1	0.0915	0.87911	0, 0	0, 0
NM_002298.2	IOH5905	lymphocyte cytosolic protein 1 (L-plastin) (LCP1)	6	14	1	25586	0	0	216.5	9	0.54855	-16.7174	-0.6588	-0.47667	0.300709	1	0.01633	0.15713	0, 0	0, 0
BC018942.1	IOH12834	Rho GTPase-activating protein SYDE1	6	14	3	16886.6	0	0	601.5	5.5	0.62159	-32.5227	-0.49254	-0.47828	0.0292347	1	0.07876	1.15708	0, 0	0, 0
NM_014310.3	IOH12833	RASD family, member 2 (RASD2)	6	14	5	34584.3	0	0	1560	6	0.82577	-51.4053	-0.07861	-0.47805	0.003622	1	0.04079	1.17851	0, 0	0, 0
NM_001667.1	IOH1753	ADP-ribosylation factor-like 2 (ARL2)	6	14	7	44706.1	0	0	886.5	57	0.76115	-4.63016	-0.36946	-0.45463	0.0120146	1	0.04866	1.46384	0, 0	0, 0
NM_002070.1	IOH14604	guanine nucleotide binding protein (G protein), alpha inhibiting activity polypeptide 2 (GNAI2)	6	14	9	33340.4	0	0	726	69	0.70967	-3.40359	-0.43878	-0.44911	0.018745	1	0.05844	1.16826	0, 0	0, 0
NM_018291.2	IOH14716	hypothetical protein FLJ10986 (FLJ10986)	6	14	11	4737.84	0	0	157	12.5	-4.08478	-8.14254	-0.68449	-0.47506	1	1	1.28811	0.50912	0, 0	0, 0
NM_024779.2	IOH11402	phosphatidylinositol-5-phosphate 4-kinase, type II, gamma (PIP4K2C)	6	14	13	32465	0	0	765	47.5	0.82778	-3.38428	-0.42193	-0.45899	0.015814	1	0.02218	1.02717	0, 0	0, 0
NM_001744.2	IOH13877	calcium/calmodulin-dependent protein kinase IV (CAMK4)	6	14	15	18899.2	0	0	370.5	36	0.65081	-3.73304	-0.5923	-0.46427	0.0824024	1	0.04008	0.98209	0, 0	0, 0
BC024291.1	IOH14775	BR serine/threonine kinase 2 (BRSK2)	6	14	17	43080.1	0	0	1809	13	0.93318	-4.90579	0.02892	-0.47484	0.0025392	1	0.00782	0.10879	0, 0	0, 0
BC009615.1	IOH9891	OTU domain, ubiquitin aldehyde binding 2 (OTUB2)	6	14	19	3922.51	0	0	474	4	0.47243	-13.64	-0.5476	-0.47897	0.0529021	1	0.11338	1.06066	0, 0	0, 0
BC013567.1	IOH9922	ubiquitin specific peptidase 48 (USP48)	6	14	21	5475.52	0	0	370	26.5	0.69305	-5.71252	-0.59251	-0.46864	0.0808121	1	0.02676	1.25411	0, 0	0, 0
BC009564.1	IOH9952	annexin A2 (ANXA2)	6	15	1	35444.5	0	0	407	3	0.21495	-7.85869	-0.57654	-0.47943	0.0857271	1	0.18416	0.4714	0, 0	0, 0
NM_001613.1	IOH9991	actin, alpha 2, smooth muscle, aorta (ACTA2)	6	15	3	8545.81	0	0	344.5	-1.5	0.49084	-4.41663	-0.60353	-0.4815	0.105806	1	0.08415	-3.29983	0, 0	0, 0
NM_007198.1	IOH12511	proline synthetase co-transcribed homolog (bacterial) (PROSC)	6	15	5	27362.5	0	0	735.5	13.5	0.85339	-6.736	-0.43467	-0.47461	0.0169579	1	0.0125	0.4714	0, 0	0, 0
BC010394.1	IOH12343	FCH and double SH3 domains 2 (FCHSD2)	6	15	7	1921.77	0	0	321.5	0.5	0.66454	-4.77786	-0.61345	-0.48058	0.112356	1	0.02419	4.24264	0, 0	0, 0
NM_025099.1	IOH13233	chromosome 17 open reading frame 68 (C17orf68)	6	15	9	1880.91	0	0	274	2.5	-0.01468	-8.2886	-0.63397	-0.47966	0.243085	1	0.21678	1.41421	0, 0	0, 0
NM_024821.1	IOH10944	coiled-coil domain containing 134 (CCDC134)	6	15	11	6680.79	0	0	826	5	0.68772	-14.596	-0.39558	-0.47851	0.0144605	1	0.0702	0	0, 0	0, 0
myeloperoxidase_IV		NA	6	15	13	0	0	0	629	-0.5	0.84513	-3.44179	-0.48066	-0.48104	0.0236929	1	0.00899	-1.41421	0, 0	0, 0
P3099		mitogen-activated protein kinase kinase 1 (MAP2K1); see catalog number for detailed information on wild-type or point mutant status	6	15	15	0	0	0	806	-2	0.68517	-3.4086	-0.40423	-0.48173	0.0152421	1	0.07018	-1.41421	0, 0	0, 0
PV3622		testis-specific serine kinase 2 (TSSK2)	6	15	17	0	0	0	1217.5	47	0.85572	-4.97704	-0.22651	-0.45922	0.0059376	1	0.02614	1.47439	0, 0	0, 0
PV3834		muscle, skeletal, receptor tyrosine kinase (MUSK)	6	15	19	19988.7	0	0	1000.5	5.5	0.35083	-32.5227	-0.32023	-0.47828	0.0116346	1	0.18588	1.15708	0, 0	0, 0
PV3830		STE20-like kinase (yeast) (SLK)	6	15	21	12508.8	0	0	955	4	0.72637	-10.8116	-0.33988	-0.47897	0.0104737	1	0.0622	0.35355	0, 0	0, 0
PV3846		ribosomal protein S6 kinase, 90kDa, polypeptide 2 (RPS6KA2), transcript variant 2	6	16	1	0	0	0	1568.5	4.5	0.86378	-22.5077	-0.07494	-0.47874	0.0035153	1	0.0284	2.04275	0, 0	0, 0
PV4333		BR serine/threonine kinase 1	6	16	3	26293.9	0	0	1287	7.5	0.89888	-82.5974	-0.1965	-0.47736	0.0051853	1	0.01319	0.4714	0, 0	0, 0
PV4341		WNK lysine deficient protein kinase 2	6	16	5	11090.3	0	0	150	-2.5	0.09663	-4.29305	-0.68752	-0.48196	1	1	0.08485	-2.54558	0, 0	0, 0
BC027596.1	IOH11362	protein phosphatase 2 (formerly 2A), regulatory subunit A, beta isoform (PPP2R1B)	6	16	7	4906.56	0	0	491.5	-2.5	0.74996	-3.39986	-0.54004	-0.48196	0.0421509	1	0.02733	-1.41421	0, 0	0, 0
BC011952.1	IOH10475	family with sequence similarity 18, member B2 (FAM18B2)	6	16	13	2652.59	0	0	284.5	1	0.56857	-4.19868	-0.62943	-0.48035	0.15641	1	0.04225	0	0, 0	0, 0
BC059376.1	IOH29245	gamma-aminobutyric acid (GABA) A receptor, epsilon (GABRE)	6	16	15	1642.58	0	0	403	4.5	-0.23937	-12.3254	-0.57826	-0.47874	0.117676	1	0.32636	0.15713	0, 0	0, 0
BC053602.1	IOH28986	chromosome 15 open reading frame 38 (C15orf38)	6	16	19	35120.7	0	0	305	21.5	0.02158	-6.5642	-0.62058	-0.47093	0.185172	1	0.21793	1.21688	0, 0	0, 0
XM_166899.3	IOH28244	olfactory receptor, family 5, subfamily A, member 1 (OR5A1)	6	16	21	0	0	0	233	-8	0.00939	-4.75643	-0.65168	-0.48448	0.351312	1	0.18816	-2.2981	0, 0	0, 0
BC039654.1	IOH29351	tubulin folding cofactor D (TBCD)	6	17	1	19474.9	0	0	331.5	0	-0.12108	-5.88038	-0.60914	-0.48081	0.1683	1	0.2709	1	0, 0	0, 0
BC009195.2	IOH12344	heat shock protein 90kDa beta (Grp94), member 1 (HSP90B1)	6	17	3	38005.6	0	0	1716.5	14.5	0.85564	-9.66433	-0.01102	-0.47415	0.0029352	1	0.03254	1.12162	0, 0	0, 0
NM_004936.2	IOH12785	cyclin-dependent kinase inhibitor 2B (p15, inhibits CDK4) (CDKN2B), transcript variant 1	6	17	5	26597.6	0	0	676.5	7	0.85962	-2e+16	-0.46015	-0.47759	0.0201629	1	0.00732	1.21218	0, 0	0, 0
NM_030952.1	IOH21129	NUAK family, SNF1-like kinase, 2 (NUAK2)	6	17	7	25664.7	0	0	1254	-3.5	0.70324	-2.17271	-0.21076	-0.48241	0.0060324	1	0.07669	-0.20203	0, 0	0, 0
BC057770.1	IOH29234	solute carrier family 27 (fatty acid transporter), member 2 (SLC27A2)	6	17	9	18391.5	0	0	812	-0.5	0.7413	-5.13885	-0.40164	-0.48103	0.0145799	1	0.05225	-9.89949	0, 0	0, 0
BC014051.1	IOH14549	small inducible cytokine subfamily E, member 1 (endothelial monocyte-activating) (SCYE1)	6	17	11	31669.8	0	0	379	40	0.08187	-6.11633	-0.58862	-0.46244	0.109007	1	0.22015	1.69706	0, 0	0, 0
BC010032.1	IOH14597	LAG1 homolog, ceramide synthase 2 (LASS2)	6	17	13	19655.8	0	0	458	115	0.4433	-3.76716	-0.55451	-0.42799	0.0579393	1	0.12042	1.40192	0, 0	0, 0
BC012736.2	IOH14394	nuclear receptor coactivator 4 (NCOA4)	6	17	15	9048.85	0	0	312	-2	-4.77711	-2.46579	-0.61756	-0.48172	1	1	1.70431	0	0, 0	0, 0
BC028129.1	IOH11339	Hexokinase-3	6	17	17	23346.5	0	0	293.5	-20	0.395	-2.19802	-0.62555	-0.48999	0.160717	1	0.09878	-0.91924	0, 0	0, 0
NM_001001568.1	IOH53504	phosphodiesterase 9A (PDE9A), transcript variant 3, mRNA.	6	17	19	37302	0	0	642.5	-14.5	0.78349	-2.32545	-0.47483	-0.48746	0.0233646	1	0.02971	-0.92655	0, 0	0, 0
NM_006254.3	IOH26352	protein kinase C, delta (PRKCD), transcript variant 1	6	17	21	35850	0	0	1516.5	-6	0.71704	-2.05211	-0.0974	-0.48356	0.0040536	1	0.076	-0.4714	0, 0	0, 0
NM_001002262.1	IOH53496	Zinc finger FYVE domain-containing protein 27	6	18	1	20951.2	0	0	1259	7	0.57748	-2e+16	-0.2086	-0.47759	0.0063883	1	0.11794	0.80812	0, 0	0, 0
BC045626.1	IOH27484	Homeobox protein PKNOX2	6	18	3	37820.2	0	0	577	-5	0.77704	-2.66	-0.50312	-0.4831	0.0294634	1	0.02696	-0.84853	0, 0	0, 0
NM_014314.3	IOH52971	Probable ATP-dependent RNA helicase DDX58	6	18	5	25427.9	0	0	786	109.5	0.89365	-4.37479	-0.41286	-0.43052	0.0144605	1	0.0018	1.58211	0, 0	0, 0
BC037963.1	IOH25981	Beta-adrenergic receptor kinase 1	6	18	7	34725.9	0	0	5065	154.5	0.90312	-0.77909	1.43503	-0.40985	0.0003203	0.195364	0.02708	0.49886	0, 0	0, 0
NM_001007534.1	IOH59764	Putative uncharacterized protein C3orf56	6	18	9	16615.7	0	0	435	21	0.65913	-6.37979	-0.56444	-0.47116	0.0576235	1	0.04877	1.14484	0, 0	0, 0
NM_014038.1	IOH7437	basic leucine zipper and W2 domains 2 (BZW2)	6	18	11	49527.1	0	0	971.5	73	0.44723	-4.67948	-0.33275	-0.44728	0.0117206	1	0.15358	1.5692	0, 0	0, 0
NM_001156.2	IOH5300	annexin A7 (ANXA7), transcript variant 1	6	18	13	49489.3	0	0	47	8	-9.08822	-47.1627	-0.732	-0.47713	1	1	1.20359	0.70711	0, 0	0, 0
BC033777.2	IOH21769	amyotrophic lateral sclerosis 2 (juvenile) chromosome region, candidate 8 (ALS2CR8)	6	18	15	26015	0	0	751	7	0.07897	-2e+16	-0.42798	-0.47759	0.024898	1	0.26364	0.40406	0, 0	0, 0
NM_001001974.1	IOH3868	pleckstrin homology domain containing, family A (phosphoinositide binding specific) member 1 (PLEKHA1), transcript variant 2	6	18	17	32673.3	0	0	1641	35	0.41506	-5.72035	-0.04363	-0.46473	0.0040478	1	0.17667	1.49503	0, 0	0, 0
BC026101.2	IOH10652	nudE nuclear distribution gene E homolog (A. nidulans)-like 1 (NDEL1)	6	18	19	49499.9	0	0	776	65.5	0.88661	-5.73398	-0.41718	-0.45072	0.0149055	1	0.00364	1.84603	0, 0	0, 0
NM_014628.2	IOH5724	MAD2L1 binding protein (MAD2L1BP), transcript variant 2	6	18	21	47385.2	0	0	1169.5	9	0.87927	-29.4453	-0.24724	-0.47667	0.0063767	1	0.01753	1.09994	0, 0	0, 0
NM_017822.2	IOH13333	chromosome 12 open reading frame 41 (C12orf41)	6	19	1	35263.7	0	0	307	4.5	0.58032	-14.0224	-0.61972	-0.47874	0.130583	1	0.04607	0.4714	0, 0	0, 0
NM_207647.1	IOH21757	fibronectin type III and SPRY domain containing 1-like (FSD1L), transcript variant 1	6	19	3	44168.9	0	0	1725	176	0.85013	-3.80378	-0.00735	-0.39997	0.0029136	1	0.03443	1.4785	0, 0	0, 0
NM_007227.3	IOH40151	G protein-coupled receptor 45 (GPR45)	6	19	5	1319.51	0	0	476	147	0.37184	-3.40483	-0.54673	-0.41329	0.0554832	1	0.14558	1.32763	0, 0	0, 0
NM_139215.1	IOH40855	TAF15 RNA polymerase II, TATA box binding protein (TBP)-associated factor, 68kDa (TAF15), transcript variant 1	6	19	7	1769.69	0	0	220	9	0.24499	-18.8387	-0.65729	-0.47667	0.346625	1	0.10928	0.31427	0, 0	0, 0
NM_001926.2	IOH40361	defensin, alpha 6, Paneth cell-specific (DEFA6)	6	19	9	19925.1	0	0	452	10.5	0.66275	-17.0034	-0.5571	-0.47598	0.0529021	1	0.05006	1.01015	0, 0	0, 0
NM_032054.1	IOH36169	protocadherin gamma subfamily A, 5 (PCDHGA5), transcript variant 2	6	19	11	5419.54	0	0	693	214	0.84093	-1.0773	-0.45303	-0.38252	0.0193425	0.123639	0.01428	0.6212	0, 0	0, 0
NM_130463.2	IOH58658	V-type proton ATPase subunit G 2	6	19	13	45646.5	0	0	1410.5	9.5	0.92163	-20.8106	-0.14317	-0.47645	0.0042482	1	0.00752	0.81876	0, 0	0, 0
NM_003584.1	IOH53923	RNA/RNP complex-1-interacting phosphatase	6	19	15	8356.87	0	0	904	-1.5	0.76349	-2.91923	-0.36191	-0.4815	0.0115212	1	0.0485	-0.4714	0, 0	0, 0
NM_031457.1	IOH53868	Membrane-spanning 4-domains subfamily A member 8B	6	19	17	12414.3	0	0	694	1.5	0.39254	-5.05699	-0.45259	-0.48012	0.0244573	1	0.15895	0.4714	0, 0	0, 0
NM_152387.2	IOH53987	BTB/POZ domain-containing protein KCTD18	6	19	19	49524.1	0	0	4320.5	1650.5	0.41104	-2.69628	1.11352	0.27722	0.0005686	0.0284762	0.18936	1.22057	0, 0	0, 0
NM_025159.1	IOH13469	chromosome X open reading frame 21 (CXorf21)	6	19	21	1190.13	0	0	348	8	-0.07076	-89.5891	-0.60201	-0.47713	0.145736	1	0.26009	2.47487	0, 0	0, 0
BC025266.1	IOH23199	taspase, threonine aspartase, 1 (TASP1)	6	20	1	27951.1	0	0	1433.5	3	0.80564	-12.1013	-0.13324	-0.47942	0.0043508	1	0.04587	2.35702	0, 0	0, 0
BC033154.1	IOH23226	Centromere protein L	6	20	3	6440.95	0	0	412	-6.5	0.67168	-1.46766	-0.57437	-0.48379	0.0644699	1	0.04119	-0.10879	0, 0	0, 0
BC017356.1	IOH14096	Ig mu chain C region	6	20	5	6357.72	0	0	445	-10	0.386	-0.83483	-0.56012	-0.4854	0.0637318	1	0.13665	0	0, 0	0, 0
BC002387.1	IOH3693	nucleosome assembly protein 1-like 1 (NAP1L1)	6	20	7	34365.6	0	0	696.5	33.5	0.76936	-4.2596	-0.45151	-0.46542	0.0198413	1	0.03756	1.07649	0, 0	0, 0
BC056414.1	IOH29116	plasmalemma vesicle associated protein (PLVAP)	6	20	9	5594.31	0	0	195	9.5	-0.40571	-25.9018	-0.66809	-0.47645	0.737904	1	0.28284	1.26535	0, 0	0, 0
BC053989.1	IOH29368	zinc finger protein 179 (ZNF179)	6	20	11	9723.08	0	0	898.5	0	0.88551	-4.06211	-0.36428	-0.48081	0.0109788	1	0.00866	1	0, 0	0, 0
BC012761.1	IOH14564	NIMA (never in mitosis gene a)-related kinase 6 (NEK6)	6	20	13	41218.9	0	0	2150.5	-3.5	0.86913	-2.17271	0.1764	-0.48241	0.0018417	1	0.03124	-0.20203	0, 0	0, 0
NM_018638.4	IOH60258	Ethanolamine kinase 1	6	20	15	19030.7	0	0	1326.5	217	0.73438	-0.74457	-0.17944	-0.38115	0.0052887	0.0881926	0.0677	0.51485	0, 0	0, 0
NM_006792.2	IOH58223	mortality factor 4 (MORF4), mRNA.	6	20	17	23879.8	0	0	1585.5	23.5	0.92498	-6.16159	-0.0676	-0.47002	0.0033375	1	0.00847	1.23368	0, 0	0, 0
NM_000461.3	IOH29857	Thyroid hormone receptor beta	6	20	19	23621.1	0	0	664.5	-4	0.75786	-7.23537	-0.46533	-0.48264	0.0220428	1	0.03937	-4.94975	0, 0	0, 0
NM_181268.1	IOH58697	CKLF-like MARVEL transmembrane domain containing 1 (CMTM1), transcript variant 18, mRNA.	6	20	21	27548.6	0	0	799	7	0.37087	-2e+16	-0.40725	-0.47759	0.0183996	1	0.17169	1.01015	0, 0	0, 0
BC100863.2	IOH63510	Neuritin-like protein	6	21	1	21632.8	0	0	496.5	-7	0.7526	-3.95542	-0.53788	-0.48402	0.0411839	1	0.02706	-1.81827	0, 0	0, 0
NM_012427.3	IOH5874	Kallikrein-5	6	21	3	28655.5	0	0	651.5	-5	0.65167	-3.01356	-0.47095	-0.48311	0.0242842	1	0.07272	-1.13137	0, 0	0, 0
NM_014288.2	IOH13691	Centromere protein R	6	21	5	49521.1	0	0	1685	0.5	0.70106	-9.34685	-0.02462	-0.48057	0.0032941	1	0.08309	24.0416	0, 0	0, 0
BC001172.1	IOH4467	Transcriptional adapter 2-alpha	6	21	7	12701.8	0	0	604	9	0.29852	-48.5372	-0.49146	-0.47667	0.0346643	1	0.18263	2.51416	0, 0	0, 0
NM_002432.1	IOH21730	Myeloid cell nuclear differentiation antigen	6	21	9	4118.18	0	0	1211.5	-3	0.83001	-5.08906	-0.22911	-0.48218	0.0060752	1	0.03444	-3.29983	0, 0	0, 0
NM_182571.2	IOH57364	Scavenger receptor cysteine-rich domain-containing protein LOC284297	6	21	11	32770.7	0	0	120.5	1	-0.32705	-4.19868	-0.70026	-0.48035	1	1	0.1467	0	0, 0	0, 0
NM_199346.1	IOH22561	Profilin-4	6	21	13	42220.6	0	0	1317	-4	0.94055	-4.14981	-0.18355	-0.48264	0.0048462	1	0	-2.12132	0, 0	0, 0
NM_004889.2	IOH57366	ATP synthase subunit f, mitochondrial	6	21	15	23193.6	0	0	828	-1	0.87812	-5.02033	-0.39472	-0.48127	0.0130674	1	0.00854	-5.65685	0, 0	0, 0
NM_022041.2	IOH25725	Gigaxonin	6	21	17	8821.22	0	0	356	-2.5	0.56565	-3.39986	-0.59856	-0.48196	0.0943136	1	0.06356	-1.41421	0, 0	0, 0
NM_001010899.1	IOH57359	Putative uncharacterized protein C1orf120	6	21	19	4314.14	0	0	384	-3.5	0.17674	-2.17271	-0.58647	-0.48241	0.099812	1	0.19151	-0.20203	0, 0	0, 0
BC036899.1	IOH25951	Cytoplasmic polyadenylation element-binding protein 4	6	21	21	38206.8	0	0	75	186	-4.5116	0.68353	-0.71991	-0.39538	1	0.0474964	0.94281	0.04562	0, 0	0, 0
BC014837.1	IOH11818	60S ribosomal protein L15	6	22	1	6119.39	0	0	901	-3.5	0.72887	-3.38489	-0.3632	-0.48242	0.0118077	1	0.05964	-1.41421	0, 0	0, 0
NM_152377.1	IOH11555	chromosome 1 open reading frame 87 (C1orf87)	7	2	11	36359.2	0	0	2902.5	2774.5	0.88548	0.92378	0.50115	0.79344	0.0009963	0.0001605	0.03045	0.01911	0, 0	0, 0
BC028120.1	IOH11613	ring finger protein 32 (RNF32)	7	2	13	13722.5	0	0	1922.5	1452	0.88895	0.7363	0.07794	0.18606	0.0022988	0.0006464	0.02538	0.075	0, 0	0, 0
NM_139355.1	IOH4506	megakaryocyte-associated tyrosine kinase (MATK), transcript variant 1	7	2	15	22661.7	0	0	3376.5	3588.5	0.91819	0.69384	0.70585	1.16729	0.0007219	0.0001073	0.02073	0.09675	0, 0	0, 0
NM_138492.1	IOH11385	PRELI domain-containing protein 2	7	2	17	29044.4	0	0	1301	692	0.90308	0.78534	-0.19045	-0.163	0.0050849	0.0028187	0.01522	0.04496	0, 0	0, 0
BC060804.1	IOH29226	ADAM metallopeptidase domain 12 (meltrin alpha) (ADAM12)	7	2	19	3901.79	0	0	370	658.5	-3.81917	0.67765	-0.59252	-0.17838	1	0.0032879	1.41421	0.07839	0, 0	0, 0
BC060786.1	IOH29290	development and differentiation enhancing factor-like 1 (DDEFL1)	7	2	21	25092.7	0	0	1866	1610.5	0.92137	-0.01523	0.05353	0.25885	0.0024051	0.000795	0.0144	0.32359	0, 0	0, 0
BC053861.1	IOH28930	PHD finger protein 8 (PHF8)	7	3	1	6.48	0	0	2040	1395	0.90283	0.72845	0.12868	0.15987	0.0020231	0.0007034	0.02149	0.07705	0, 0	0, 0
BC060862.1	IOH29135	ring finger protein 111 (RNF111)	7	3	3	5258.38	0	0	1608.5	856.5	0.93408	0.87072	-0.05767	-0.08744	0.0032389	0.0017557	0.00835	0.02229	0, 0	0, 0
NM_001643.1	IOH7290	apolipoprotein A-II (APOA2)	7	3	5	29235.1	0	0	474.5	-1.5	0.7081	-1.59857	-0.54739	-0.4815	0.0470695	1	0.0462	-1.41421	0, 0	0, 0
NM_001001914.1	IOH28295	olfactory receptor, family 2, subfamily G, member 3 (OR2G3)	7	3	7	11557.8	0	0	1906	1596	0.74654	0.85735	0.07081	0.25219	0.0025103	0.0005035	0.07197	0.03633	0, 0	0, 0
NM_080659.1	IOH7410	chromosome 11 open reading frame 52 (C11orf52)	7	3	9	49535.4	1	1	25569	11473.5	0.44379	0.85091	10.2897	4.78862	1.57e-05	9.7e-06	0.18435	0.04813	0, 0	0, 0
BC005220.1	IOH7383	chaperonin containing TCP1, subunit 8 (theta) (CCT8)	7	3	11	32999.9	0	0	246.5	322	-0.54601	0.55006	-0.64585	-0.33293	0.462067	0.0151081	0.36431	0.08784	0, 0	0, 0
NM_016208.1	IOH5976	vacuolar protein sorting 28 homolog (S. cerevisiae) (VPS28), transcript variant 1	7	3	13	33201.2	0	0	180	194	-0.65233	0.24257	-0.67456	-0.3917	1	0.0506554	0.33784	0.13851	0, 0	0, 0
NM_006253.2	IOH3634	protein kinase, AMP-activated, beta 1 non-catalytic subunit (PRKAB1)	7	3	15	14408	0	0	932.5	990	0.91759	0.89508	-0.34959	-0.02613	0.0100713	0.0012948	0.00379	0.01714	0, 0	0, 0
NM_023039.2	IOH11016	ankyrin repeat, family A (RFXANK-like), 2 (ANKRA2)	7	3	17	26348.6	0	0	1260.5	1371	0.91197	0.79588	-0.20794	0.14885	0.0054042	0.0007045	0.01178	0.05467	0, 0	0, 0
NM_133484.1	IOH2979	TRAF family member-associated NFKB activator (TANK), transcript variant 2	7	3	19	36159.5	0	0	786.5	474.5	0.74442	0.88342	-0.41264	-0.26288	0.0156792	0.0057946	0.05484	0.00149	0, 0	0, 0
BC014298.1	IOH13449	PRKR interacting protein 1 (IL11 inducible) (PRKRIP1)	7	3	21	40776.3	0	0	1235	1078.5	0.7991	0.60912	-0.21896	0.01452	0.0059585	0.0012551	0.04809	0.11211	0, 0	0, 0
NM_138777.1	IOH10791	mitochondrial ribosome recycling factor (MRRF), nuclear gene encoding mitochondrial protein, transcript variant 1	7	4	1	7.78	0	0	-4.5	-2	-0.9703	-1.25798	-0.75424	-0.48172	1	1	-0.4714	0	0, 0	0, 0
NM_020648.3	IOH10689	twisted gastrulation homolog 1 (Drosophila) (TWSG1)	7	4	3	21865	0	0	1032.5	724	0.8072	0.8916	-0.30641	-0.1483	0.0086002	0.0024432	0.04178	0.01172	0, 0	0, 0
BC009462.1	IOH12111	family with sequence similarity 119, member A (FAM119A)	7	4	5	17244.5	0	0	1513.5	1556.5	0.91555	0.87163	-0.09869	0.23405	0.0037026	0.0005259	0.01355	0.03135	0, 0	0, 0
NM_033640.1	IOH10841	SCAN domain containing 2 (SCAND2), transcript variant 6	7	4	7	16634.6	0	0	920.5	752	0.88309	0.79135	-0.35477	-0.13544	0.0105226	0.0023745	0.0146	0.04513	0, 0	0, 0
BC000989.2	IOH2897	chromosome 14 open reading frame 124 (C14orf124)	7	4	9	6121.66	0	0	890	466	0.84683	0.70502	-0.36795	-0.26678	0.0114932	0.0065546	0.02542	0.05766	0, 0	0, 0
BC014144.1	IOH12115	ELAV (embryonic lethal, abnormal vision, Drosophila)-like 3 (Hu antigen C) (ELAVL3)	7	4	11	12809.3	0	0	1250.5	713	0.79296	0.62643	-0.21226	-0.15335	0.0058248	0.0028716	0.05033	0.09719	0, 0	0, 0
BC009011.1	IOH3300	fatty acid desaturase 2 (FADS2)	7	4	13	24336.8	0	0	1890.5	1416.5	0.83456	0.85876	0.06412	0.16975	0.0024431	0.0006397	0.04301	0.03444	0, 0	0, 0
BC031300.1	IOH23207	chromosome 21 open reading frame 2 (C21orf2)	7	4	15	16713.3	0	0	1408	1340	0.75348	0.81038	-0.14425	0.13462	0.0046528	0.0007325	0.06529	0.0496	0, 0	0, 0
BC029378.1	IOH23186	telomeric repeat binding factor (NIMA-interacting) 1 (TERF1)	7	4	17	14345	0	0	2270	2436	0.90145	0.87183	0.22801	0.63797	0.0016286	0.0002137	0.02305	0.03541	0, 0	0, 0
NM_019849.1	IOH27576	solute carrier family 7, (neutral amino acid transporter, y+ system) member 10 (SLC7A10)	7	4	19	2474.84	0	0	680	293.5	0.77766	0.80613	-0.45864	-0.34601	0.0209675	0.0161289	0.03951	0.00241	0, 0	0, 0
NM_032786.1	IOH13275	zinc finger CCCH-type containing 10 (ZC3H10)	7	4	21	15318.1	0	0	805.5	1573	0.79999	0.63388	-0.40445	0.24162	0.0145001	0.0005794	0.03775	0.10968	0, 0	0, 0
BC011600.1	IOH13680	cDNA clone IMAGE:3050953, **** WARNING: chimeric clone ****	7	5	1	49409.1	0	0	1822	2130.5	0.49303	0.88443	0.03454	0.49767	0.0031406	0.000278	0.15446	0.0302	0, 0	0, 0
NM_172240.1	IOH10829	WD repeat domain 51B (WDR51B)	7	5	3	4900.51	0	0	1261.5	732.5	0.78446	0.84224	-0.20752	-0.14439	0.0057448	0.0024432	0.05325	0.02799	0, 0	0, 0
BC021988.1	IOH14635	Nedd4 family interacting protein 2 (NDFIP2)	7	5	5	35405.9	0	0	1036	452.5	0.80998	0.75964	-0.3049	-0.27299	0.0085281	0.0067761	0.04095	0.03907	0, 0	0, 0
BC017382.1	IOH14830	ubiquitin specific peptidase 53 (USP53)	7	5	7	16702	0	0	1043	1394	0.81549	0.7993	-0.30188	0.15942	0.0083866	0.0006801	0.03932	0.05377	0, 0	0, 0
BC032455.1	IOH21667	chromosome 20 open reading frame 160 (C20orf160)	7	5	9	22567.2	0	0	1103.5	831.5	0.42436	0.92428	-0.27575	-0.09892	0.0091513	0.0018172	0.16725	0.00425	0, 0	0, 0
BC011957.1	IOH10468	BTG family, member 3 (BTG3)	7	5	11	4246.05	0	0	1298	640	0.30009	0.80157	-0.19175	-0.18688	0.007011	0.0032769	0.21137	0.03757	0, 0	0, 0
NM_022496.2	IOH12550	ARP6 actin-related protein 6 homolog (yeast) (ACTR6)	7	5	13	6726.94	0	0	1089	743	0.83153	0.68305	-0.28201	-0.13957	0.0076072	0.0025671	0.03506	0.07994	0, 0	0, 0
NM_004114.2	IOH13832	fibroblast growth factor 13 (FGF13), transcript variant 1A	7	5	15	13268.5	0	0	1745.5	1436	0.86511	0.7543	0.0015	0.17871	0.002833	0.000655	0.032	0.06894	0, 0	0, 0
BC051374.1	IOH28132	sodium channel, voltage-gated, type V, alpha subunit (SCN5A)	7	5	17	17648.5	0	0	1418.5	1100.5	0.8853	0.82529	-0.13972	0.02462	0.0042926	0.0010815	0.02243	0.04176	0, 0	0, 0
BC047420.1	IOH26512	UBX domain-containing protein 7	7	5	19	24672.8	0	0	1868	1587	0.91683	0.93778	0.0544	0.24806	0.0024051	0.0004899	0.0159	0.0098	0, 0	0, 0
BC031630.1	IOH22761	endoplasmic reticulum metallopeptidase 1 (ERMP1)	7	5	21	3817.81	0	0	487.5	319.5	0.81866	0.69529	-0.54177	-0.33407	0.0419548	0.0142799	0.01305	0.04205	0, 0	0, 0
NM_152772.1	IOH21739	T-complex protein 11-like protein 2	7	6	1	26059.6	0	0	522	385.5	0.6024	0.83175	-0.52687	-0.30376	0.0404341	0.0090862	0.08399	0.00917	0, 0	0, 0
BC066654.1	IOH39960	jumonji domain containing 6 (JMJD6)	7	6	3	24056.9	0	0	1055	673.5	0.69749	0.75652	-0.2967	-0.17149	0.0086916	0.0030203	0.07775	0.05354	0, 0	0, 0
NM_002307.1	IOH40009	lectin, galactoside-binding, soluble, 7 (galectin 7) (LGALS7)	7	6	5	35513.3	0	0	1202.5	702.5	0.7881	0.84775	-0.233	-0.15817	0.0063307	0.0026524	0.05116	0.02516	0, 0	0, 0
NM_153344.1	IOH40885	chromosome 6 open reading frame 141 (C6orf141)	7	6	7	8694.11	0	0	1684	1203.5	0.85367	0.94809	-0.02506	0.07192	0.0030659	0.0008512	0.03527	0.00294	0, 0	0, 0
BC065290.1	IOH39961	cytochrome b reductase 1 (CYBRD1)	7	6	9	11862	0	0	1505	623.5	0.34082	0.79262	-0.10236	-0.19445	0.005052	0.0034705	0.20109	0.03969	0, 0	0, 0
NM_016606.2	IOH40596	receptor accessory protein 2 (REEP2)	7	6	11	20016.7	0	0	2140	1182	0.7626	0.93434	0.17187	0.06205	0.0019664	0.0008885	0.06807	0.00718	0, 0	0, 0
NM_003049.1	IOH40375	solute carrier family 10 (sodium/bile acid cotransporter family), member 1 (SLC10A1)	7	6	13	11256.7	0	0	1141.5	634.5	0.87579	0.81706	-0.25934	-0.1894	0.0067514	0.0033099	0.02168	0.03232	0, 0	0, 0
NM_019005.2	IOH40538	WD repeat-containing protein mio	7	6	15	23937.3	0	0	1102	771	0.79	0.85882	-0.2764	-0.12671	0.0075771	0.0021848	0.04877	0.02385	0, 0	0, 0
NM_144736.3	IOH40597	Protein midA homolog, mitochondrial	7	6	17	27672.7	0	0	4161.5	3418.5	0.86286	0.84958	1.04486	1.08921	0.000486	0.0001094	0.04027	0.04489	0, 0	0, 0
NM_001003937.1	IOH40055	Testis-specific Y-encoded-like protein 6	7	6	19	13011.3	0	0	969.5	755	0.87563	0.7922	-0.33361	-0.13405	0.0094783	0.0023544	0.01823	0.04496	0, 0	0, 0
NM_000805.2	IOH40360	gastrin (GAST)	7	6	21	23531.1	0	0	781.5	663	0.76533	0.8747	-0.4148	-0.17631	0.015724	0.0029446	0.04795	0.01493	0, 0	0, 0
BC064428.1	IOH39937	Sodium channel and clathrin linker 1	7	7	1	11494.3	0	0	324	382.5	0.73918	0.70144	-0.61238	-0.30514	0.108193	0.0098345	0.01309	0.04991	0, 0	0, 0
BC066929.1	IOH40095	aspartate beta-hydroxylase (ASPH)	7	7	3	20996.4	0	0	1031	655	0.85146	0.82632	-0.30706	-0.17998	0.0084392	0.0030891	0.02743	0.03023	0, 0	0, 0
NM_012176.1	IOH26750	F-box protein 4 (FBXO4), transcript variant 1	7	7	5	13496.3	0	0	703	403	0.87997	0.66752	-0.44871	-0.29572	0.0185711	0.0089863	0.00805	0.06317	0, 0	0, 0
BC045783.1	IOH26422	Uncharacterized protein KIAA1109	7	7	7	19810.1	0	0	1035.5	775	0.81622	0.70774	-0.30512	-0.12487	0.0085102	0.0023281	0.03892	0.07299	0, 0	0, 0
NM_006038.1	IOH14383	spermatogenesis associated 2 (SPATA2)	7	7	9	32409.8	0	0	4488	3548	0.28605	0.87495	1.18586	1.14869	0.0005652	0.0001003	0.23161	0.03667	0, 0	0, 0
BC040553.1	IOH27521	coiled-coil domain containing 60 (CCDC60)	7	7	11	5390.03	0	0	1728	800.5	0.50494	0.86687	-0.00606	-0.11316	0.0034777	0.002017	0.14977	0.02208	0, 0	0, 0
NM_005794.2	IOH41302	dehydrogenase/reductase (SDR family) member 2 (DHRS2), transcript variant 2	7	7	13	11391.7	0	0	1751	1036.5	0.78044	0.92703	0.00388	-0.00477	0.0029352	0.0011623	0.05977	0.0075	0, 0	0, 0
NM_016233.1	IOH44889	peptidyl arginine deiminase, type III (PADI3)	7	7	15	17411.7	0	0	987	789.5	0.87125	0.82083	-0.32606	-0.11821	0.0091513	0.0021209	0.02006	0.03672	0, 0	0, 0
XM_170840.2	IOH43016	CMT1A duplicated region transcript 15 protein-like protein	7	7	17	2760.84	0	0	546	326	0.83514	0.63927	-0.51651	-0.33108	0.0325635	0.0140834	0.01295	0.06073	0, 0	0, 0
NM_205833.1	IOH41224	immunoglobulin superfamily, member 1 (IGSF1), transcript variant 2	7	7	19	7501.7	0	0	610	510	0.80207	0.61019	-0.48887	-0.24657	0.0261013	0.0057184	0.02782	0.09151	0, 0	0, 0
BC058920.1	IOH29109	Acyl carrier protein, mitochondrial	7	7	21	18425.5	0	0	794	482	0.84424	0.79798	-0.40941	-0.25944	0.01462	0.0058463	0.02315	0.02934	0, 0	0, 0
NM_000970.2	IOH1951	60S ribosomal protein L6	7	8	1	5641.22	0	0	1310	737	0.81088	0.76922	-0.18657	-0.14232	0.0052452	0.0025004	0.04534	0.05181	0, 0	0, 0
NM_006012.2	IOH4910	Putative ATP-dependent Clp protease proteolytic subunit, mitochondrial	7	8	3	17606.1	0	0	671	446	0.75464	0.72107	-0.46252	-0.27597	0.0218212	0.0071125	0.04637	0.05073	0, 0	0, 0
NM_053056.1	IOH1962	G1/S-specific cyclin-D1	7	8	5	14107.6	0	0	633.5	367	0.8274	0.52278	-0.47872	-0.31225	0.023776	0.0117112	0.02121	0.10404	0, 0	0, 0
NM_139181.1	IOH42674	centaurin, delta 2 (CENTD2), transcript variant 1	7	8	7	34316.4	0	0	790	599	0.80429	0.73617	-0.41114	-0.20571	0.0150724	0.0038707	0.0358	0.05666	0, 0	0, 0
NM_018204.2	IOH41837	cytoskeleton associated protein 2 (CKAP2), transcript variant 1	7	8	9	7541.8	0	0	1891	1131	0.58939	0.93515	0.06433	0.03863	0.0027657	0.0009709	0.1234	0.00625	0, 0	0, 0
NM_138557.1	IOH42691	toll-like receptor 4 (TLR4), transcript variant 4	7	8	11	2101.08	0	0	680	432	0.64036	0.85592	-0.45864	-0.2824	0.0224962	0.0071125	0.08319	0.00655	0, 0	0, 0
NM_033360.2	IOH44611	v-Ki-ras2 Kirsten rat sarcoma viral oncogene homolog (KRAS), transcript variant a	7	8	13	39343.3	0	0	731	553	0.87871	0.84882	-0.43661	-0.22683	0.0171096	0.0043111	0.00967	0.0179	0, 0	0, 0
NM_198243.1	IOH42495	ankyrin repeat and SOCS box-containing 7 (ASB7), transcript variant 2	7	8	15	10690	0	0	1197	779	0.86169	0.78759	-0.23537	-0.12303	0.0061623	0.0022148	0.02717	0.0472	0, 0	0, 0
NM_148571.1	IOH41376	mitochondrial ribosomal protein L27 (MRPL27), nuclear gene encoding mitochondrial protein, transcript variant 2	7	8	17	28246.2	0	0	2041	2829	0.86489	0.83991	0.12911	0.81847	0.0020587	0.0001607	0.03395	0.04699	0, 0	0, 0
NM_020182.3	IOH41590	transmembrane, prostate androgen induced RNA (TMEPAI), transcript variant 1	7	8	19	37351.9	0	0	1730	6477.5	0.92506	0.92413	-0.0052	2.49411	0.0028024	2.93e-05	0.01226	0.0226	0, 0	0, 0
NM_032788.1	IOH42524	zinc finger protein 514 (ZNF514)	7	8	21	2231.97	0	0	1119.5	675	0.85379	0.75384	-0.26884	-0.1708	0.0071054	0.0030107	0.02842	0.05447	0, 0	0, 0
NM_000139.2	IOH44387	membrane-spanning 4-domains, subfamily A, member 2 (Fc fragment of IgE, high affinity I, receptor for; beta polypeptide) (MS4A2)	7	9	1	19551.3	0	0	1180.5	1114	0.91692	0.93414	-0.2425	0.03082	0.0061733	0.0010015	0.00898	0.00635	0, 0	0, 0
NM_202467.1	IOH45902	GIPC PDZ domain containing family, member 1 (GIPC1), transcript variant 2	7	9	3	29315.3	0	0	1803.5	1676	0.86234	0.83861	0.02654	0.28893	0.0026535	0.0004604	0.03333	0.04303	0, 0	0, 0
NM_024948.2	IOH45694	chromosome 10 open reading frame 97 (C10orf97)	7	9	5	24582	0	0	1209.5	907.5	0.91536	0.76814	-0.22997	-0.06402	0.0058757	0.0016418	0.00994	0.05688	0, 0	0, 0
NM_000606.1	IOH44341	complement component 8, gamma polypeptide (C8G)	7	9	7	9916.02	0	0	951	722.5	0.77398	0.62242	-0.3416	-0.14899	0.0103769	0.0028013	0.05056	0.09885	0, 0	0, 0
NM_182759.2	IOH42521	family with sequence similarity 19 (chemokine (C-C motif)-like), member A3 (FAM19A3), transcript variant 1	7	9	9	12302.3	0	0	1074	624	0.4752	0.90176	-0.28849	-0.19422	0.0094156	0.0032879	0.15011	0.00453	0, 0	0, 0
NM_007075.3	IOH45934	WD repeat domain 45 (WDR45), transcript variant 1	7	9	11	35905.3	0	0	2014	1476.5	0.66193	0.85292	0.11746	0.19731	0.002342	0.0005901	0.10041	0.03688	0, 0	0, 0
NM_001003799.1	IOH45702	TCR gamma alternate reading frame protein (TARP), nuclear gene encoding mitochondrial protein, transcript variant 1	7	9	13	36481.8	0	0	1470	1379	0.87319	0.85642	-0.11748	0.15253	0.0040129	0.000676	0.02694	0.03487	0, 0	0, 0
NM_003182.1	IOH44355	tachykinin, precursor 1 (substance K, substance P, neurokinin 1, neurokinin 2, neuromedin L, neurokinin alpha, neuropeptide K, neuropeptide gamma) (TAC1), transcript variant beta	7	9	15	17436.6	0	0	943	822.5	0.85573	0.84408	-0.34506	-0.10305	0.0101406	0.0019303	0.024	0.03009	0, 0	0, 0
BC009416.1	IOH46085	mitochondrial rRNA methyltransferase 1 homolog (S. cerevisiae) (MRM1)	7	9	17	19133.1	0	0	1127	1131	0.90318	0.91987	-0.2656	0.03863	0.0068406	0.0009779	0.01255	0.01125	0, 0	0, 0
BC006106.1	IOH6536	ribosomal protein S6 kinase, 70kDa, polypeptide 2 (RPS6KB2)	7	9	19	49524.1	0	0	2847	6526.5	0.92164	0.84449	0.47718	2.51662	0.0010181	3e-05	0.01838	0.04908	0, 0	0, 0
NM_003992.1		Dual specificity protein kinase CLK3	7	9	21	39761.7	0	0	1264	1831	0.49757	0.63918	-0.20644	0.36011	0.0066393	0.0004258	0.14657	0.10968	0, 0	0, 0
NM_145275.1	IOH14017	kinesin light chain 3 (KLC3), transcript variant 2	7	10	3	33515.2	0	0	869.5	1090	0.7596	0.87713	-0.37681	0.0198	0.0126045	0.0010753	0.05286	0.02465	0, 0	0, 0
NM_000430.2	IOH39940	platelet-activating factor acetylhydrolase, isoform Ib, alpha subunit 45kDa (PAFAH1B1)	7	10	5	25785.9	0	0	980.5	810.5	0.80111	0.69671	-0.32887	-0.10857	0.0096055	0.002138	0.04255	0.07765	0, 0	0, 0
NM_017839.3	IOH40661	acyltransferase like 1 (AYTL1)	7	10	7	14564.6	0	0	743.5	443	0.7945	0.72913	-0.43122	-0.27735	0.0172118	0.0071828	0.03709	0.04789	0, 0	0, 0
BC006309.2	IOH6411	leukocyte receptor cluster (LRC) member 4 (LENG4)	7	10	9	6325.94	0	0	1173.5	741	0.75672	0.51141	-0.24552	-0.14049	0.0067641	0.0028187	0.06086	0.1355	0, 0	0, 0
NM_002960.1	IOH11798	S100 calcium binding protein A3 (S100A3)	7	11	21	17132.3	0	0	1111	855.5	0.79568	0.90105	-0.27251	-0.0879	0.0074293	0.0017345	0.0471	0.0124	0, 0	0, 0
BC020692.1	IOH13652	deleted in lymphocytic leukemia, 1 (DLEU1)	7	12	1	9984.45	0	0	843.5	903	0.84068	0.8559	-0.38803	-0.06609	0.0128992	0.001589	0.02599	0.02819	0, 0	0, 0
NM_145235.1	IOH10778	fibronectin type III and ankyrin repeat domains 1 (FANK1)	7	12	3	43953.2	0	0	1321.5	1014	0.86682	0.80367	-0.18161	-0.01511	0.0050114	0.0012894	0.02729	0.04742	0, 0	0, 0
BC022003.1	IOH11205	myotubularin related protein 9 (MTMR9)	7	12	5	33284.4	0	0	1117.5	894	0.86914	0.86412	-0.2697	-0.07022	0.0070782	0.001615	0.02341	0.02531	0, 0	0, 0
BC005339.1	IOH7206	thiopurine S-methyltransferase (TPMT)	7	12	7	40575.8	0	0	870.5	468	0.80032	0.60205	-0.37637	-0.26587	0.0123198	0.0068414	0.0398	0.09065	0, 0	0, 0
NM_019613.2	IOH6706	WDR45-like (WDR45L)	7	12	9	21323.3	0	0	2303.5	1273.5	0.9169	0.89681	0.24247	0.10408	0.001569	0.0007783	0.01811	0.02054	0, 0	0, 0
NM_002364.1	IOH11315	melanoma antigen family B, 2 (MAGEB2)	7	12	11	26912.3	0	0	2519	2136.5	0.67939	0.63814	0.33554	0.50043	0.001472	0.0003124	0.09713	0.11154	0, 0	0, 0
NM_032341.1	IOH7525	DDI1, DNA-damage inducible 1, homolog 2 (S. cerevisiae) (DDI2)	7	12	13	8771.28	0	0	1614	1026	0.91153	0.67943	-0.05529	-0.00959	0.0032515	0.0013392	0.01577	0.08822	0, 0	0, 0
BC027486.1	IOH22849	hCG2020170 (hCG_2020170)	7	12	15	49512.8	0	0	1867	1601	0.87057	0.93564	0.05397	0.25449	0.0024624	0.0004818	0.03106	0.0106	0, 0	0, 0
BC022341.1	IOH14769	Probable arginyl-tRNA synthetase, mitochondrial	7	12	17	2029.96	0	0	502	286	0.74767	0.69679	-0.53551	-0.34945	0.0408064	0.0179354	0.03662	0.03461	0, 0	0, 0
BC029524.1	IOH22562	Coiled-coil domain-containing protein 46	7	12	19	30102.4	0	0	1732.5	1327	0.92143	0.90916	-0.00411	0.12865	0.0027991	0.0007121	0.01347	0.01705	0, 0	0, 0
NM_006686.2	IOH21791	actin-like 7B (ACTL7B)	7	12	21	11353.6	0	0	866	551.5	0.7408	0.88435	-0.37831	-0.22752	0.0128328	0.0042622	0.05879	0.00641	0, 0	0, 0
BC036197.1	IOH27500	hypothetical protein LOC403312 (MGC39545)	7	13	1	5.18	0	0	2	0	-1.19209	-1.89219	-0.75143	-0.4808	1	1	0	1	0, 0	0, 0
NM_178838.2	IOH23233	hypothetical protein LOC90768 (MGC45800)	7	13	3	0	0	0	-9	-2	-0.90782	-1.6351	-0.75619	-0.48173	1	1	-0.4714	-1.41421	0, 0	0, 0
BC029046.1	IOH27332	H1 histone family, member 0 (H1F0)	7	13	5	9116.29	0	0	-11.5	985	-0.74587	0.94733	-0.75726	-0.02843	1	0.001276	-0.30744	0	0, 0	0, 0
NM_016210.1	IOH22819	chromosome 3 open reading frame 18 (C3orf18)	7	13	7	2202.93	0	0	4	4	-1.82471	-2.07907	-0.75057	-0.47897	1	1	1.06066	0	0, 0	0, 0
BC017227.1	IOH12094	phosducin-like (PDCL)	7	13	9	30954.8	0	0	668	741	0.64025	0.75283	-0.46382	-0.14049	0.0233646	0.0024931	0.08257	0.05726	0, 0	0, 0
NM_006643.2	IOH12301	Serologically defined colon cancer antigen 3	7	13	11	32252.4	0	0	502	763	0.34228	0.88015	-0.53551	-0.13039	0.0507562	0.0022087	0.1634	0.01668	0, 0	0, 0
NM_024058.1	IOH3251	hypothetical protein MGC5590 (MGC5590)	7	13	13	2493.76	0	0	552.5	299.5	0.61345	0.53658	-0.5137	-0.34325	0.035562	0.0176593	0.08319	0.08736	0, 0	0, 0
NM_172341.1	IOH14527	presenilin enhancer 2 homolog (C. elegans) (PSENEN)	7	13	15	27677.2	0	0	722	534	0.89556	0.84323	-0.4405	-0.23556	0.0174191	0.0046418	0.00392	0.01854	0, 0	0, 0
NM_145006.1	IOH10868	sushi domain containing 3 (SUSD3)	7	13	17	2639.03	0	0	926.5	508	0.84597	0.81746	-0.35218	-0.2475	0.0105719	0.0052029	0.02671	0.02505	0, 0	0, 0
NM_015975.3	IOH14186	TAF9B RNA polymerase II, TATA box binding protein (TBP)-associated factor, 31kDa (TAF9B)	7	13	19	12863.7	0	0	1351.5	1091	0.91161	0.88913	-0.16865	0.02026	0.0046818	0.0010672	0.01308	0.02074	0, 0	0, 0
NM_024093.1	IOH3089	chromosome 2 open reading frame 49 (C2orf49)	7	13	21	24621.3	0	0	2564.5	2601	0.8434	0.81919	0.35519	0.71375	0.0013074	0.0001922	0.04329	0.05328	0, 0	0, 0
NM_031227.1	IOH3028	chromosome 20 open reading frame 18 (C20orf18), transcript variant 4	7	14	1	23680.1	0	0	708.5	469.5	0.85903	0.55141	-0.44633	-0.26517	0.0184565	0.006975	0.01497	0.10693	0, 0	0, 0
BC020843.1	IOH12055	hepatitis A virus cellular receptor 2 (HAVCR2)	7	14	3	7388.97	0	0	634.5	382	0.84877	0.46043	-0.47829	-0.30537	0.023446	0.0111431	0.01449	0.12587	0, 0	0, 0
NM_016186.1	IOH12195	serpin peptidase inhibitor, clade A (alpha-1 antiproteinase, antitrypsin), member 10 (SERPINA10), transcript variant 1	7	14	5	12692	0	0	830	415.5	0.86719	0.39341	-0.39386	-0.28998	0.0131699	0.0097221	0.01704	0.15146	0, 0	0, 0
NM_014485.1	IOH13026	prostaglandin D2 synthase, hematopoietic (PGDS)	7	14	7	37269.4	0	0	1049	644.5	0.89993	0.91518	-0.29929	-0.18481	0.0079503	0.0030593	0.01213	0.0011	0, 0	0, 0
NM_080816.1	IOH12104	signal-regulatory protein gamma (SIRPG), transcript variant 2	7	14	9	9361.43	0	0	796	519.5	0.87793	0.83442	-0.40854	-0.24222	0.0143036	0.0049304	0.01244	0.02042	0, 0	0, 0
BC020600.1	IOH12780	STEAP family member 4 (STEAP4)	7	14	11	11365.7	0	0	459	274.5	0.75206	0.55778	-0.55408	-0.35474	0.0494806	0.0209158	0.03081	0.0747	0, 0	0, 0
NM_030922.3	IOH12993	non imprinted in Prader-Willi/Angelman syndrome 2 (NIPA2), transcript variant 1	7	14	13	9225.24	0	0	1135	623.5	0.83855	0.89112	-0.26214	-0.19445	0.0069579	0.0033099	0.03364	0.00794	0, 0	0, 0
BC033708.1	IOH21753	Ral GEF with PH domain and SH3 binding motif 1 (RALGPS1)	7	14	15	49529.4	0	0	2950	3151.5	0.97092	0.7961	0.52167	0.96658	0.0009253	0.0001322	0.0024	0.06215	0, 0	0, 0
NM_001517.1	IOH5457	general transcription factor IIH, polypeptide 4, 52kDa (GTF2H4)	7	14	17	2807.75	0	0	565	325.5	0.76155	0.70128	-0.5083	-0.33132	0.0313934	0.0137026	0.03755	0.04128	0, 0	0, 0
BC008253.1	IOH3366	chromosome 8 open reading frame 43 (C8orf43)	7	14	19	18059.3	0	0	132.5	-2.5	-3.16149	-1.48559	-0.69508	-0.48196	1	1	0.90189	-0.84853	0, 0	0, 0
NM_004146.3	IOH4112	NADH dehydrogenase (ubiquinone) 1 beta subcomplex, 7, 18kDa (NDUFB7), nuclear gene encoding mitochondrial protein	7	14	21	16800.3	0	0	755.5	-2.5	-0.46122	-2.4079	-0.42603	-0.48196	0.03541	1	0.43896	-3.67696	0, 0	0, 0
BC000607.1	IOH4250	Anaphase-promoting complex subunit 11	7	15	1	23621.9	0	0	489	45	0.65713	-3.67119	-0.54112	-0.46014	0.0452653	1	0.06363	0.4714	0, 0	0, 0
NM_020445.1	IOH3354	ARP3 actin-related protein 3 homolog B (yeast) (ACTR3B), transcript variant 1	7	15	3	12868.3	0	0	1249.5	1037.5	0.90769	0.88955	-0.2127	-0.00431	0.0055143	0.001181	0.01302	0.01976	0, 0	0, 0
NM_004155.2	IOH4093	serpin peptidase inhibitor, clade B (ovalbumin), member 9 (SERPINB9)	7	15	5	26055.1	0	0	431	5	0.76652	-3.64631	-0.56617	-0.47851	0.0563856	1	0.02297	1.41421	0, 0	0, 0
NM_005666.1	IOH13657	complement factor H-related 2 (CFHR2)	7	15	7	6319.89	0	0	145	0	0.10606	-3.96177	-0.68968	-0.4808	1	1	0.08778	1	0, 0	0, 0
NM_004589.1	IOH10823	SCO cytochrome oxidase deficient homolog 1 (yeast) (SCO1), nuclear gene encoding mitochondrial protein	7	15	9	18833.3	0	0	807.5	-8	0.89886	-0.78262	-0.40358	-0.48448	0.0137375	1	0.00613	0	0, 0	0, 0
NM_002784.2	IOH13758	pregnancy specific beta-1-glycoprotein 9 (PSG9)	7	15	11	390.05	0	0	416.5	3.5	0.65317	-2.86199	-0.57244	-0.4792	0.0644699	1	0.05603	1.41421	0, 0	0, 0
PV3791		Serine/threonine-protein kinase D1	7	15	13	16854	0	0	1243	-4.5	0.82143	-1.96556	-0.21551	-0.48288	0.0058147	1	0.04096	-1.72848	0, 0	0, 0
PV3690		serine/threonine protein kinase MST4 (MST4), transcript variant 3	7	15	15	11190.1	0	0	-10	-8.5	-0.86135	-0.82503	-0.75662	-0.48471	1	1	-0.42426	-0.08319	0, 0	0, 0
PV4805		serine/threonine kinase 3 (STE20 homolog, yeast) (STK3)	7	15	17	17675	0	0	203.5	8	0.59383	-3.40378	-0.66441	-0.47713	0.351312	1	0.01042	0.17678	0, 0	0, 0
PV4559		eukaryotic elongation factor-2 kinase	7	15	19	17488.1	0	0	-1	-4.5	-1.51641	-1.11704	-0.75273	-0.48287	1	1	-5.65685	-0.15713	0, 0	0, 0
PV3873		epidermal growth factor receptor (erythroblastic leukemia viral (v-erb-b) oncogene homolog, avian) (EGFR); see catalog number for detailed information on wild-type or point mutant status	7	15	21	6499.21	0	0	673.5	45	0.56738	-2.28584	-0.46144	-0.46013	0.0238596	1	0.10604	0.21999	0, 0	0, 0
PV4405		p21 protein (Cdc42/Rac)-activated kinase 7	7	16	1	243.62	0	0	1306	418.5	0.92343	-0.22029	-0.18829	-0.28861	0.0049954	0.0137026	0.00866	0.34637	0, 0	0, 0
PV4875		Inhibitor of nuclear factor kappa-B kinase subunit epsilon	7	16	3	12646.6	0	0	912.5	11	0.75207	-5.68763	-0.35823	-0.47576	0.0114373	1	0.05657	0.38569	0, 0	0, 0
PV4823		a serine/threonione kinase	7	16	5	7747.6	0	0	148	4.5	0.09272	-3.36853	-0.68838	-0.47874	1	1	0.09555	1.41421	0, 0	0, 0
NM_024303.1	IOH5245	zinc finger and SCAN domain containing 5 (ZSCAN5)	7	16	7	23133.3	0	0	1281	7.5	0.93548	-6.33479	-0.19909	-0.47736	0.0051683	1	0.00442	1.9799	0, 0	0, 0
BC002793.1	IOH5316	interferon (alpha, beta and omega) receptor 2 (IFNAR2)	7	16	9	6470.45	0	0	726	95.5	0.75574	-2.59067	-0.43878	-0.43695	0.0184565	1	0.0487	0.76264	0, 0	0, 0
NM_014448.2	IOH5304	Rho guanine exchange factor (GEF) 16 (ARHGEF16)	7	16	11	10584.1	0	0	633	31.5	0.51361	-4.19714	-0.47893	-0.46634	0.0280233	1	0.12064	0.06734	0, 0	0, 0
NM_001864.2	IOH5372	cytochrome c oxidase subunit VIIa polypeptide 1 (muscle) (COX7A1)	7	16	13	3129.3	0	0	555.5	4	0.52668	-2.3362	-0.51241	-0.47897	0.0368141	1	0.11074	0.35355	0, 0	0, 0
BC027989.1	IOH11526	cyclin-dependent kinase 6 (CDK6)	7	16	15	6183.7	0	0	561.5	352.5	0.85995	0.6489	-0.50981	-0.31891	0.0302852	0.0119355	0.0063	0.06219	0, 0	0, 0
NM_013343.1	IOH11992	loss of heterozygosity, 3, chromosomal region 2, gene A (LOH3CR2A)	7	16	17	4187.79	0	0	445.5	225.5	0.83099	0.51417	-0.5599	-0.37724	0.0507562	0.0321506	0.00476	0.07212	0, 0	0, 0
BC020840.1	IOH14881	T cell receptor alpha locus (TRA@)	7	16	19	3687.67	0	0	430.5	58	0.66533	-2.39126	-0.56638	-0.45417	0.0595582	1	0.0542	0.43889	0, 0	0, 0
NM_012092.1	IOH11466	inducible T-cell co-stimulator (ICOS)	7	16	21	3146.71	0	0	641	276.5	0.37392	0.04748	-0.47548	-0.35381	0.0294634	0.0271288	0.16547	0.23272	0, 0	0, 0
BC047733.1	IOH26736	tRNA aspartic acid methyltransferase 1 (TRDMT1)	7	17	1	7350.01	0	0	805	337.5	0.85742	0.63229	-0.40466	-0.3258	0.0141111	0.0131596	0.01932	0.06495	0, 0	0, 0
NM_178127.2	IOH26886	angiopoietin-like 5 (ANGPTL5)	7	17	3	10383.6	0	0	813.5	546	0.84541	0.64497	-0.40099	-0.23005	0.0138851	0.0048904	0.02347	0.08288	0, 0	0, 0
NM_033122.1	IOH26918	chromosome 4 open reading frame 35 (C4orf35)	7	17	5	16478.8	0	0	282	159	0.72934	0.57191	-0.63051	-0.40778	0.149607	0.0650853	0.00501	0.01779	0, 0	0, 0
BC028396.1	IOH26867	Polyhomeotic-like protein 2	7	17	7	8462.59	0	0	1067.5	4	0.87102	-2.3362	-0.29129	-0.47897	0.0077759	1	0.02186	0.35355	0, 0	0, 0
BC001728.1	IOH4430	TCF3 fusion partner	7	17	9	32218.4	0	0	1917	2276.5	0.66704	0.922	0.07557	0.56472	0.0025834	0.000239	0.09812	0.01833	0, 0	0, 0
NM_006408.2	IOH10438	anterior gradient homolog 2 (Xenopus laevis) (AGR2)	7	17	11	18670.7	0	0	1107	968	0.87772	0.77623	-0.27424	-0.03623	0.0071878	0.0014353	0.02044	0.05552	0, 0	0, 0
NM_006319.2	IOH4047	CDP-diacylglycerol--inositol 3-phosphatidyltransferase (phosphatidylinositol synthase) (CDIPT)	7	17	13	25635.9	0	0	761	629.5	0.91276	0.90613	-0.42366	-0.1917	0.0154584	0.003223	0	0.00337	0, 0	0, 0
NM_006807.2	IOH4111	chromobox homolog 1 (HP1 beta homolog Drosophila ) (CBX1)	7	17	15	15586.7	0	0	986	773.5	0.80003	0.90718	-0.32649	-0.12556	0.0094993	0.0021209	0.04303	0.00823	0, 0	0, 0
NM_006169.1	IOH4357	nicotinamide N-methyltransferase (NNMT)	7	17	17	0	0	0	425	294	0.77374	0.81424	-0.56876	-0.34578	0.0579393	0.0160105	0.01997	0	0, 0	0, 0
NM_024053.1	IOH4348	centromere protein M (CENPM), transcript variant 1	7	17	19	49292.6	0	0	1091.5	796	0.87394	-0.18156	-0.28093	-0.11523	0.0074148	0.0036432	0.02138	0.36244	0, 0	0, 0
NM_014765.1	IOH3218	translocase of outer mitochondrial membrane 20 homolog (yeast) (TOMM20)	7	17	21	29390.2	0	0	1836.5	1550	0.79906	0.78093	0.04079	0.23106	0.002638	0.0005543	0.05429	0.06113	0, 0	0, 0
BC000288.1	IOH3404	CCHC-type zinc finger, nucleic acid binding protein (CNBP)	7	18	1	4.54	0	0	1840	1374.5	0.92962	0.74784	0.04231	0.15046	0.0024652	0.0007177	0.01153	0.07048	0, 0	0, 0
BC002695.1	IOH5262	AP2 associated kinase 1 (AAK1)	7	18	3	31175.8	0	0	1568.5	917.5	0.95444	0.8464	-0.07494	-0.05942	0.0033774	0.0015457	0.00135	0.0316	0, 0	0, 0
NM_170693.1	IOH14023	serum/glucocorticoid regulated kinase 2 (SGK2), transcript variant 1	7	18	5	42413.6	0	0	1374	1459	0.74723	0.82016	-0.15893	0.18927	0.0049082	0.0006142	0.0669	0.0475	0, 0	0, 0
NM_001993.2	IOH13709	coagulation factor III (thromboplastin, tissue factor) (F3)	7	18	7	9791.93	0	0	573	338	0.7181	-0.08204	-0.50484	-0.32557	0.0311419	0.0194182	0.05183	0.2887	0, 0	0, 0
BC010931.1	IOH14302	myocyte enhancer factor 2B (MEF2B)	7	18	9	15878	0	0	434.5	361	0.78432	0.66389	-0.56466	-0.31501	0.0548935	0.0112812	0.0179	0.05876	0, 0	0, 0
BC074965.2	IOH61950	Interferon alpha-4	7	18	11	22319.7	0	0	784.5	170	0.89577	-3.17098	-0.41351	-0.40273	0.01462	1	0.00631	1.12305	0, 0	0, 0
BC036511.1	IOH62268	Homeobox protein Meis1	7	18	13	22501.3	0	0	1651	1739.5	0.59927	0.73474	-0.03931	0.31809	0.0036319	0.0004497	0.11821	0.07764	0, 0	0, 0
BC036523.1	IOH62112	Mirror-image polydactyly gene 1 protein	7	18	15	24035	0	0	494.5	365	0.83971	0.74169	-0.53875	-0.31317	0.0402498	0.0106154	0.00715	0.03487	0, 0	0, 0
XM_936115.1	IOH3340	HLA class II histocompatibility antigen, DQ(3) alpha chain	7	18	17	6254.07	0	0	928.5	621.5	0.90304	0.78487	-0.35133	-0.19537	0.0102341	0.0035065	0.00838	0.0421	0, 0	0, 0
NM_003959.1	IOH60041	Huntingtin-interacting protein 1-related protein	7	18	19	17706	0	0	1440.5	-18.5	0.82689	-0.35707	-0.13022	-0.4893	0.0042798	1	0.04172	-0.03822	0, 0	0, 0
NM_006148.1	IOH54875	LIM and SH3 domain protein 1	7	18	21	33777.7	0	0	-11.5	-5	-1.24442	-1.49147	-0.75726	-0.4831	1	1	-0.92231	-0.84853	0, 0	0, 0
NM_003151.2	IOH56108	Signal transducer and activator of transcription 4	7	19	1	16635.4	0	0	459.5	11.5	0.80681	-4.88066	-0.55386	-0.47552	0.0480123	1	0.01385	0.06149	0, 0	0, 0
BC026083.1	IOH62071	ADAM metallopeptidase domain 5 pseudogene, mRNA (cDNA clone MGC:26894 IMAGE:4828475), complete cds.	7	19	3	15925.7	0	0	853.5	-0.5	0.76524	-1.72231	-0.38371	-0.48103	0.0130674	1	0.05054	-4.24264	0, 0	0, 0
BC035809.1	IOH28754	sialic acid binding Ig-like lectin 12 (SIGLEC12)	7	19	5	7725.66	0	0	287	-7	0.51914	-1.61883	-0.62836	-0.48402	0.160717	1	0.06899	-1.01015	0, 0	0, 0
NM_003467.1	IOH29628	chemokine (C-X-C motif) receptor 4 (CXCR4), transcript variant 2	7	19	7	4450.33	0	0	559.5	-2	0.25729	-1.44654	-0.51067	-0.48172	0.0421509	1	0.19589	-0.70711	0, 0	0, 0
BC035194.2	IOH28718	DnaJ (Hsp40) homolog, subfamily C, member 5 gamma (DNAJC5G)	7	19	9	8917.3	0	0	261	-10	0.55702	-0.80483	-0.63959	-0.4854	0.196543	1	0.04877	-0.14142	0, 0	0, 0
BC053629.1	IOH29041	Uncharacterized protein C3orf62	7	19	11	21692.4	0	0	979	11	0.88359	-8.36719	-0.32951	-0.47575	0.0092516	1	0.01589	1.15708	0, 0	0, 0
NM_002488.2	IOH7216	NADH dehydrogenase (ubiquinone) 1 alpha subcomplex, 2, 8kDa (NDUFA2)	7	19	13	0	0	0	851.5	296	0.2579	0.523	-0.38458	-0.34486	0.0172633	0.018218	0.21342	0.09078	0, 0	0, 0
BC012621.1	IOH12318	killer cell lectin-like receptor subfamily G, member 1 (KLRG1)	7	19	15	4152.98	0	0	874.5	4.5	0.77611	-3.10336	-0.37464	-0.47874	0.0123509	1	0.04771	1.09994	0, 0	0, 0
NM_006189.1	IOH35144	olfactory marker protein (OMP)	7	19	17	37641.7	0	0	394.5	-9.5	-0.07989	-1.32988	-0.58193	-0.48517	0.111505	1	0.27782	-0.66989	0, 0	0, 0
NM_030613.2	IOH35803	zinc finger protein 2 homolog (mouse) (ZFP2)	7	19	19	4465.46	0	0	1524.5	23	0.87071	-53.263	-0.09394	-0.47025	0.0037284	1	0.02829	1.22975	0, 0	0, 0
NM_201624.1	IOH44149	ubiquitin specific peptidase 33 (USP33), transcript variant 2	7	19	21	1139.44	0	0	323	-12	0.2006	-1.08539	-0.61281	-0.48632	0.147009	1	0.17513	-0.4714	0, 0	0, 0
NM_015317.1	IOH38629	pumilio homolog 2 (Drosophila) (PUM2)	7	20	1	7173.34	0	0	561.5	24.5	0.78797	-24.9594	-0.50982	-0.46955	0.0313934	1	0.02896	0.72154	0, 0	0, 0
NM_002505.3	IOH41194	nuclear transcription factor Y, alpha (NFYA), transcript variant 1	7	20	3	11489	0	0	897	-1	0.6423	-1.75767	-0.36493	-0.48127	0.0125404	1	0.09144	-2.82843	0, 0	0, 0
NM_032406.1	IOH42583	protocadherin gamma subfamily C, 4 (PCDHGC4), transcript variant 2	7	20	5	7728.68	0	0	746.5	2.5	0.6056	-3.35454	-0.42992	-0.47966	0.0188035	1	0.09756	3.67696	0, 0	0, 0
BC035970.1	IOH27975	cell death-inducing DFFA-like effector b (CIDEB)	7	20	7	2197.93	0	0	235.5	0.5	0.03486	-2.70696	-0.6506	-0.48057	0.34203	1	0.18916	15.5564	0, 0	0, 0
NM_144586.1	IOH13321	LY6/PLAUR domain containing 1 (LYPD1), transcript variant 1	7	20	9	16310.8	0	0	238.5	-0.5	0.33513	-1.72231	-0.6493	-0.48103	0.276084	1	0.10377	-4.24264	0, 0	0, 0
BC028203.1	IOH11607	Mesoderm induction early response protein 2	7	20	11	9763.94	0	0	646	4.5	0.4549	-5.48985	-0.47332	-0.47874	0.027706	1	0.14011	3.92837	0, 0	0, 0
NM_020307.1	IOH7442	cyclin L1 (CCNL1)	7	20	13	7362.49	0	0	837	27	0.49986	-19.8704	-0.39084	-0.46841	0.0156347	1	0.13517	1.04757	0, 0	0, 0
BC005085.1	IOH6621	zinc finger protein 607 (ZNF607)	7	20	15	6178.41	0	0	463.5	2.5	0.58295	-2.64743	-0.55214	-0.47966	0.0529021	1	0.08391	1.9799	0, 0	0, 0
NM_004441.3	IOH39415	Ephrin receptor B1 (EPHB1)	7	20	17	4594.08	0	0	468	-12	0.75716	-0.69376	-0.55019	-0.48632	0.0473026	1	0.03022	-0.11785	0, 0	0, 0
NM_147204.1	IOH39618	transient receptor potential cation channel, subfamily V, member 4 (TRPV4), transcript variant 2	7	20	19	3346.45	0	0	390	-5	0.78713	-1.15871	-0.58387	-0.4831	0.0695957	1	0.01088	-0.28284	0, 0	0, 0
BC036767.1	IOH22101	RIB43A domain with coiled-coils 1 (RIBC1)	7	20	21	10468.3	0	0	1548	-2	0.7986	-2.20079	-0.08379	-0.48173	0.0037439	1	0.05207	-3.53553	0, 0	0, 0
BC033242.1	IOH23274	methyl-CpG binding domain protein 1 (MBD1)	7	21	1	7889.08	0	0	1249.5	3.5	0.87984	-2.36286	-0.2127	-0.4792	0.0055895	1	0.02207	0.60609	0, 0	0, 0
BC030808.1	IOH23056	zinc finger, FYVE domain containing 16 (ZFYVE16)	7	21	3	15514.9	0	0	773	7.5	0.8913	-5.02936	-0.41848	-0.47737	0.0151146	1	0.00732	1.22565	0, 0	0, 0
BC012349.1	IOH12510	cyclin F (CCNF)	7	21	5	7911.78	0	0	516	-2	0.7812	-2.20079	-0.52946	-0.48173	0.0377971	1	0.02741	-3.53553	0, 0	0, 0
BC014640.1	IOH12428	collagen, type XIV, alpha 1 (undulin) (COL14A1)	7	21	7	7960.2	0	0	584.5	-1.5	0.75079	-1.40572	-0.49988	-0.4815	0.0293487	1	0.04234	-0.4714	0, 0	0, 0
NM_015170.1	IOH38422	Extracellular sulfatase Sulf-1	7	21	9	1402.74	0	0	437	-3.5	0.39373	-1.38202	-0.56358	-0.48241	0.0667627	1	0.13916	-0.60609	0, 0	0, 0
BC057780.1	IOH29273	solute carrier family 5 (sodium/glucose cotransporter), member 11, mRNA (cDNA clone MGC:71585 IMAGE:5287366), complete cds	7	21	11	6878.26	0	0	349.5	-1	0.78005	-2.15233	-0.60137	-0.48127	0.0892572	1	0.00607	-5.65685	0, 0	0, 0
BC035625.1	IOH27579	Early growth response protein 2	7	21	13	665.05	0	0	264	-2.5	-0.14757	-1.48559	-0.63829	-0.48196	0.293347	1	0.25713	-0.84853	0, 0	0, 0
NM_018964.3	IOH37911	Glycerol-3-phosphate transporter	7	21	15	9703.41	0	0	451	15	0.79785	-12.8655	-0.55753	-0.47391	0.0502401	1	0.01568	0.56569	0, 0	0, 0
BC012172.1	IOH13314	Acetyl-coenzyme A synthetase, cytoplasmic	7	21	17	26023.3	0	0	1105.5	11	0.91507	-8.81379	-0.27488	-0.47576	0.0070782	1	0.00832	1.28565	0, 0	0, 0
NM_203405.1	IOH39798	Keratin-associated protein 26-1	7	21	19	3056.67	0	0	366	-8	0.77188	-1.22921	-0.59424	-0.48448	0.0808121	1	0.01159	-0.53033	0, 0	0, 0
NM_000197.1	IOH21502	Testosterone 17-beta-dehydrogenase 3	7	21	21	6239.69	0	0	438.5	-8	0.72396	-0.93148	-0.56293	-0.48448	0.0554832	1	0.03709	-0.17678	0, 0	0, 0
NM_005769.1	IOH40873	Carbohydrate sulfotransferase 4	7	22	1	3052.13	0	0	818.5	0.5	0.90566	-2.07056	-0.39883	-0.48057	0.0133084	1	0.00432	7.07107	0, 0	0, 0
NM_014570.2	IOH5693	ADP-ribosylation factor GTPase activating protein 3 (ARFGAP3)	8	2	11	23436.5	0	0	1744	1874.5	0.72697	0.82365	0.00085	0.3801	0.0027329	0.000358	0.00649	0.02603	0, 0	0, 0
BC013115.1	IOH22128	RNA binding motif protein 9 (RBM9)	8	2	13	4827.87	0	0	653	376.5	0.14653	0.44666	-0.4703	-0.30789	0.0226505	0.0095029	0.03249	0.00563	0, 0	0, 0
BC033668.1	IOH21801	Rho GTPase activating protein 28 (ARHGAP28)	8	2	15	1988.35	0	0	831	384	0.11685	0.33933	-0.39343	-0.30444	0.0148642	0.0096115	0.0953	0.04051	0, 0	0, 0
NM_000477.3	IOH23065	albumin (ALB)	8	2	17	27731	0	0	765.5	350.5	0.34167	0.24539	-0.42172	-0.31983	0.0155462	0.01186	0.01201	0.05044	0, 0	0, 0
BC057779.1	IOH29149	cytochrome c oxidase subunit IV isoform 2 (lung) (COX4I2)	8	2	19	4587.27	0	0	1022.5	850.5	0.36837	0.73618	-0.31073	-0.09019	0.0089747	0.00176	0.05602	0.01413	0, 0	0, 0
BC029827.1	IOH28674	Down syndrome critical region gene 9 (DSCR9)	8	2	21	1602.48	0	0	966	304	0.48486	0.13356	-0.33513	-0.34119	0.0094573	0.0161289	0.01171	0.05117	0, 0	0, 0
BC058843.1	IOH29501	zinc finger and BTB domain containing 8 opposite strand (ZBTB8OS)	8	3	1	19903.9	0	0	659.5	610.5	0.10051	0.58613	-0.46749	-0.20042	0.0227282	0.0035801	0.04825	0.03127	0, 0	0, 0
BC023553.1	IOH27836	cholinergic receptor, nicotinic, beta 1 (muscle) (CHRNB1)	8	3	3	3046.83	0	0	528	461.5	-0.05767	0.42707	-0.52428	-0.26885	0.0360239	0.0065546	0.02946	0.04443	0, 0	0, 0
BC000448.1	IOH3504	THUMP domain containing 1 (THUMPD1)	8	3	5	16667.1	0	0	1148	830.5	0.5213	0.72944	-0.25653	-0.09939	0.0067137	0.0018491	0.02587	0.01447	0, 0	0, 0
BC002737.1	IOH5347	vesicle-associated membrane protein 2 (synaptobrevin 2) (VAMP2)	8	3	7	37437.4	0	0	499.5	350.5	-0.05359	0.04959	-0.53659	-0.31983	0.0395252	0.0129858	0.00991	0.10692	0, 0	0, 0
BC003502.1	IOH5490	REX2, RNA exonuclease 2 homolog (S. cerevisiae) (REXO2)	8	3	9	37909.5	0	0	2124	2820.5	0.66122	0.75683	0.16496	0.81456	0.0019215	0.0001646	0.04261	0.05892	0, 0	0, 0
NM_006791.1	IOH3901	mortality factor 4 like 1 (MORF4L1), transcript variant 1	8	3	11	30093.8	0	0	2905.5	2029	0.49539	0.87914	0.50245	0.45105	0.0011308	0.0002982	0.11511	0.01046	0, 0	0, 0
NM_004215.2	IOH10322	estrogen receptor binding site associated, antigen, 9 (EBAG9), transcript variant 1	8	3	13	39350.8	0	0	2024.5	1359.5	0.34026	0.61544	0.12199	0.14358	0.0024736	0.0007453	0.14146	0.08062	0, 0	0, 0
BC017785.1	IOH12191	protein tyrosine phosphatase, non-receptor type 22 (lymphoid) (PTPN22)	8	3	15	13804.2	0	0	2700	2296	0.60922	0.9067	0.4137	0.57367	0.0012333	0.0002304	0.07438	0.00493	0, 0	0, 0
BC011904.1	IOH13374	Probable O-sialoglycoprotein endopeptidase 2	8	3	17	11005.5	0	0	1885.5	817	0.72368	0.67786	0.06196	-0.10558	0.0023523	0.0019552	0.01388	0.02943	0, 0	0, 0
NM_024295.1	IOH4224	Der1-like domain family, member 1 (DERL1)	8	3	19	36575.6	0	0	3050	1312	0.71558	0.79051	0.56486	0.12176	0.0009221	0.0007348	0.04637	0.02264	0, 0	0, 0
BC020568.1	IOH10333	chromosome 10 open reading frame 54 (C10orf54)	8	3	21	8481.5	0	0	1160.5	399.5	0.45365	0.47074	-0.25113	-0.29733	0.0067894	0.0084201	0.04814	0.00885	0, 0	0, 0
NM_004772.1	IOH14022	chromosome 5 open reading frame 13 (C5orf13)	8	4	1	11101.6	0	0	1471.5	1099	0.69004	0.75616	-0.11683	0.02394	0.0038612	0.0010571	0.0024	0.02445	0, 0	0, 0
BC021275.1	IOH13914	hypothetical protein MGC29506 (MGC29506)	8	4	3	24295.2	0	0	614	620.5	0.12355	0.48975	-0.48714	-0.19583	0.0255354	0.0036304	0.02303	0.06268	0, 0	0, 0
NM_018668.2	IOH10175	vacuolar protein sorting 33 homolog B (yeast) (VPS33B)	8	4	5	26200.3	0	0	1276	1146	0.59792	0.70095	-0.20126	0.04552	0.0052974	0.0009996	0.01552	0.04443	0, 0	0, 0
NM_144598.1	IOH26560	leucine rich repeat containing 28 (LRRC28)	8	4	7	6727.7	0	0	916.5	981.5	0.3695	0.70052	-0.35651	-0.03003	0.011005	0.0013536	0.0378	0.0353	0, 0	0, 0
BC043348.2	IOH26348	retinitis pigmentosa 2 (X-linked recessive) (RP2)	8	4	9	35462.7	0	0	771	451	0.01433	0.46995	-0.41934	-0.27368	0.0178993	0.0067117	0.11006	0.02822	0, 0	0, 0
BC044569.1	IOH26901	SEC31 homolog B (S. cerevisiae) (SEC31B)	8	4	11	6711.05	0	0	731.5	558.5	0.29365	0.18728	-0.4364	-0.2243	0.0172633	0.0051381	0.01643	0.14307	0, 0	0, 0
NM_152912.3	IOH26907	mitochondrial translational initiation factor 3 (MTIF3)	8	4	13	3138.38	0	0	1515	623.5	0.23697	0.67644	-0.09804	-0.19445	0.0045533	0.0032988	0.14749	0.00567	0, 0	0, 0
NM_001686.3	IOH11843	ATP synthase, H+ transporting, mitochondrial F1 complex, beta polypeptide (ATP5B), nuclear gene encoding mitochondrial protein	8	4	15	0	0	0	-3.5	-5.5	-3.65136	-2.62253	-0.75381	-0.48333	1	1	-1.01015	-0.89995	0, 0	0, 0
BC028301.1	IOH11759	chromosome 18 open reading frame 56 (C18orf56)	8	4	17	0	0	0	-5	5	-3.4636	-4.17921	-0.75446	-0.47851	1	1	0	2.82843	0, 0	0, 0
NM_017868.2	IOH21721	tetratricopeptide repeat domain 12 (TTC12)	8	4	19	746.77	0	0	1521.5	446.5	0.63868	0.37367	-0.09524	-0.27574	0.0037077	0.0071475	0.02184	0.05543	0, 0	0, 0
NM_152638.2	IOH11376	chromosome 12 open reading frame 12 (C12orf12)	8	4	21	0	0	0	-4.5	-3	-3.51033	-2.59162	-0.75424	-0.48218	1	1	-0.15713	-0.4714	0, 0	0, 0
NM_001328.1	IOH12818	C-terminal binding protein 1 (CTBP1), transcript variant 1	8	5	1	25989.3	0	0	641	678	0.06654	0.56652	-0.47548	-0.16942	0.0242842	0.0029539	0.05074	0.04797	0, 0	0, 0
BC019342.2	IOH13149	tetraspanin 18 (TSPAN18)	8	5	3	5185.75	0	0	741	352	0.34621	0.35348	-0.43229	-0.31915	0.0164667	0.0112119	0.00382	0.02009	0, 0	0, 0
NM_004281.2	IOH6609	BCL2-associated athanogene 3 (BAG3)	8	5	5	16628.6	1	1	23466.5	8632.5	0.87731	0.96296	9.38176	3.48384	1.48e-05	1.61e-05	0.0348	0.00549	0, 0	0, 0
NM_002399.2	IOH13086	Meis homeobox 2 (MEIS2), transcript variant f	8	5	7	25733.5	0	0	1756.5	1843	0.56749	0.87135	0.00625	0.36563	0.0029064	0.0003619	0.05757	0.00998	0, 0	0, 0
NM_001183.3	IOH4722	ATPase, H+ transporting, lysosomal accessory protein 1 (ATP6AP1)	8	5	9	2304.61	0	0	928	575.5	0.38572	0.65507	-0.35154	-0.2165	0.0106715	0.0038847	0.03505	0.00369	0, 0	0, 0
NM_014435.2	IOH40605	N-acylsphingosine amidohydrolase (acid ceramidase)-like (ASAHL), transcript variant 1	8	5	11	8557.16	0	0	1150.5	804.5	0.32465	0.70335	-0.25545	-0.11132	0.0073427	0.0019909	0.08666	0.02022	0, 0	0, 0
NM_016204.1	IOH40347	growth differentiation factor 2 (GDF2)	8	5	13	9571.76	0	0	1277	706.5	0.53399	0.65926	-0.20082	-0.15633	0.0054497	0.0026131	0.03544	0.02302	0, 0	0, 0
NM_020750.1	IOH40446	exportin 5 (XPO5)	8	5	15	2695.01	0	0	731.5	286	0.24085	0.22812	-0.43639	-0.34946	0.0176834	0.0172569	0.0319	0.00989	0, 0	0, 0
NM_031482.3	IOH22840	ATG10 autophagy related 10 homolog (S. cerevisiae) (ATG10)	8	5	17	33382.8	0	0	700	261	0.2052	-0.02083	-0.45	-0.36094	0.0194654	0.0225935	0.03232	0.05418	0, 0	0, 0
NM_017986.2	IOH39818	G protein-coupled receptor 172B (GPR172B), transcript variant 2	8	5	19	10391.2	0	0	1028	345	0.45111	0.35253	-0.30836	-0.32236	0.008546	0.0116378	0.03164	0.0164	0, 0	0, 0
NM_144717.2	IOH40859	interleukin 20 receptor beta (IL20RB)	8	5	21	2424.91	0	0	1614	482	0.6286	0.46871	-0.05529	-0.25944	0.0033244	0.0059251	0.03067	0.03814	0, 0	0, 0
BC047411.1	IOH26516	tubulin tyrosine ligase-like family, member 2 (TTLL2)	8	6	1	23472	0	0	2512.5	2349.5	0.67438	0.84529	0.33273	0.59825	0.0013755	0.0002266	0.04925	0.02558	0, 0	0, 0
NM_032413.1	IOH11314	chromosome 15 open reading frame 48 (C15orf48), transcript variant 2	8	6	3	36385.7	0	0	2081.5	2196	0.77427	0.86484	0.1466	0.52775	0.001895	0.0002567	0.0051	0.01739	0, 0	0, 0
NM_025234.1	IOH12997	WD repeat domain 61 (WDR61)	8	6	5	27940.5	0	0	1312	1522.5	0.63056	0.79596	-0.18571	0.21843	0.0049475	0.0005468	0.00862	0.0274	0, 0	0, 0
NM_012456.1	IOH23086	translocase of inner mitochondrial membrane 10 homolog (yeast) (TIMM10)	8	6	7	28198.5	0	0	453.5	308.5	-0.41899	0.30269	-0.55645	-0.33912	0.0546022	0.0145823	0.07328	0.00688	0, 0	0, 0
NM_018010.2	IOH12676	intraflagellar transport 57 homolog (Chlamydomonas) (IFT57)	8	6	9	18403.6	0	0	1611.5	1355	0.57924	0.63844	-0.05637	0.1415	0.0034133	0.0007418	0.04607	0.07306	0, 0	0, 0
NM_016050.1	IOH4903	mitochondrial ribosomal protein L11 (MRPL11), nuclear gene encoding mitochondrial protein, transcript variant 1	8	6	11	20779.3	0	0	3016.5	1947	0.3899	0.85606	0.55039	0.4134	0.0011095	0.000327	0.1512	0.01671	0, 0	0, 0
NM_001422.1	IOH22142	E74-like factor 5 (ets domain transcription factor) (ELF5), transcript variant 2	8	6	13	20131.7	0	0	1460.5	656.5	0.53911	0.62434	-0.12158	-0.1793	0.0042045	0.0030593	0.0489	0.02693	0, 0	0, 0
NM_000345.2	IOH14008	synuclein, alpha (non A4 component of amyloid precursor) (SNCA), transcript variant NACP140	8	6	15	4637.81	0	0	196	190	-10.7587	-0.4391	-0.66766	-0.39355	1	0.0457408	1.43586	0.0521	0, 0	0, 0
BC001553.1	IOH10899	chromatin modifying protein 2B (CHMP2B)	8	6	17	20581.1	0	0	5670.5	1545.5	0.92473	0.86421	1.69652	0.229	0.0002452	0.0005141	0.00012	0.00595	0, 0	0, 0
BC004247.1	IOH5472	Ras-related C3 botulinum toxin substrate 1	8	6	19	29239.6	0	0	2513	475.5	0.74883	0.57455	0.33295	-0.26242	0.001327	0.0057946	0.02532	0.00446	0, 0	0, 0
BC025404.1	IOH11756	Meis homeobox 3 (MEIS3), transcript variant 1, mRNA.	8	6	21	4212.76	0	0	964	315.5	0.51761	0.30507	-0.33599	-0.33591	0.0093536	0.0139868	0.00147	0.01121	0, 0	0, 0
BC001174.1	IOH4541	Exostosin-1	8	7	1	2891.73	0	0	705	466	0.28737	0.53958	-0.44784	-0.26679	0.0185137	0.0061152	0.01003	0.01214	0, 0	0, 0
NM_014876.1	IOH10136	Josephin-1	8	7	3	14233.2	0	0	1166.5	1057.5	0.58265	0.79863	-0.24854	0.00488	0.0063307	0.0011176	0.00909	0.00869	0, 0	0, 0
NM_080911.1	IOH43486	uracil-DNA glycosylase (UNG), transcript variant 2	8	7	5	36602.1	0	0	2091	1731	0.63232	0.80233	0.15071	0.31419	0.0020087	0.0004232	0.05073	0.03023	0, 0	0, 0
NM_018698.3	IOH43204	nuclear transport factor 2-like export factor 2 (NXT2)	8	7	7	28429.3	0	0	2795	3863.5	0.73737	0.87332	0.45473	1.29359	0.0010831	8.33e-05	0.03491	0.02654	0, 0	0, 0
NM_001009959.1	IOH43447	Ermin	8	7	9	25682.1	0	0	2741	2612	0.67124	0.8603	0.43141	0.71881	0.0011617	0.0001824	0.05521	0.02328	0, 0	0, 0
NM_181726.1	IOH43299	ankyrin repeat domain 37 (ANKRD37)	8	7	11	20441.1	0	0	757	831	0.13968	0.69985	-0.42539	-0.09915	0.0174191	0.0018725	0.06912	0.02383	0, 0	0, 0
NM_004664.2	IOH42498	lin-7 homolog A (C. elegans) (LIN7A)	8	7	13	39943.3	0	0	3442.5	1656.5	0.41427	0.86567	0.73435	0.27997	0.0008457	0.0004481	0.14974	0.00811	0, 0	0, 0
XM_379587.2	IOH41521	PREDICTED: Homo sapiens hypothetical LOC401464 (LOC401464)	8	7	15	10275.4	0	0	1364.5	764.5	0.57759	0.61584	-0.16303	-0.1297	0.0047037	0.0022893	0.02954	0.04347	0, 0	0, 0
NM_021637.1	IOH41185	transmembrane protein 35 (TMEM35)	8	7	17	30926.1	0	0	2040	689	0.76621	0.58056	0.12868	-0.16437	0.0019783	0.002845	0.00624	0.04516	0, 0	0, 0
NM_002938.2	IOH41414	ring finger protein 4 (RNF4)	8	7	19	49531.7	1	0	33096	2721.5	0.86574	0.76845	13.5403	0.76909	7.5e-06	0.0001757	0.04042	0.0543	0, 0	0, 0
NM_025233.4	IOH40019	Coenzyme A synthase (COASY), transcript variant 1	8	7	21	16195.8	0	0	1107	344	0.33121	0.39323	-0.27424	-0.32282	0.0078703	0.0114932	0.07921	0.00411	0, 0	0, 0
NM_018173.1	IOH43927	Pleckstrin homology domain-containing family G member 6	8	8	1	5654.84	0	0	1575	1027.5	0.59317	0.76217	-0.07213	-0.00891	0.003544	0.0012025	0.03951	0.01858	0, 0	0, 0
NM_017563.1	IOH43886	Interleukin-17 receptor D	8	8	3	14880.1	0	0	1061.5	1108	0.494	0.76222	-0.29388	0.02807	0.0078862	0.0010374	0.02331	0.02297	0, 0	0, 0
NM_014065.2	IOH43942	Protein asteroid homolog 1	8	8	5	18937.7	0	0	2438.5	2059	0.7869	0.80503	0.30078	0.46483	0.0013825	0.0003	0.01131	0.03503	0, 0	0, 0
BC033495.1	IOH27372	ankyrin repeat and MYND domain containing 1 (ANKMY1)	8	8	7	3051.37	0	0	1016.5	619.5	0.40544	0.67418	-0.31332	-0.19629	0.008917	0.0033434	0.04382	0.00571	0, 0	0, 0
NM_031899.2	IOH45679	golgi reassembly stacking protein 1, 65kDa (GORASP1)	8	8	9	10363.2	0	0	615	387.5	0.02043	0.32743	-0.48671	-0.30284	0.0266864	0.0095029	0.05289	0.04562	0, 0	0, 0
NM_014009.2	IOH43597	forkhead box P3 (FOXP3)	8	8	11	3950.22	0	0	2391.5	1421	0.18932	0.81331	0.28048	0.17182	0.0019408	0.0006213	0.20195	0.01891	0, 0	0, 0
BC040457.1	IOH26807	calcium/calmodulin-dependent protein kinase (CaM kinase) II alpha (CAMK2A)	8	8	13	10254.2	0	0	2165	777.5	0.30215	0.73305	0.18266	-0.12373	0.0022159	0.0020984	0.15873	0.00819	0, 0	0, 0
BC022199.2	IOH46088	chromosome 18 open reading frame 10 (C18orf10)	8	8	15	11065.3	0	0	2297	1115.5	0.5283	0.8175	0.23966	0.03151	0.0017601	0.0009978	0.0905	0.00571	0, 0	0, 0
NM_002714.2	IOH39632	protein phosphatase 1, regulatory (inhibitor) subunit 10 (PPP1R10)	8	8	17	24691.7	1	0	12101	5044	0.8045	0.85442	4.47354	1.83575	5.76e-05	4.94e-05	0.05317	0.03645	0, 0	0, 0
BC000419.2	IOH46092	catechol-O-methyltransferase (COMT)	8	8	19	21269.6	0	0	1728.5	942.5	0.32467	0.73012	-0.00584	-0.04795	0.0033818	0.0014449	0.13295	0.02326	0, 0	0, 0
NM_024808.2	IOH46154	chromosome 13 open reading frame 34 (C13orf34)	8	8	21	9476.43	0	0	3288.5	1087.5	0.81567	0.82891	0.66785	0.01865	0.0007581	0.0010433	0.01742	0.00065	0, 0	0, 0
NM_006755.1	IOH2052	transaldolase 1 (TALDO1)	8	9	1	47238.4	0	0	473.5	351	-0.3232	0.33739	-0.54781	-0.31961	0.0487382	0.0113512	0.06421	0.02417	0, 0	0, 0
BC014409.1	IOH13355	phosphopantothenoylcysteine decarboxylase (PPCDC)	8	9	3	47638.7	0	0	367	330.5	-0.7304	0.31191	-0.59381	-0.32902	0.0868802	0.0128154	0.0578	0.01926	0, 0	0, 0
NM_001084.2	IOH12981	procollagen-lysine, 2-oxoglutarate 5-dioxygenase 3 (PLOD3)	8	9	5	10846.6	0	0	723.5	461.5	0.25801	0.38611	-0.43985	-0.26885	0.0178993	0.0066798	0.02443	0.05669	0, 0	0, 0
BC013437.1	IOH9908	myocyte enhancer factor 2A (MEF2A)	8	9	7	17798.3	0	0	653.5	523	-0.02923	0.60365	-0.47008	-0.24061	0.0245445	0.0047732	0.08332	0.00811	0, 0	0, 0
BC050387.1	IOH26653	ankyrin repeat and sterile alpha motif domain containing 3 (ANKS3)	8	9	9	12683.7	0	0	996	878	0.52527	0.6913	-0.32217	-0.07756	0.0087657	0.0016892	0.00426	0.0306	0, 0	0, 0
NM_153271.1	IOH13676	Sorting nexin-33	8	9	11	13067.3	0	0	1830	860	0.51874	0.76797	0.038	-0.08583	0.0027492	0.0016973	0.07651	0.00493	0, 0	0, 0
NM_198517.2	IOH25922	TBC1 domain family, member 10C (TBC1D10C)	8	9	13	46888.9	1	0	14015.5	4319.5	0.36787	0.91067	5.30033	1.50302	5.38e-05	6.55e-05	0.19944	0.01588	0, 0	0, 0
BC044851.1	IOH27643	vacuolar protein sorting 41 homolog (S. cerevisiae) (VPS41)	8	9	15	21876.4	0	0	1813	861.5	0.65178	0.65118	0.03065	-0.08514	0.0026257	0.0017861	0.03354	0.04186	0, 0	0, 0
NM_004226.1		Serine/threonine-protein kinase 17B	8	9	17	26084.6	0	0	3632	1253	0.63178	0.81193	0.81619	0.09466	0.0006814	0.0007963	0.08138	0.01354	0, 0	0, 0
NM_032409.1		Serine/threonine-protein kinase PINK1, mitochondrial	8	9	21	3170.92	0	0	1843.5	716.5	0.68322	0.57561	0.04383	-0.15174	0.0025046	0.0026444	0.02493	0.05033	0, 0	0, 0
NM_007194.1		Serine/threonine-protein kinase Chk2	8	10	1	9826.36	0	0	1523.5	1202.5	0.52091	0.77249	-0.09437	0.07147	0.0039108	0.0008794	0.05894	0.02411	0, 0	0, 0
NM_003948.2		Cyclin-dependent kinase-like 2	8	10	3	34034.9	0	0	2026.5	1988	0.73722	0.88752	0.12286	0.43222	0.0020314	0.0003092	0.015	0.00711	0, 0	0, 0
BC008838.1		Dual specificity mitogen-activated protein kinase kinase 5	8	10	5	20280.7	0	0	1390	1023.5	0.50273	0.53958	-0.15202	-0.01075	0.0047037	0.0013478	0.05494	0.08912	0, 0	0, 0
BC001662.1		MAP kinase-activated protein kinase 3	8	10	7	25268.2	0	0	3054	1920	0.74314	0.32843	0.56658	0.40099	0.0009076	0.0004383	0.03751	0.18783	0, 0	0, 0
BC000251.1		Glycogen synthase kinase-3 beta	8	10	9	28123.6	0	0	2642	2726.5	0.64354	0.67863	0.38865	0.7714	0.0012654	0.0001829	0.06209	0.08377	0, 0	0, 0
BC011940.2	IOH12131	cDNA clone IMAGE:4329532, partial cds	8	11	21	31269.6	0	0	2752.5	769.5	0.76265	0.65374	0.43637	-0.12739	0.0011028	0.0022209	0.02595	0.03216	0, 0	0, 0
BC031617.1	IOH22754	family with sequence similarity 27-like (FAM27L)	8	12	1	15763	0	0	1670	1146	0.73298	0.81292	-0.03111	0.04552	0.0029643	0.0009484	0.00085	0.00864	0, 0	0, 0
NM_006228.2	IOH22728	prepronociceptin (PNOC)	8	12	3	6785.2	0	0	1280.5	833.5	0.40187	0.71429	-0.19931	-0.09801	0.0057746	0.0018491	0.07676	0.01951	0, 0	0, 0
NM_005145.1	IOH12762	guanine nucleotide binding protein (G protein), gamma 7 (GNG7)	8	12	5	49433.3	0	0	1528	882.5	0.65947	0.74629	-0.09243	-0.0755	0.0036419	0.0016303	0.01573	0.01362	0, 0	0, 0
NM_134442.2	IOH9797	cAMP responsive element binding protein 1 (CREB1), transcript variant B	8	12	7	8281.76	0	0	872	566	0.05476	0.44025	-0.37572	-0.22086	0.0140351	0.0044287	0.12326	0.06746	0, 0	0, 0
NM_152323.1	IOH21727	Spi-C transcription factor (Spi-1/PU.1 related) (SPIC)	8	12	9	1395.93	0	0	799	478	0.05915	0.37515	-0.40725	-0.26128	0.0164187	0.0062855	0.10443	0.06509	0, 0	0, 0
BC033871.1	IOH21866	tripartite motif-containing 74 (TRIM74)	8	12	11	3863.96	0	0	1257	708	0.63132	0.70818	-0.20946	-0.15565	0.0053683	0.0025446	0.00338	0.00799	0, 0	0, 0
BC020713.1	IOH12329	serpin peptidase inhibitor, clade B (ovalbumin), member 5 (SERPINB5)	8	12	13	3491.72	0	0	1246.5	610.5	0.24507	0.60872	-0.21399	-0.20042	0.0065661	0.003543	0.12196	0.02432	0, 0	0, 0
BC001743.1	IOH4884	cDNA clone IMAGE:3537461, **** WARNING: chimeric clone ****	8	12	15	2729.82	0	0	783.5	352.5	0.29766	0.38928	-0.41395	-0.31892	0.0151994	0.0110076	0.02978	0.01003	0, 0	0, 0
BC022893.1	IOH13672	potassium channel tetramerisation domain containing 6 (KCTD6)	8	12	17	28663.8	0	0	1180.5	734	0.42869	0.58334	-0.2425	-0.1437	0.0066516	0.002515	0.0581	0.05009	0, 0	0, 0
BC004921.1	IOH5220	hypothetical protein BC004921 (LOC93349)	8	12	19	23835.2	0	0	2140.5	596.5	0.74975	0.19716	0.17208	-0.20686	0.0018151	0.0045157	0.01487	0.14818	0, 0	0, 0
NM_032499.1	IOH6336	chromosome 15 open reading frame 41 (C15orf41)	8	12	21	2096.54	0	0	808.5	311	0.23365	0.1887	-0.40314	-0.33798	0.0147821	0.0151081	0.0551	0.04093	0, 0	0, 0
NM_022470.1	IOH5710	Zinc finger matrin-type protein 3	8	13	1	5587.5	0	0	1524.5	729.5	0.48578	0.63966	-0.09394	-0.14577	0.0039727	0.0024787	0.07004	0.03199	0, 0	0, 0
NM_002201.3	IOH6793	interferon stimulated exonuclease gene 20kDa (ISG20)	8	13	3	13839.8	0	0	2346.5	1723.5	0.67487	0.75715	0.26104	0.31075	0.0015718	0.0004362	0.0449	0.04472	0, 0	0, 0
NM_018466.2	IOH7131	asparagine-linked glycosylation 13 homolog (S. cerevisiae) (ALG13)	8	13	5	27488.1	0	0	382	219	-0.51175	-0.34438	-0.58733	-0.38023	0.0744261	0.0350101	0.02221	0.08395	0, 0	0, 0
NM_144646.1	IOH12964	immunoglobulin J polypeptide, linker protein for immunoglobulin alpha and mu polypeptides (IGJ)	8	13	7	9126.88	0	0	748	600	0.21802	0.47467	-0.42927	-0.20524	0.0171606	0.0038988	0.04349	0.06364	0, 0	0, 0
NM_080423.1	IOH23012	protein tyrosine phosphatase, non-receptor type 2 (PTPN2), transcript variant 3	8	13	9	27665.1	0	0	1175	930	0.33012	0.77676	-0.24488	-0.05368	0.0070378	0.0014513	0.08786	0.0076	0, 0	0, 0
NM_006147.1	IOH10956	interferon regulatory factor 6 (IRF6)	8	13	11	21749.3	0	0	536	288	-0.19049	0.21692	-0.52082	-0.34854	0.0373008	0.0171258	0.07124	0.01473	0, 0	0, 0
BC029054.1	IOH22631	PDZ domain containing 7 (PDZD7)	8	13	13	15501.3	0	0	3970.5	1926.5	0.47536	0.8353	0.96237	0.40397	0.0006189	0.0003373	0.13588	0.02312	0, 0	0, 0
NM_014364.1	IOH22295	glyceraldehyde-3-phosphate dehydrogenase, spermatogenic (GAPDHS)	8	13	15	3728.53	0	0	1056	415	0.45384	0.38347	-0.29626	-0.29021	0.008114	0.0081568	0.03482	0.04089	0, 0	0, 0
NM_138333.1	IOH10239	family with sequence similarity 122A (FAM122A)	8	13	17	38310.5	1	0	8864.5	2109.5	0.93134	0.88901	3.07585	0.48802	0.0001006	0.0002748	0.00694	0.00838	0, 0	0, 0
BC007213.1	IOH6811	zinc finger, DHHC-type containing 6 (ZDHHC6)	8	13	19	2413.56	0	0	513.5	245	-0.22858	-0.18915	-0.53054	-0.36828	0.0408064	0.0271288	0.06747	0.08081	0, 0	0, 0
BC005889.2	IOH5867	pelota homolog (Drosophila) (PELO)	8	13	21	26229.9	0	0	2555	1125	0.77719	0.63608	0.35108	0.03587	0.0012675	0.0010692	0.01716	0.06411	0, 0	0, 0
NM_001324.1	IOH6092	cleavage stimulation factor, 3' pre-RNA, subunit 1, 50kDa (CSTF1), transcript variant 2	8	14	1	20905.7	0	0	1074.5	536	0.44042	0.63154	-0.28828	-0.23464	0.0079021	0.0044981	0.04146	0.00264	0, 0	0, 0
NM_145313.1	IOH10825	Ras-GEF domain-containing family member 1A	8	14	3	1941.44	0	0	588.5	284	0.10855	-0.065	-0.49816	-0.35037	0.027706	0.019899	0.01562	0.08963	0, 0	0, 0
NM_016530.1	IOH12810	RAB8B, member RAS oncogene family (RAB8B)	8	14	5	24554	0	0	1023.5	810	0.36451	0.56367	-0.31029	-0.1088	0.0089747	0.0020984	0.05734	0.0646	0, 0	0, 0
NM_002884.1	IOH14475	RAP1A, member of RAS oncogene family (RAP1A), transcript variant 2	8	14	7	25186.5	0	0	905	741.5	0.45157	0.51146	-0.36147	-0.14026	0.0108491	0.002552	0.01094	0.07343	0, 0	0, 0
BC024004.1	IOH11309	Rap guanine nucleotide exchange factor (GEF) 4 (RAPGEF4)	8	14	9	15319.7	0	0	1239.5	1066.5	0.50959	0.79625	-0.21702	0.009	0.0058349	0.0011004	0.03936	0.00995	0, 0	0, 0
NM_001721.2	IOH11645	BMX non-receptor tyrosine kinase (BMX), transcript variant 2	8	14	11	27211.2	0	0	2441.5	2129	0.44096	0.8931	0.30207	0.49698	0.0016331	0.0002693	0.12251	0.00731	0, 0	0, 0
NM_003583.2	IOH2412	dual-specificity tyrosine-(Y)-phosphorylation regulated kinase 2 (DYRK2), transcript variant 1	8	14	13	9773.78	0	0	3148.5	1339.5	0.80307	0.81959	0.60739	0.13439	0.0008308	0.0006958	0.01954	0.01425	0, 0	0, 0
BC021278.1	IOH14591	hexokinase domain containing 1 (HKDC1)	8	14	15	8000.3	0	0	998.5	567	0.3284	0.48213	-0.32109	-0.2204	0.0095628	0.0043276	0.06444	0.05487	0, 0	0, 0
NM_144624.1	IOH14193	kinase interacting with leukemia-associated gene (stathmin) (KIS)	8	14	17	6380.42	0	0	1662	635	0.71814	0.65751	-0.03456	-0.18917	0.0030126	0.0032124	0.00511	0.01336	0, 0	0, 0
NM_005723.2	IOH9899	tetraspanin 5 (TSPAN5)	8	14	19	8112.28	0	0	1427	630	0.60207	0.49443	-0.13604	-0.19147	0.0042671	0.0035186	0.02676	0.06285	0, 0	0, 0
NM_015484.1	IOH9828	SYF2 homolog, RNA splicing factor (S. cerevisiae) (SYF2), transcript variant 1	8	14	21	26566.5	0	0	7621	2414	0.66907	0.84324	2.53885	0.62787	0.0001544	0.000215	0.09074	0.02695	0, 0	0, 0
NM_017824.2	IOH9985	membrane-associated ring finger (C3HC4) 5 (MARCH5)	8	15	1	5349.17	0	0	485	257	-0.09748	0.14167	-0.54285	-0.36277	0.0423484	0.0216375	0.01166	0.0055	0, 0	0, 0
NM_003795.1	IOH7529	sorting nexin 3 (SNX3)	8	15	3	33226.2	0	0	1980.5	819.5	0.66355	0.62122	0.10299	-0.10443	0.0021994	0.0019961	0.03677	0.04746	0, 0	0, 0
NM_014034.1	IOH12142	ASF1 anti-silencing function 1 homolog A (S. cerevisiae) (ASF1A)	8	15	5	19814.6	0	0	1002.5	955	0.28955	0.7829	-0.31937	-0.0422	0.00967	0.0013741	0.07688	0.0074	0, 0	0, 0
BC009478.1	IOH12273	DCN1, defective in cullin neddylation 1, domain containing 1 (S. cerevisiae) (DCUN1D1)	8	15	7	18499.7	0	0	907.5	549.5	0.46619	0.5781	-0.36039	-0.22844	0.0107218	0.0043946	0.00701	0.02188	0, 0	0, 0
NM_178585.1	IOH12602	WD repeat and FYVE domain containing 3 (WDFY3), transcript variant 3	8	15	9	8727.4	0	0	844.5	608.5	0.18595	0.50152	-0.3876	-0.20134	0.0139598	0.0037477	0.07787	0.05694	0, 0	0, 0
NM_020374.2	IOH11080	chromosome 12 open reading frame 4 (C12orf4)	8	15	11	2375.73	0	0	844	449	0.40728	0.39341	-0.38782	-0.2746	0.0126045	0.007009	0.01173	0.0504	0, 0	0, 0
PV3363		Bruton agammaglobulinemia tyrosine kinase (BTK)	8	15	13	0	0	0	3149	1483.5	0.66378	0.79632	0.6076	0.20052	0.000888	0.0005754	0.06467	0.02622	0, 0	0, 0
PV4210		Janus kinase 2 (a protein tyrosine kinase) (JAK2) ; see catalog number for detailed information on wild-type or point mutant status	8	15	15	16286.6	0	0	271.5	122.5	-1.43693	-1.36229	-0.63505	-0.42455	0.173112	0.118734	0.03386	0.00577	0, 0	0, 0
P2282		protein kinase C, epsilon (PRKCE)	8	15	17	0	0	0	2311	730.5	0.78136	0.64639	0.24571	-0.14531	0.0015397	0.0024644	0.00979	0.03001	0, 0	0, 0
PV4393		Janus kinase 2 (a protein tyrosine kinase) (JAK2) ; see catalog number for detailed information on wild-type or point mutant status	8	15	19	12036	0	0	794	257	0.19083	0.08102	-0.40941	-0.36277	0.0155903	0.0222037	0.06412	0.02201	0, 0	0, 0
PV3311		mitogen-activated protein kinase 3	8	15	21	18019.2	0	0	208.5	65.5	-2.78873	-8.70019	-0.66226	-0.45072	0.360978	0.64536	0.05765	0.0108	0, 0	0, 0
PHC3016		tumor necrosis factor (TNF superfamily, member 2) (TNF); see catalog number for detailed information on wild-type or point mutant status	8	16	1	77.75	0	0	566.5	323	-0.1811	0.28552	-0.50765	-0.33247	0.0338003	0.0135179	0.08613	0.02189	0, 0	0, 0
PV4337		LIM domain kinase 1	8	16	3	300.37	0	0	1646.5	1143	0.62954	0.78918	-0.04126	0.04414	0.0031974	0.0009639	0.03221	0.01608	0, 0	0, 0
PV4391		Calcium/calmodulin-dependent protein kinase type 1	8	16	5	10.59	0	0	381	205.5	-0.69107	-0.49918	-0.58776	-0.38643	0.0808121	0.0415082	0.06681	0.09979	0, 0	0, 0
BC040693.1	IOH26345	CD53 molecule (CD53)	8	16	7	5677.54	0	0	449	324	-0.2189	0.24212	-0.55839	-0.332	0.0507562	0.0137026	0.01575	0.03492	0, 0	0, 0
BC050375.1	IOH26654	Kv channel interacting protein 1 (KCNIP1)	8	16	11	23859.4	0	0	252.5	137	-1.56416	-1.28799	-0.64325	-0.41788	0.196543	0.101766	0.0028	0.07226	0, 0	0, 0
BC051301.1	IOH29359	TEA domain family member 2 (TEAD2)	8	16	15	575.02	0	0	495.5	212	-0.14737	-0.27278	-0.53831	-0.38344	0.04176	0.0357846	0.03282	0.05337	0, 0	0, 0
BC004174.1	IOH3773	Serine/threonine-protein kinase Nek6	8	17	1	29962.9	0	0	1638	1121	0.65626	0.80856	-0.04492	0.03403	0.0031892	0.0009923	0.02331	0.00883	0, 0	0, 0
NM_005206.2	IOH1805	v-crk sarcoma virus CT10 oncogene homolog (avian) (CRK), transcript variant I	8	17	3	12700.3	0	0	886.5	501	0.33516	0.46291	-0.36946	-0.25071	0.0118957	0.0055225	0.04227	0.04516	0, 0	0, 0
BC021992.1	IOH13921	protein-kinase, interferon-inducible double stranded RNA dependent inhibitor, repressor of (P58 repressor) (PRKRIR)	8	17	5	21816.6	0	0	1335	1138.5	0.62716	0.8058	-0.17577	0.04208	0.004793	0.0009639	0.01165	0.01056	0, 0	0, 0
NM_005536.2	IOH21098	inositol(myo)-1(or 4)-monophosphatase 1 (IMPA1)	8	17	7	24895.2	0	0	1382	912	0.61119	0.71324	-0.15548	-0.06195	0.0045186	0.0015527	0.02047	0.02636	0, 0	0, 0
BC058904.1	IOH29071	armadillo repeat containing, X-linked 5 (ARMCX5)	8	17	9	12710.2	0	0	1438	1655.5	0.55186	0.77062	-0.1313	0.27952	0.0043054	0.0004692	0.04327	0.03887	0, 0	0, 0
BC011776.1	IOH13876	tropomyosin 2 (beta) (TPM2)	8	17	11	24464	0	0	259	293	-8.004	0.28462	-0.64044	-0.34624	1	0.0161289	1.43605	0	0, 0	0, 0
BC000177.2	IOH2886	DnaJ (Hsp40) homolog, subfamily B, member 6 (DNAJB6)	8	17	13	37019	0	0	2558.5	2066	0.63579	0.75317	0.35259	0.46805	0.0013526	0.0003055	0.06274	0.05202	0, 0	0, 0
BC016634.1	IOH28617	Glutaminyl-tRNA synthetase	8	17	15	33499.3	0	0	897.5	409	0.32322	0.43188	-0.36471	-0.29297	0.0116918	0.0081998	0.04806	0.0242	0, 0	0, 0
NM_001017367.1	IOH59815	C4b-binding protein beta chain	8	17	17	20589.4	0	0	1058	492	0.47248	0.54741	-0.2954	-0.25484	0.0080152	0.0054987	0.02941	0.01725	0, 0	0, 0
NM_014220.2	IOH59024	Transmembrane 4 L6 family member 1	8	17	19	10335.2	0	0	723	253	0.22733	0.02194	-0.44007	-0.36462	0.0181747	0.0234047	0.03325	0.03354	0, 0	0, 0
NM_005079.2	IOH59008	Tumor protein D52	8	17	21	30361.7	0	0	748.5	198.5	0.29899	-0.42836	-0.42905	-0.38964	0.0165148	0.0425095	0.01984	0.06768	0, 0	0, 0
NM_003480.2	IOH58997	Microfibrillar-associated protein 5	8	18	1	24018.3	0	0	959.5	647.5	0.39576	0.5551	-0.33793	-0.18343	0.00998	0.0032444	0.03758	0.04696	0, 0	0, 0
NM_002758.3	IOH59078	Dual specificity mitogen-activated protein kinase kinase 6	8	18	3	21525.2	0	0	1445.5	858	0.61844	0.68368	-0.12806	-0.08675	0.004131	0.001773	0.02299	0.03132	0, 0	0, 0
NM_001543.3	IOH52925	Bifunctional heparan sulfate N-deacetylase/N-sulfotransferase 1	8	18	5	5990.01	0	0	608	389	0.11343	0.41105	-0.48973	-0.30215	0.0261013	0.0090862	0.02326	0.02181	0, 0	0, 0
NM_012215.1	IOH52962	Bifunctional protein NCOAT	8	18	7	25356.7	0	0	358.5	270.5	-0.63554	0.16506	-0.59747	-0.35657	0.0863008	0.0195765	0.0217	0.01307	0, 0	0, 0
NM_001130.5	IOH59679	Amino-terminal enhancer of split	8	18	9	21386.1	0	0	338	159.5	-0.71045	-0.62208	-0.60633	-0.40755	0.0970044	0.0641304	0.00837	0.0133	0, 0	0, 0
BC008808.2	IOH6341	excision repair cross-complementing rodent repair deficiency, complementation group 6-like (ERCC6L)	8	18	11	29108.7	0	0	1716	1029	0.07832	0.79927	-0.01124	-0.00822	0.0039053	0.0011786	0.21015	0.00687	0, 0	0, 0
BC005359.1	IOH7294	glia maturation factor, beta (GMFB)	8	18	13	43879.8	0	0	736.5	293	0.12228	0.14656	-0.43424	-0.34624	0.0184565	0.0171258	0.06817	0.03861	0, 0	0, 0
NM_032312.2	IOH5615	Yip1 domain family, member 4 (YIPF4)	8	18	15	4350.46	0	0	655	327	-0.19505	0.29573	-0.46943	-0.33063	0.0264892	0.0131596	0.13171	0.02162	0, 0	0, 0
NM_031268.3	IOH27406	3-phosphoinositide dependent protein kinase-1 (PDPK1), transcript variant 2	8	18	17	4072.79	0	0	1562.5	574.5	0.62282	0.38088	-0.07753	-0.21696	0.0035488	0.0044287	0.02942	0.08739	0, 0	0, 0
NM_014473.2	IOH9851	DIM1 dimethyladenosine transferase 1-like (S. cerevisiae) (DIMT1L)	8	18	19	32474.8	1	0	16428.5	2179.5	0.89224	0.6897	6.34239	0.52018	3e-05	0.0002835	0.02725	0.0743	0, 0	0, 0
BC004549.2	IOH6358	dihydrouridine synthase 3-like (S. cerevisiae) (DUS3L)	8	18	21	6997.81	0	0	1330	480	0.5949	0.36824	-0.17794	-0.26036	0.0049004	0.0062566	0.02127	0.06776	0, 0	0, 0
NM_015532.2	IOH12446	glutamate receptor, ionotropic, N-methyl D-aspartate-like 1A (GRINL1A), transcript variant 1	8	19	1	35781.9	0	0	2356	3943.5	0.78757	0.85305	0.26514	1.33033	0.0014784	8.07e-05	0.009	0.03353	0, 0	0, 0
NM_016101.3	IOH10163	nuclear import 7 homolog (S. cerevisiae) (NIP7)	8	19	3	46322.2	0	0	1555	932	0.57605	0.60944	-0.08077	-0.05277	0.003662	0.0015635	0.04365	0.0607	0, 0	0, 0
NM_080870.2	IOH40303	diffuse panbronchiolitis critical region 1 (DPCR1)	8	19	5	22568.7	0	0	461	327.5	-0.35053	-0.07378	-0.55322	-0.33039	0.0515453	0.0155495	0.06135	0.12739	0, 0	0, 0
NM_020525.4	IOH40162	interleukin 22 (IL22)	8	19	7	26343.3	0	0	441.5	344	-0.46725	0.29318	-0.56164	-0.32281	0.0582578	0.0120116	0.07528	0.03289	0, 0	0, 0
NM_172213.1	IOH35341	CD8b molecule (CD8B), transcript variant 2	8	19	9	1206.78	0	0	482	203.5	-0.35393	-0.247	-0.54414	-0.38734	0.0480123	0.037837	0.07922	0.03127	0, 0	0, 0
NM_000364.2	IOH44471	troponin T type 2 (cardiac) (TNNT2), transcript variant 1	8	19	11	3967.86	0	0	1124.5	473.5	0.41419	0.41334	-0.26668	-0.26334	0.0073427	0.0062855	0.05596	0.05227	0, 0	0, 0
NM_006404.3	IOH53863	Endothelial protein C receptor	8	19	13	13111.1	0	0	523.5	346	-0.34667	0.24113	-0.52622	-0.3219	0.04176	0.0121662	0.10671	0.04905	0, 0	0, 0
NM_206898.1	IOH58589	Melanocortin-2 receptor accessory protein	8	19	15	12470.3	0	0	557.5	222	-0.03184	-0.15146	-0.51154	-0.37884	0.0324303	0.0314905	0.03932	0.03822	0, 0	0, 0
NM_016011.2	IOH53949	Trans-2-enoyl-CoA reductase, mitochondrial	8	19	17	10506.9	0	0	2029.5	465	0.72888	0.37602	0.12415	-0.26725	0.0020335	0.0066168	0.01777	0.06083	0, 0	0, 0
NM_002230.1	IOH54131	Junction plakoglobin	8	19	19	12247.9	0	0	603	442.5	0.08006	0.3888	-0.49189	-0.27758	0.0268857	0.0072183	0.03049	0.04954	0, 0	0, 0
BC029406.1	IOH23195	angiopoietin 1 (ANGPT1)	8	19	21	18076	0	0	1678	1273	0.64623	0.79077	-0.02765	0.10384	0.0030582	0.0007796	0.02866	0.02111	0, 0	0, 0
NM_152421.2	IOH22978	family with sequence similarity 69, member B (FAM69B)	8	20	1	1139.44	0	0	373.5	206	-0.5941	-0.50782	-0.591	-0.3862	0.0797773	0.0415082	0.03218	0.10298	0, 0	0, 0
NM_130398.1	IOH5832	exonuclease 1 (EXO1), transcript variant 2	8	20	3	7803.59	0	0	1568	1480.5	0.63426	0.87286	-0.07516	0.19914	0.0035059	0.0005574	0.02616	0.00143	0, 0	0, 0
BC017371.1	IOH14347	ELK3, ETS-domain protein (SRF accessory protein 2) (ELK3)	8	20	5	6730.73	0	0	843	564	0.18714	0.61867	-0.38824	-0.22178	0.0139974	0.0041049	0.07717	0.01254	0, 0	0, 0
BC056398.1	IOH28786	adaptor-related protein complex 3, mu 2 subunit (AP3M2)	8	20	7	15553.5	0	0	634.5	450	0.16035	0.42651	-0.47828	-0.27414	0.0236929	0.0068745	0.02117	0.04086	0, 0	0, 0
BC058287.1	IOH29442	angiopoietin-like 3 (ANGPTL3)	8	20	9	2622.38	0	0	884	491	0.24505	0.58463	-0.37054	-0.25531	0.0124767	0.0054282	0.06879	0.00576	0, 0	0, 0
BC059364.1	IOH29285	zinc binding alcohol dehydrogenase, domain containing 1 (ZADH1)	8	20	11	19622.5	0	0	439	209.5	-0.19314	-0.33158	-0.56271	-0.38459	0.0520817	0.0374127	0	0.06413	0, 0	0, 0
BC056259.1	IOH29452	serpin peptidase inhibitor, clade A (alpha-1 antiproteinase, antitrypsin), member 6 (SERPINA6)	8	20	13	12437.8	0	0	563	423	-0.14956	0.22728	-0.50916	-0.28653	0.0336594	0.0084652	0.07536	0.09027	0, 0	0, 0
NM_172201.1	IOH44398	Potassium voltage-gated channel subfamily E member 2	8	20	15	27280	0	0	829	412.5	0.3265	0.50119	-0.3943	-0.29136	0.0135204	0.0078246	0.03241	0.00514	0, 0	0, 0
BC013396.2	IOH60266	Titin	8	20	17	37650.8	0	0	2091	607.5	0.70013	0.58392	0.15071	-0.2018	0.0019447	0.0036177	0.02908	0.03143	0, 0	0, 0
BC027951.1	IOH11889	Cas scaffolding protein family member 4	8	20	19	25956.7	1	0	9393	2232	0.9227	0.91173	3.30409	0.54429	9e-05	0.0002431	0.01069	0.00253	0, 0	0, 0
BC001632.1	IOH4852	NADH dehydrogenase [ubiquinone] flavoprotein 2, mitochondrial	8	20	21	9860.03	0	0	1788.5	532	0.69543	0.63725	0.02007	-0.23647	0.0026411	0.0045512	0.01858	0	0, 0	0, 0
NM_001938.1	IOH5390	Protein Dr1	8	21	1	6273.16	0	0	96.5	48	-59.5468	-230.871	-0.71062	-0.45876	1	1	0.19784	0.14731	0, 0	0, 0
BC103919.1	IOH63517	Vang-like protein 2	8	21	3	9870.62	0	0	973.5	808.5	0.40052	0.71605	-0.33189	-0.10949	0.0096917	0.0019602	0.0385	0.01662	0, 0	0, 0
NM_004944.1	IOH14823	Deoxyribonuclease gamma	8	21	5	8491.34	0	0	1590	1106.5	0.69049	0.39143	-0.06565	0.02738	0.0033244	0.0012474	0.00978	0.14123	0, 0	0, 0
NM_006708.1	IOH10090	Lactoylglutathione lyase	8	21	7	49531.7	0	0	458.5	356	-0.42275	0.38933	-0.55429	-0.31731	0.0537421	0.0108088	0.07865	0.01192	0, 0	0, 0
BC017016.1	IOH10367	Lck-interacting transmembrane adapter 1	8	21	9	7475.22	0	0	1295.5	819	0.30384	0.6567	-0.19283	-0.10466	0.0059272	0.0019653	0.10862	0.03626	0, 0	0, 0
NM_012320.3	IOH39852	1-O-acylceramide synthase	8	21	11	5772.87	0	0	529	406	-0.07453	0.47442	-0.52385	-0.29434	0.0361799	0.0081568	0.03475	0.01045	0, 0	0, 0
NM_001284.2	IOH3063	AP-3 complex subunit sigma-1	8	21	13	16477.3	0	0	1402.5	843	0.40252	0.67239	-0.14663	-0.09365	0.0048539	0.0018445	0.08722	0.03355	0, 0	0, 0
BC070055.1	IOH40142	Guanylate-binding protein 4	8	21	15	1955.81	0	0	660.5	328.5	0.19853	0.3221	-0.46706	-0.32993	0.0216754	0.0129002	0.02034	0.01507	0, 0	0, 0
NM_198403.2	IOH40130	Monocyte to macrophage differentiation factor 2	8	21	17	2425.66	0	0	875.5	436.5	0.43909	0.48835	-0.37421	-0.28034	0.0116061	0.0070777	0.00888	0.01782	0, 0	0, 0
NM_001008535.1	IOH50159	A-kinase anchor protein 14	8	21	19	23073.3	0	0	466	320.5	-0.33263	-0.1168	-0.55106	-0.33361	0.0502401	0.0164923	0.0607	0.13458	0, 0	0, 0
BC033677.1	IOH40219	Uncharacterized protein C9orf114	8	21	21	17050.8	0	0	7898	1584	0.859	0.87176	2.65847	0.24667	0.000131	0.0004881	0.02883	0.00446	0, 0	0, 0
NM_153329.2	IOH21432	Aldehyde dehydrogenase family 16 member A1	8	22	1	42102.6	0	0	1113	642.5	0.57121	0.70102	-0.27165	-0.18573	0.0069579	0.0030791	0.00635	0.0011	0, 0	0, 0
BC008748.2	IOH5941	protein-L-isoaspartate (D-aspartate) O-methyltransferase (PCMT1)	9	2	11	22827.5	0	0	1229.5	579	0.94838	0.89368	-0.22134	-0.21488	0.0056086	0.0039273	0.00173	0.01954	0, 0	0, 0
NM_018492.2	IOH12390	PDZ binding kinase (PBK)	9	2	13	27768	0	0	481	279	0.64317	0.78872	-0.54458	-0.35267	0.0475374	0.0189546	0.07056	0.03548	0, 0	0, 0
NM_021198.1	IOH12189	CTD (carboxy-terminal domain, RNA polymerase II, polypeptide A) small phosphatase 1 (CTDSP1), transcript variant 1	9	2	15	17712	0	0	553.5	264	0.84706	0.84427	-0.51326	-0.35956	0.0316479	0.020741	0.01405	0.01607	0, 0	0, 0
NM_198567.1	IOH27099	chromosome 5 open reading frame 25 (C5orf25)	9	2	17	13066.5	0	0	625.5	490.5	0.85138	0.87834	-0.48217	-0.25553	0.0242842	0.0055705	0.01696	0.02162	0, 0	0, 0
BC038294.2	IOH27125	chromosome 10 open reading frame 46 (C10orf46)	9	2	19	11079.4	0	0	539.5	290	0.87684	0.76627	-0.51931	-0.34762	0.0329681	0.0176593	0.00393	0.04389	0, 0	0, 0
BC041009.2	IOH25834	chromosome 9 open reading frame 25 (C9orf25)	9	2	21	37980.6	0	0	1246.5	859.5	0.85756	0.87624	-0.21399	-0.08607	0.0056956	0.0017643	0.0312	0.03044	0, 0	0, 0
NM_153035.1	IOH27410	chromosome 1 open reading frame 83 (C1orf83)	9	3	1	28676.7	0	0	6800.5	1281.5	0.93632	0.96776	2.18451	0.10775	0.0001745	0.0007501	0.0184	0.00386	0, 0	0, 0
BC040558.1	IOH27718	dynein, cytoplasmic 2, light intermediate chain 1 (DYNC2LI1)	9	3	3	18965.7	0	0	1038	389	0.83839	0.66919	-0.30404	-0.30215	0.0084041	0.0100069	0.03406	0.08362	0, 0	0, 0
NM_002629.2	IOH13682	phosphoglycerate mutase 1 (brain) (PGAM1)	9	3	5	43934.3	0	0	1214	377	-0.67539	0.9047	-0.22803	-0.30766	0.0153281	0.0095029	0.52421	0.0075	0, 0	0, 0
NM_003827.2	IOH4804	N-ethylmaleimide-sensitive factor attachment protein, alpha (NAPA)	9	3	7	32393.1	0	0	1040.5	395.5	0.85791	0.88142	-0.30295	-0.29917	0.0082828	0.0086962	0.02786	0.01609	0, 0	0, 0
BC012535.1	IOH14189	LPS-responsive vesicle trafficking, beach and anchor containing (LRBA)	9	3	9	21789.4	0	0	1152.5	1757	0.71183	0.89008	-0.25459	0.32613	0.0072017	0.0004113	0.07669	0.03139	0, 0	0, 0
BC000112.1	IOH4632	retinol dehydrogenase 11 (all-trans/9-cis/11-cis) (RDH11)	9	3	11	29970.5	0	0	852	460	0.82748	0.9034	-0.38436	-0.26954	0.0127669	0.0062855	0.0332	0.0123	0, 0	0, 0
NM_032514.2	IOH10043	microtubule-associated protein 1 light chain 3 alpha (MAP1LC3A), transcript variant 1	9	3	13	15868.2	0	0	3718	2153	0.65269	0.92235	0.85333	0.50801	0.0006785	0.0002688	0.10955	0.02168	0, 0	0, 0
NM_003516.2	IOH4867	histone cluster 2, H2aa3 (HIST2H2AA3)	9	3	15	29322.1	0	0	2419	1723.5	0.92513	0.94878	0.29236	0.31075	0.0014171	0.0004157	0.01695	0.0119	0, 0	0, 0
NM_182715.1	IOH11372	synaptophysin-like 1 (SYPL1), transcript variant 2	9	3	17	32754.8	0	0	821.5	595.5	0.61128	0.94426	-0.39753	-0.20731	0.0153713	0.0036177	0.10071	0.00356	0, 0	0, 0
BC043581.1	IOH26300	keratin 36 (KRT36)	9	3	19	22049.6	0	0	777	576.5	0.74065	0.91968	-0.41675	-0.21603	0.0161821	0.003913	0.05824	0.01104	0, 0	0, 0
BC008344.1	IOH6969	serine/threonine kinase 40 (STK40)	9	3	21	10075.7	0	0	935	960.5	0.73903	0.85355	-0.34852	-0.03968	0.0109788	0.0014228	0.06353	0.03902	0, 0	0, 0
BC007693.1	IOH6315	peptidylprolyl isomerase (cyclophilin)-like 3 (PPIL3)	9	4	1	26471.2	0	0	3075.5	818	0.94763	0.96236	0.57586	-0.10512	0.000861	0.0018725	0.01127	0.00173	0, 0	0, 0
BC007347.2	IOH5863	chromodomain helicase DNA binding protein 2 (CHD2)	9	4	3	29709.5	1	0	10350.5	1509	0.68703	0.3832	3.71759	0.21224	8.48e-05	0.0007267	0.10213	0.19775	0, 0	0, 0
NM_020317.2	IOH4823	chromosome 1 open reading frame 63 (C1orf63)	9	4	5	49033.8	0	0	4581.5	1518	0.61455	0.9093	1.22624	0.21637	0.0004539	0.0005475	0.12332	0.02422	0, 0	0, 0
NM_013443.2	IOH6716	Alpha-N-acetylgalactosaminide alpha-2,6-sialyltransferase 6	9	4	7	4823.33	0	0	1366	475.5	0.90725	0.89282	-0.16239	-0.26243	0.0046026	0.0058986	0.01656	0.01636	0, 0	0, 0
BC014457.1	IOH12101	glycine C-acetyltransferase (2-amino-3-ketobutyrate coenzyme A ligase) (GCAT)	9	4	9	3557.54	0	0	823.5	300	0.86189	0.83415	-0.39667	-0.34303	0.0134847	0.0158933	0.02147	0.02357	0, 0	0, 0
BC007019.1	IOH7241	vesicle-associated membrane protein 4 (VAMP4)	9	4	11	30752.1	0	0	824.5	391.5	0.58567	0.85759	-0.39624	-0.301	0.0154584	0.0089863	0.10892	0.02348	0, 0	0, 0
NM_024770.1	IOH12447	methyltransferase like 8 (METTL8)	9	4	13	7898.16	0	0	700.5	383.5	0.80391	0.92368	-0.44978	-0.30468	0.0195273	0.0090862	0.03533	0.00184	0, 0	0, 0
NM_002974.1	IOH14839	serpin peptidase inhibitor, clade B (ovalbumin), member 4 (SERPINB4)	9	4	15	28869.6	0	0	799	405.5	0.68096	0.9171	-0.40725	-0.29457	0.015724	0.0081141	0.07788	0.00523	0, 0	0, 0
BC009571.1	IOH13826	stimulated by retinoic acid 13 homolog (mouse) (STRA13)	9	4	17	33507.6	0	0	1415.5	878	0.88434	0.86167	-0.14101	-0.07756	0.0043248	0.0017014	0.02448	0.03544	0, 0	0, 0
BC025963.1	IOH14668	acyl-Coenzyme A dehydrogenase, C-2 to C-3 short chain (ACADS)	9	4	19	6339.56	0	0	812	444	0.83504	0.9097	-0.40163	-0.27689	0.014073	0.0067438	0.02961	0.00956	0, 0	0, 0
NM_001759.2	IOH13739	cyclin D2 (CCND2)	9	4	21	0	0	0	-3.5	-1	-0.45198	-0.5687	-0.75381	-0.48127	1	1	-1.01015	0	0, 0	0, 0
NM_014303.2	IOH21738	pescadillo homolog 1, containing BRCT domain (zebrafish) (PES1)	9	5	1	0	0	0	1	-0.5	-0.45616	-1.27842	-0.75187	-0.48103	1	1	1.41421	-7.07107	0, 0	0, 0
BC034229.1	IOH21596	Zinc finger B-box domain containing protein 1	9	5	3	0	0	0	-1.5	0.5	-0.32263	-0.86601	-0.75294	-0.48058	1	1	-0.4714	1.41421	0, 0	0, 0
NM_002012.1	IOH21676	fragile histidine triad gene (FHIT)	9	5	5	0	0	0	10.5	-2.5	-2.60276	-0.55587	-0.74776	-0.48195	1	1	1.81827	-0.28284	0, 0	0, 0
BC032499.1	IOH21893	globoside alpha-1,3-N-acetylgalactosaminyltransferase 1 (GBGT1)	9	5	7	0	0	0	1.5	2.5	-0.6328	-1.15198	-0.75165	-0.47966	1	1	2.35702	0.28284	0, 0	0, 0
NM_032673.1	IOH5517	polycomb group ring finger 1 (PCGF1)	9	5	9	5641.22	0	0	1878	727.5	0.88921	0.84137	0.05872	-0.14669	0.0024158	0.0025223	0.02636	0.03985	0, 0	0, 0
NM_015584.2	IOH4335	polymerase (DNA-directed), delta interacting protein 2 (POLDIP2)	9	5	11	13606.7	0	0	2099.5	1046	0.64858	0.90069	0.15438	-0.00041	0.0021692	0.0011693	0.10609	0.02434	0, 0	0, 0
NM_032873.3	IOH6812	Cbl-interacting protein Sts-1 (STS-1)	9	5	13	21044.1	0	0	1677.5	1027.5	0.92102	0.83389	-0.02787	-0.0089	0.0029976	0.0012525	0.01475	0.04611	0, 0	0, 0
NM_182801.1	IOH23237	EGF-like, fibronectin type III and laminin G domains (EGFLAM), transcript variant 4	9	5	15	14193.1	0	0	1637.5	1145.5	0.90309	0.89254	-0.04514	0.04529	0.003177	0.0009761	0.0203	0.02778	0, 0	0, 0
NM_017515.3	IOH25755	Solute carrier family 35 member F2	9	5	17	15572.4	0	0	449.5	230.5	0.65202	0.6325	-0.55818	-0.37494	0.0548935	0.0308505	0.0645	0.07669	0, 0	0, 0
BC016673.1	IOH11748	cDNA clone MGC:21889 IMAGE:4345550, complete cds	9	5	19	13814.8	0	0	1085	644	0.9148	0.87093	-0.28373	-0.18504	0.0073858	0.0031914	0.01043	0.02855	0, 0	0, 0
NM_033642.1	IOH36760	fibroblast growth factor 13 (FGF13), transcript variant 1B	9	5	21	33665	0	0	2944	1518.5	0.88166	0.91357	0.51907	0.21659	0.0009711	0.0005461	0.03267	0.02282	0, 0	0, 0
NM_018376.2	IOH7251	nipsnap homolog 3B (C. elegans) (NIPSNAP3B)	9	6	1	4684.88	0	0	797	331.5	0.89355	0.91111	-0.40811	-0.32856	0.0142261	0.0124038	0.01065	0.00213	0, 0	0, 0
NM_002288.3	IOH40239	leukocyte-associated immunoglobulin-like receptor 2 (LAIR2), transcript variant 1	9	6	3	32569.4	0	0	877	461	0.63457	0.72266	-0.37356	-0.26909	0.0132389	0.0068414	0.09514	0.07056	0, 0	0, 0
NM_004040.2	IOH40092	ras homolog gene family, member B (RHOB)	9	6	5	39570.3	0	0	1477.5	466	0.67068	0.82934	-0.11424	-0.26678	0.0044034	0.0063438	0.09428	0.03642	0, 0	0, 0
NM_170610.2	IOH40168	histone cluster 1, H2ba (HIST1H2BA)	9	6	7	14707.8	0	0	2697.5	827	0.70854	0.83207	0.41263	-0.10099	0.0012634	0.0019502	0.08886	0.04446	0, 0	0, 0
NM_000588.3	IOH40240	interleukin 3 (colony-stimulating factor, multiple) (IL3)	9	6	9	20638.6	0	0	894	382	0.86584	0.92915	-0.36623	-0.30536	0.0113269	0.0091367	0.02215	0	0, 0	0, 0
BC067446.1	IOH40156	disabled homolog 1 (Drosophila) (DAB1)	9	6	11	23261	0	0	625	428.5	0.59307	0.92172	-0.48239	-0.28401	0.027706	0.0072183	0.0973	0.00495	0, 0	0, 0
BC066938.1	IOH40083	DEAD (Asp-Glu-Ala-Asp) box polypeptide 43 (DDX43)	9	6	13	36079.3	0	0	4063.5	3220.5	0.30751	0.91181	1.00254	0.99828	0.0006826	0.0001201	0.22396	0.02657	0, 0	0, 0
BC068530.1	IOH40123	Transportin-3	9	6	15	2694.26	0	0	608	273.5	0.85803	0.89113	-0.48973	-0.3552	0.025722	0.0188038	0.01396	0.00259	0, 0	0, 0
NM_139280.1	IOH40176	ORM1-like 3 (S. cerevisiae) (ORMDL3)	9	6	17	17432.8	0	0	985.5	550	0.89458	0.7609	-0.32671	-0.22821	0.0091116	0.0046602	0.01507	0.06171	0, 0	0, 0
BC053533.1	IOH39790	MTERF domain containing 2 (MTERFD2)	9	6	19	2716.96	0	0	557.5	311	0.69197	0.85469	-0.51154	-0.33798	0.0336594	0.0145823	0.06215	0.01819	0, 0	0, 0
NM_033332.1	IOH37777	CDC14 cell division cycle 14 homolog B (S. cerevisiae) (CDC14B), transcript variant 3	9	6	21	2826.66	0	0	822	490	0.81541	0.94528	-0.39731	-0.25576	0.013848	0.005405	0.03613	0	0, 0	0, 0
NM_032861.2	IOH29307	serine active site containing 1 (SERAC1)	9	7	1	1514.72	0	0	749.5	224.5	0.87142	0.82499	-0.42862	-0.3777	0.016371	0.0296277	0.01604	0.01575	0, 0	0, 0
NM_133332.1	IOH38113	Wolf-Hirschhorn syndrome candidate 1 (WHSC1), transcript variant 5	9	7	3	7189.98	0	0	4831.5	1067.5	0.82333	0.84424	1.3342	0.00946	0.0003669	0.0011531	0.05459	0.04306	0, 0	0, 0
NM_153612.2	IOH35580	heparan sulfate (glucosamine) 3-O-sulfotransferase 5 (HS3ST5)	9	7	5	4082.62	0	0	1015	308.5	0.8956	0.86069	-0.31397	-0.33912	0.008564	0.0147892	0.01533	0.01604	0, 0	0, 0
NM_018280.1	IOH41065	chromosome 22 open reading frame 26 (C22orf26)	9	7	7	4566.85	0	0	1151.5	354.5	0.9027	0.65429	-0.25502	-0.318	0.0065661	0.0122446	0.01535	0.08577	0, 0	0, 0
NM_004763.2	IOH40963	integrin beta 1 binding protein 1 (ITGB1BP1), transcript variant 1	9	7	9	24184	0	0	3111	1496	0.52319	0.95954	0.59119	0.20626	0.0010414	0.0005505	0.15092	0.00756	0, 0	0, 0
NM_178176.2	IOH40964	monoacylglycerol O-acyltransferase 3 (MOGAT3)	9	7	11	6045.24	0	0	237.5	127	0.53529	0.42444	-0.64973	-0.42248	0.251472	0.128854	0.05061	0.10022	0, 0	0, 0
NM_009588.1	IOH44736	lymphotoxin beta (TNF superfamily, member 3) (LTB), transcript variant 2	9	7	13	8513.28	0	0	469	224	0.4743	0.75333	-0.54975	-0.37793	0.0548935	0.0308505	0.12062	0.03788	0, 0	0, 0
NM_175571.2	IOH44212	GTPase, IMAP family member 8 (GIMAP8)	9	7	15	28201.4	0	0	1828.5	1595	0.82797	0.90298	0.03735	0.25173	0.0026288	0.000497	0.04602	0.0266	0, 0	0, 0
NM_173578.1	IOH42338	chromosome 11 open reading frame 72 (C11orf72)	9	7	17	14649.5	0	0	965.5	967.5	0.88312	0.90365	-0.33535	-0.03646	0.0095628	0.0013682	0.01831	0.02266	0, 0	0, 0
XM_085236.6	IOH43659	PREDICTED: Homo sapiens hypothetical LOC145788 (LOC145788)	9	7	19	39060.3	0	0	1056	2481	0.82871	0.93612	-0.29626	0.65865	0.0081473	0.0002007	0.0375	0.01767	0, 0	0, 0
XM_209489.2	IOH44775	PREDICTED: Homo sapiens similar to CG14853-PB (LOC285141)	9	7	21	22510.4	0	0	621	503	0.61955	0.92063	-0.48411	-0.24979	0.027706	0.0051812	0.08882	0.00843	0, 0	0, 0
NM_030948.1	IOH43117	phosphatase and actin regulator 1 (PHACTR1)	9	8	1	3731.56	0	0	1653	536	0.95273	0.90936	-0.03845	-0.23463	0.0030429	0.0045691	0.00428	0.01319	0, 0	0, 0
NM_199139.1	IOH44783	XIAP associated factor-1 (XAF1), transcript variant 2	9	8	3	19931.9	0	0	8464	1812.5	0.92799	0.95368	2.9029	0.35162	0.0001128	0.0003747	0.02172	0.01053	0, 0	0, 0
NM_001008740.2	IOH41285	transmembrane and coiled-coil domains 2 (TMCO2)	9	8	5	20164.2	0	0	732	221.5	0.76062	0.65764	-0.43618	-0.37908	0.0181747	0.0331804	0.05023	0.06704	0, 0	0, 0
NM_002832.2	IOH45836	protein tyrosine phosphatase, non-receptor type 7 (PTPN7), transcript variant 1	9	8	7	40426	0	0	2439.5	1167.5	0.78157	0.96089	0.30121	0.0554	0.0014941	0.0009089	0.06406	0.00545	0, 0	0, 0
NM_148570.1	IOH45882	mitochondrial ribosomal protein L27 (MRPL27), nuclear gene encoding mitochondrial protein, transcript variant 3	9	8	9	23047.6	0	0	1291	686.5	0.86433	0.68624	-0.19478	-0.16552	0.0052799	0.0030692	0.02958	0.08961	0, 0	0, 0
NM_004871.2	IOH45920	golgi SNAP receptor complex member 1 (GOSR1), transcript variant 1	9	8	11	44746.2	0	0	1237	775	0.8511	0.85409	-0.21809	-0.12488	0.0058046	0.0022027	0.03315	0.0365	0, 0	0, 0
NM_018037.1	IOH45458	Ral GEF with PH domain and SH3 binding motif 2 (RALGPS2), transcript variant 1	9	8	13	29226.8	0	0	369.5	254.5	0.74828	0.56288	-0.59272	-0.36393	0.0808121	0.0258748	0.02488	0.1028	0, 0	0, 0
NM_079424.1	IOH45798	Myosin light polypeptide 6	9	8	15	6902.94	0	0	834.5	675	0.77819	0.78049	-0.39192	-0.1708	0.0136645	0.00303	0.0483	0.05866	0, 0	0, 0
NM_181801.1	IOH45863	ubiquitin-conjugating enzyme E2C (UBE2C), transcript variant 4	9	8	17	21451.2	0	0	160.5	119	0.41271	0.626	-0.68298	-0.42616	0.723698	0.134407	0.03084	0.03565	0, 0	0, 0
NM_197967.1	IOH45743	BH3 interacting domain death agonist (BID), transcript variant 3	9	8	19	23857.2	0	0	485	271.5	0.76122	0.70794	-0.54285	-0.35611	0.0439794	0.0209158	0.03499	0.0599	0, 0	0, 0
NM_197974.1	IOH45792	butyrophilin, subfamily 3, member A3 (BTN3A3), transcript variant 2	9	8	21	22771.4	0	0	593.5	799	0.73513	0.84231	-0.49599	-0.11385	0.0287853	0.0020817	0.05123	0.04071	0, 0	0, 0
NM_014665.1	IOH9697	leucine rich repeat containing 14 (LRRC14)	9	9	1	13553	0	0	1121.5	385.5	0.86857	0.91262	-0.26798	-0.30376	0.0070512	0.009036	0.02585	0.0055	0, 0	0, 0
NM_004458.1	IOH28633	acyl-CoA synthetase long-chain family member 4 (ACSL4), transcript variant 1	9	9	3	30528.1	0	0	2711.5	850.5	0.79111	0.91555	0.41867	-0.09019	0.0011996	0.0017686	0.06181	0.01746	0, 0	0, 0
NM_178493.3	IOH29141	notum pectinacetylesterase homolog (Drosophila) (NOTUM)	9	9	5	13374.4	0	0	2831	827.5	0.94836	0.87658	0.47028	-0.10076	0.0010181	0.0019059	0.01049	0.02991	0, 0	0, 0
NM_015122.1	IOH26137	FCH domain only 1 (FCHO1)	9	9	7	20803.5	0	0	5178	1548	0.85466	0.8474	1.48384	0.23014	0.0003142	0.0005424	0.04452	0.04477	0, 0	0, 0
NM_001033551.1	IOH26533	TOM1-like protein 2	9	9	9	20892	0	0	387.5	197	0.72458	0.66986	-0.58496	-0.39033	0.0735112	0.0425095	0.03467	0.05743	0, 0	0, 0
BC033491.1	IOH27359	adenosine deaminase domain containing 2 (ADAD2)	9	9	11	15384.7	0	0	3600	1804	0.7306	0.92855	0.80238	0.34772	0.0006962	0.0003828	0.08367	0.01881	0, 0	0, 0
BC031691.2	IOH28682	SLAIN motif family, member 2 (SLAIN2)	9	9	13	49463.6	0	0	6028.5	3494.5	0.54685	0.97851	1.85113	1.12411	0.0002704	9.88e-05	0.14697	0.00465	0, 0	0, 0
BC047673.1	IOH26656	amyloid beta (A4) precursor protein-binding, family A, member 2 binding protein (APBA2BP)	9	9	15	2243.1	0	0	658.5	710	0.87997	0.93207	-0.46793	-0.15473	0.0214593	0.0025371	0.00966	0.00996	0, 0	0, 0
NM_003161.1		ribosomal protein S6 kinase, 70kDa, polypeptide 1 (RPS6KB1)	9	9	19	4513.88	0	0	1000	605	0.77001	0.94156	-0.32044	-0.20295	0.0093949	0.0035065	0.05515	0.00468	0, 0	0, 0
NM_002577.1		Serine/threonine-protein kinase PAK 2	9	9	21	34184	0	0	1023.5	549	0.89866	0.56162	-0.31029	-0.22867	0.0084041	0.0051812	0.01451	0.12622	0, 0	0, 0
NM_004560.2		Tyrosine-protein kinase transmembrane receptor ROR2	9	10	1	41486	0	0	1537	549	0.71925	0.91952	-0.08854	-0.22867	0.0039614	0.0043276	0.07913	0.0103	0, 0	0, 0
NM_003656.3		Calcium/calmodulin-dependent protein kinase type 1	9	10	3	35846.3	0	0	604.5	182	0.80815	0.74207	-0.49124	-0.39722	0.0266864	0.0487235	0.02924	0.03108	0, 0	0, 0
NM_003177.2		Tyrosine-protein kinase SYK	9	10	5	4970.11	0	0	1446	437	0.88232	0.85786	-0.12784	-0.2801	0.0041431	0.0071475	0.02543	0.02589	0, 0	0, 0
NM_000323.2		Proto-oncogene tyrosine-protein kinase receptor ret	9	10	7	24818	0	0	3929	1130	0.95858	0.93102	0.94445	0.03817	0.0005218	0.0009851	0.009	0.01502	0, 0	0, 0
NM_002969.2		mitogen-activated protein kinase 12 (MAPK12)	9	10	9	6977.38	0	0	1341	563.5	0.88588	0.89455	-0.17318	-0.22201	0.0048309	0.0041511	0.0232	0.01882	0, 0	0, 0
NM_021101.3	IOH10602	claudin 1 (CLDN1)	9	11	21	39119.3	0	0	602	406.5	0.84894	0.89561	-0.49233	-0.29412	0.0263914	0.0081568	0.01644	0.01218	0, 0	0, 0
NM_138798.1	IOH10640	MIT, microtubule interacting and transport, domain containing 1 (MITD1)	9	12	1	15777.4	0	0	1551.5	473.5	0.77955	0.13267	-0.08228	-0.26335	0.0037701	0.0089369	0.0597	0.26134	0, 0	0, 0
NM_018147.1	IOH11086	Fas apoptotic inhibitory molecule (FAIM), transcript variant 4	9	12	3	26954.7	0	0	793.5	527.5	0.89588	-1.80621	-0.40963	-0.23854	0.0143426	0.0396089	0.0098	0.89142	0, 0	0, 0
BC016615.1	IOH10688	RAB37, member RAS oncogene family (RAB37)	9	12	5	38638.1	0	0	1157	546	0.93932	0.59114	-0.25265	-0.23005	0.0063883	0.0051596	0.00367	0.11656	0, 0	0, 0
BC016842.1	IOH10739	LSM14A, SCD6 homolog A (S. cerevisiae) (LSM14A)	9	12	7	21882.4	0	0	3591.5	1045.5	0.80226	0.71322	0.7987	-0.00064	0.0006749	0.001284	0.06005	0.08589	0, 0	0, 0
NM_006117.1	IOH21097	peroxisomal D3,D2-enoyl-CoA isomerase (PECI), transcript variant 1	9	12	9	41547.3	0	0	2002.5	814	0.85622	0.89841	0.11249	-0.10696	0.0021532	0.0019502	0.03778	0.02259	0, 0	0, 0
BC002460.1	IOH4190	mitochondrial ribosomal protein S30 (MRPS30)	9	12	11	14530.5	0	0	1270.5	616	0.72569	0.9073	-0.20363	-0.19789	0.0058451	0.0034351	0.07402	0.01607	0, 0	0, 0
NM_001218.2	IOH14010	carbonic anhydrase XII (CA12), transcript variant 1	9	12	13	5219.79	0	0	713.5	352	0.6372	0.84718	-0.44417	-0.31915	0.0204259	0.0112812	0.0882	0.02411	0, 0	0, 0
NM_173192.1	IOH21409	Kv channel interacting protein 2 (KCNIP2), transcript variant 3	9	12	15	31787.8	0	0	1002	572.5	0.92069	0.75914	-0.31958	-0.21787	0.0086916	0.0042947	0.00706	0.06299	0, 0	0, 0
BC009631.1	IOH21422	dodecenoyl-Coenzyme A delta isomerase (3,2 trans-enoyl-Coenzyme A isomerase) (DCI)	9	12	17	10681.7	0	0	779.5	487	0.8939	0.93593	-0.41567	-0.25714	0.0149055	0.0054987	0.00998	0.0029	0, 0	0, 0
NM_173541.1	IOH21426	chromosome 10 open reading frame 91 (C10orf91)	9	12	19	44502.5	0	0	1314.5	2139	0.89517	0.89986	-0.18463	0.50157	0.0050114	0.0002753	0.0199	0.02909	0, 0	0, 0
BC031469.1	IOH21458	hypothetical LOC554207 (LOC554207)	9	12	21	35717.6	0	0	654	419.5	0.89641	0.85696	-0.46986	-0.28814	0.021603	0.0077845	0.00432	0.02528	0, 0	0, 0
BC034245.1	IOH21411	cartilage acidic protein 1 (CRTAC1)	9	13	1	21687.2	0	0	1242	487	0.93655	0.79195	-0.21594	-0.25714	0.0055236	0.0058986	0.00569	0.04937	0, 0	0, 0
BC001433.1	IOH4012	centrosomal protein 250kDa (CEP250)	9	13	3	9969.74	0	0	1011.5	535	0.66993	-1.10821	-0.31548	-0.2351	0.0096484	0.0173895	0.08738	0.66613	0, 0	0, 0
NM_021945.1	IOH21442	chromosome 6 open reading frame 85 (C6orf85)	9	13	5	16879	0	0	1951.5	595	0.91014	0.78679	0.09046	-0.20754	0.0022111	0.003913	0.01993	0.05467	0, 0	0, 0
NM_006232.2	IOH4626	polymerase (RNA) II (DNA directed) polypeptide H (POLR2H)	9	13	7	16097.5	0	0	808	243	0.64042	0.56875	-0.40336	-0.36921	0.0156792	0.0284762	0.09101	0.09894	0, 0	0, 0
BC010155.2	IOH12990	Adrenodoxin-like protein, mitochondrial	9	13	9	49202.5	0	0	6209.5	1676	0.7046	0.90516	1.92929	0.28893	0.0002348	0.0004492	0.09486	0.02616	0, 0	0, 0
NM_015973.1	IOH21513	galanin prepropeptide (GAL)	9	13	11	27462.7	0	0	639	302.5	0.75886	0.90213	-0.47634	-0.34188	0.0242842	0.0151081	0.04648	0.00234	0, 0	0, 0
NM_021218.1	IOH10009	chromosome 9 open reading frame 80 (C9orf80)	9	13	13	12487.7	0	0	1901.5	1279.5	0.91	0.90393	0.06887	0.10683	0.0023317	0.0007758	0.01971	0.02487	0, 0	0, 0
NM_005423.1	IOH21844	trefoil factor 2 (spasmolytic protein 1) (TFF2)	9	13	15	7361.67	0	0	495	348	0.71034	0.67943	-0.53853	-0.32098	0.0431523	0.012566	0.05143	0.07721	0, 0	0, 0
NM_006216.2	IOH12816	serpin peptidase inhibitor, clade E (nexin, plasminogen activator inhibitor type 1), member 2 (SERPINE2)	9	13	17	18753.1	0	0	1184	877.5	0.89619	0.96742	-0.24099	-0.0778	0.0062176	0.0016188	0.01792	0.00081	0, 0	0, 0
NM_022142.3	IOH13085	Epididymal sperm-binding protein 1	9	13	19	6773.1	0	0	882	647.5	0.81849	0.78772	-0.3714	-0.18343	0.0119253	0.0032879	0.03688	0.05569	0, 0	0, 0
NM_032570.1	IOH12288	NPC-related protein NAG73 (NAG73)	9	13	21	1731.86	0	0	601.5	302.5	0.80712	0.87256	-0.49254	-0.34188	0.0269863	0.0153264	0.02939	0.01169	0, 0	0, 0
BC012303.1	IOH11142	PDZK1 interacting protein 1 (PDZK1IP1)	9	14	1	25120.7	0	0	2242.5	476.5	0.86419	0.88385	0.21613	-0.26197	0.0017028	0.0058986	0.03626	0.01929	0, 0	0, 0
NM_145043.1	IOH13260	nei like 2 (E. coli) (NEIL2)	9	14	3	38172.1	0	0	7093.5	949	0.97927	-0.32317	2.31105	-0.04496	0.000157	0.0028716	0.00429	0.42471	0, 0	0, 0
NM_018696.1	IOH12628	elaC homolog 1 (E. coli) (ELAC1)	9	14	5	32720.7	0	0	2125.5	387	0.96854	-3.85564	0.1656	-0.30307	0.0018063	1	0.00166	1.53115	0, 0	0, 0
NM_021809.2	IOH13079	TGFB-induced factor homeobox 2 (TGIF2)	9	14	7	31919.5	0	0	4192	1247.5	0.81605	0.84634	1.05803	0.09213	0.0004904	0.0008398	0.05634	0.04365	0, 0	0, 0
BC015169.1	IOH9936	Ubiquitin-conjugating enzyme E2 Z	9	14	9	19607.3	0	0	1288.5	503	0.60375	0.78137	-0.19586	-0.2498	0.006043	0.0055464	0.1136	0.05342	0, 0	0, 0
NM_001975.2	IOH2253	enolase 2 (gamma, neuronal) (ENO2)	9	14	11	21397.4	0	0	531.5	208	0.79688	0.60055	-0.52276	-0.38528	0.03541	0.0391544	0.02794	0.08159	0, 0	0, 0
BC013393.2	IOH13082	adducin 1 (alpha) (ADD1)	9	14	13	40687.8	0	0	83.5	63	-5.63534	0.27403	-0.71624	-0.45187	1	0.785235	0.88918	0.0449	0, 0	0, 0
BC009506.1	IOH12068	TIP41, TOR signaling pathway regulator-like (S. cerevisiae) (TIPRL)	9	14	15	14364.1	0	0	920.5	663.5	0.8723	0.65546	-0.35478	-0.17608	0.0106215	0.0033434	0.02074	0.09911	0, 0	0, 0
BC012109.1	IOH12380	homer homolog 2 (Drosophila) (HOMER2)	9	14	17	49537	0	0	2369	1108.5	0.62821	0.83068	0.27076	0.0283	0.001714	0.0010753	0.11402	0.04784	0, 0	0, 0
NM_002608.1	IOH22794	platelet-derived growth factor beta polypeptide (simian sarcoma viral (v-sis) oncogene homolog) (PDGFB), transcript variant 1	9	14	19	31949.8	0	0	1482.5	1139	0.88383	0.84472	-0.11208	0.04231	0.0039332	0.0010107	0.02528	0.04346	0, 0	0, 0
BC015878.1	IOH23080	N-acetyltransferase 2 (arylamine N-acetyltransferase) (NAT2)	9	14	21	18812.1	0	0	929.5	704	0.76847	0.85136	-0.35089	-0.15748	0.0109526	0.0026844	0.05401	0.03616	0, 0	0, 0
BC029760.1	IOH22119	OTU domain containing 6B (OTUD6B)	9	15	1	29947.8	1	0	10168	1317.5	0.92461	0.93281	3.63878	0.12428	7.82e-05	0.0007211	0.02323	0.01556	0, 0	0, 0
BC000026.1	IOH4716	1-acylglycerol-3-phosphate O-acyltransferase 2 (lysophosphatidic acid acyltransferase, beta) (AGPAT2)	9	15	3	3298.78	0	0	545.5	189.5	0.78568	0.2288	-0.51672	-0.39377	0.0336594	0.0588185	0.03241	0.1903	0, 0	0, 0
NM_052935.1	IOH10842	Cytosolic 5prime-nucleotidase III-like protein	9	15	5	4759.02	0	0	666.5	104	0.77287	-4.42594	-0.46447	-0.43304	0.0220428	1	0.0435	1.45501	0, 0	0, 0
BC018113.1	IOH11302	ubiquitin specific peptidase 3 (USP3)	9	15	7	19978.8	0	0	1494.5	511.5	0.89063	0.93482	-0.10689	-0.24589	0.0038558	0.0049709	0.02318	0.00415	0, 0	0, 0
BC015413.1	IOH10971	Ropporin-1B	9	15	9	3506.09	0	0	797.5	265	0.53719	0.86191	-0.4079	-0.3591	0.0170082	0.0203979	0.12324	0.01067	0, 0	0, 0
NM_013401.2	IOH10925	RAB3A interacting protein (rabin3)-like 1 (RAB3IL1)	9	15	11	37487.3	0	0	1269	719	0.92757	0.80628	-0.20427	-0.15059	0.0053062	0.0026287	0.00892	0.05114	0, 0	0, 0
Ro/SS-A Antigen		NA	9	15	13	0	0	0	236.5	106	0.27162	0.38463	-0.65017	-0.43212	0.293347	0.200484	0.12259	0.09339	0, 0	0, 0
PV3145		fibroblast growth factor receptor 3 (achondroplasia, thanatophoric dwarfism) (FGFR3), transcript variant 1	9	15	15	0	0	0	1034.5	501	0.92542	0.91156	-0.30554	-0.25071	0.008114	0.0052469	0.00615	0.01129	0, 0	0, 0
P3081		v-kit Hardy-Zuckerman 4 feline sarcoma viral oncogene homolog (KIT), transcript variant 1; see catalog number for detailed information on wild-type or point mutant status	9	15	17	0	0	0	1506	716.5	0.86397	0.92967	-0.10193	-0.15174	0.0038449	0.0024931	0.03193	0.01086	0, 0	0, 0
PV3870		discoidin domain receptor family, member 2 (DDR2), transcript variant 1	9	15	19	15734.3	0	0	803	820.5	0.54332	0.89659	-0.40552	-0.10398	0.0167096	0.0019205	0.12152	0.02327	0, 0	0, 0
PV3852		homeodomain interacting protein kinase 4 (HIPK4)	9	15	21	9570.25	0	0	1363.5	1278	0.87658	0.78788	-0.16347	0.10614	0.0046891	0.0008231	0.02645	0.06308	0, 0	0, 0
PV4201		CDC-like kinase 2 (CLK2), transcript variant 1	9	16	1	9373.53	0	0	505.5	118.5	0.69403	0.39753	-0.534	-0.42639	0.0415666	0.153402	0.05735	0.10144	0, 0	0, 0
PV4672		AMP-activated protein_kinase A1/B1/G1: PRKAA1/B1/G1 sequences are seperated by -- (in protein list file).	9	16	3	17724.9	0	0	144.5	13	0.07384	-19.1639	-0.68989	-0.47484	1	1	0.09298	0.65271	0, 0	0, 0
PV4879		epidermal growth factor receptor (erythroblastic leukemia viral (v-erb-b) oncogene homolog, avian) (EGFR); see catalog number for detailed information on wild-type or point mutant status	9	16	5	14408	0	0	1556	983	0.87686	-3.3289	-0.08033	-0.02934	0.0035729	1	0.02818	1.41134	0, 0	0, 0
NM_001004.2	IOH6844	ribosomal protein, large, P2 (RPLP2)	9	16	7	11606.3	0	0	213	66.5	0.43171	0.28226	-0.66031	-0.45027	0.346625	0.676598	0.0664	0.05317	0, 0	0, 0
BC012291.1	IOH10483	activating signal cointegrator 1 complex subunit 1 (ASCC1)	9	16	9	25387	0	0	1264.5	527	0.75557	0.80822	-0.20622	-0.23877	0.0058147	0.0049709	0.06431	0.04562	0, 0	0, 0
NM_052886.1	IOH10481	mal, T-cell differentiation protein 2 (MAL2)	9	16	11	20163.4	0	0	1084	502	0.46292	0.71987	-0.28417	-0.25025	0.0093126	0.0057437	0.15525	0.07325	0, 0	0, 0
NM_002862.2	IOH9832	phosphorylase, glycogen; brain (PYGB)	9	16	13	8318	0	0	407	225.5	0.72186	0.54291	-0.57653	-0.37724	0.065985	0.0338947	0.03822	0.10348	0, 0	0, 0
NM_144498.1	IOH6030	oxysterol binding protein-like 2 (OSBPL2), transcript variant 2	9	16	15	19534.7	0	0	936.5	442	0.85088	0.91922	-0.34787	-0.27781	0.0103529	0.0067761	0.02794	0.0064	0, 0	0, 0
BC006252.1	IOH6330	solute carrier family 6 (neurotransmitter transporter, taurine), member 6 (SLC6A6)	9	16	17	13491.7	0	0	752	674	0.83903	0.79304	-0.42754	-0.17126	0.0165148	0.0030203	0.02633	0.05455	0, 0	0, 0
NM_001551.1	IOH3828	immunoglobulin (CD79A) binding protein 1 (IGBP1)	9	16	19	39074.7	0	0	2392	1807.5	0.83943	0.9133	0.28069	0.34933	0.0015113	0.0003841	0.04493	0.02386	0, 0	0, 0
NM_031452.1	IOH3904	family with sequence similarity 103, member A1 (FAM103A1)	9	16	21	6779.15	0	0	1500.5	746.5	0.70786	0.83389	-0.1043	-0.13796	0.0041859	0.0024016	0.08247	0.04263	0, 0	0, 0
BC016768.1	IOH27892	nucleophosmin (nucleolar phosphoprotein B23, numatrin) (NPM1)	9	17	1	28575.3	0	0	4690	962	0.80929	0.91429	1.27309	-0.03899	0.0003923	0.0013771	0.0591	0.01911	0, 0	0, 0
BC012566.1	IOH27796	nucleophosmin (nucleolar phosphoprotein B23, numatrin) (NPM1)	9	17	3	18380.1	0	0	3110	311.5	0.63227	-2.16273	0.59076	-0.33774	0.0009843	0.211346	0.11505	0.97383	0, 0	0, 0
NM_177553.1	IOH27961	growth arrest-specific 2 (GAS2), transcript variant 2	9	17	5	28824.2	0	0	4683.5	554.5	0.81222	-3.37386	1.27028	-0.22614	0.0003928	1	0.05813	1.40146	0, 0	0, 0
NM_007122.1	IOH27901	upstream transcription factor 1 (USF1), transcript variant 1	9	17	7	22987.1	0	0	1942.5	671	0.71776	0.92155	0.08657	-0.17263	0.0024541	0.0028627	0.08263	0.01265	0, 0	0, 0
BC003566.1	IOH4871	zinc finger protein 24 (ZNF24)	9	17	9	18122.1	0	0	4439.5	1564	0.71787	0.93117	1.16491	0.2375	0.0004587	0.0005101	0.08904	0.01718	0, 0	0, 0
NM_016041.1	IOH14205	Der1-like domain family, member 2 (DERL2)	9	17	13	15585.2	0	0	662	396	0.80199	0.76449	-0.46641	-0.29893	0.0220428	0.0091877	0.03418	0.05357	0, 0	0, 0
NM_005851.2	IOH5446	CDK2-associated protein 2 (CDK2AP2)	9	17	15	37043.2	0	0	1966.5	1230.5	0.87116	0.95244	0.09694	0.08432	0.0022182	0.0008203	0.03272	0.00862	0, 0	0, 0
BC001899.1	IOH4819	fucosyltransferase 2 (secretor status included) (FUT2)	9	17	17	11367.2	0	0	593.5	595	0.71976	0.85269	-0.49599	-0.20754	0.0290087	0.003788	0.056	0.03328	0, 0	0, 0
NM_032016.1	IOH4681	STARD3 N-terminal like (STARD3NL)	9	17	19	24155.3	0	0	420.5	320	0.64778	0.77537	-0.5707	-0.33384	0.0637318	0.0142799	0.06222	0.04419	0, 0	0, 0
NM_019007.2	IOH6224	Protein ARMCX6	9	17	21	11025.2	0	0	573.5	383.5	0.78101	0.73919	-0.50463	-0.30468	0.0302852	0.0099489	0.03576	0.06085	0, 0	0, 0
NM_078473.1	IOH1833	TM2 domain containing 2 (TM2D2), transcript variant 1	9	18	1	12235	0	0	778.5	172.5	0.4101	0.57778	-0.4161	-0.40158	0.0191603	0.0596569	0.16258	0.07788	0, 0	0, 0
BC044567.1	IOH26762	pleckstrin homology domain containing, family A (phosphoinositide binding specific) member 3 (PLEKHA3)	9	18	3	27664.4	0	0	4714	868.5	0.84114	0.95713	1.28345	-0.08193	0.0003823	0.0016613	0.0486	0.00407	0, 0	0, 0
NM_018375.1	IOH26708	solute carrier family 39 (zinc transporter), member 9 (SLC39A9)	9	18	5	3895.74	0	0	842.5	143.5	0.83338	-3.23168	-0.38846	-0.4149	0.0130335	1	0.03105	1.1974	0, 0	0, 0
BC050428.1	IOH26675	katanin p60 (ATPase-containing) subunit A 1 (KATNA1)	9	18	7	6965.27	0	0	2491	879	0.80608	0.85201	0.32344	-0.07711	0.0014146	0.0017055	0.05621	0.03861	0, 0	0, 0
BC039814.1	IOH26283	zinc finger, RAN-binding domain containing 2 (ZRANB2)	9	18	9	15641.2	0	0	1405	478	0.57693	0.87964	-0.14555	-0.26128	0.0051263	0.0058724	0.12381	0.02071	0, 0	0, 0
BC047223.1	IOH62429	Nuclear protein NP60	9	18	11	9592.19	0	0	1773	699	0.6693	0.93097	0.01337	-0.15978	0.0030315	0.0026209	0.09731	0.01012	0, 0	0, 0
BC050351.1	IOH62378	Phosphofurin acidic cluster sorting protein 2	9	18	13	16574.9	0	0	2266.5	1050.5	0.81035	0.84578	0.2265	0.00165	0.0017108	0.0011905	0.05397	0.04241	0, 0	0, 0
BC070058.1	IOH61671	Quinone oxidoreductase	9	18	15	16485.6	0	0	417	197	0.78578	0.66986	-0.57222	-0.39033	0.0605623	0.0425095	0.02035	0.05743	0, 0	0, 0
BC082990.1	IOH62547	Melanoregulin	9	18	17	15556.6	0	0	451	254	0.55483	0.73099	-0.55754	-0.36415	0.0573102	0.0238267	0.09407	0.05011	0, 0	0, 0
BC007340.2	IOH62790	bystin-like (BYSL)	9	18	19	38625.3	0	0	3289.5	2619	0.81653	0.96395	0.66828	0.72202	0.0008006	0.0001776	0.05481	0.00864	0, 0	0, 0
BC095488.1	IOH63166	Salivary acidic proline-rich phosphoprotein 1/2	9	18	21	13607.6	0	0	611.5	321	0.84773	0.915	-0.48822	-0.33338	0.0255354	0.0132479	0.01735	0	0, 0	0, 0
BC089041.1	IOH63113	Guanine nucleotide-binding protein subunit alpha-11	9	19	1	8194.75	0	0	579.5	170	0.76768	0.72203	-0.50204	-0.40273	0.0298114	0.0571939	0.04027	0.03328	0, 0	0, 0
BC065725.1	IOH62824	Rab9 effector protein with Kelch motifs	9	19	3	22818.3	0	0	517	139	0.7773	0.75533	-0.52903	-0.41697	0.0379648	0.0881926	0.03283	0.01017	0, 0	0, 0
BC058932.1	IOH29074	inositol polyphosphate-5-phosphatase, 75kDa (INPP5B)	9	19	5	4018.31	0	0	1038	469	0.83414	0.71819	-0.30404	-0.26541	0.0084216	0.0066168	0.03542	0.07237	0, 0	0, 0
NM_002426.1	IOH29597	matrix metallopeptidase 12 (macrophage elastase) (MMP12)	9	19	7	15426.3	0	0	367.5	162.5	0.81183	0.52018	-0.59359	-0.40617	0.0792674	0.0701956	0.00577	0.09138	0, 0	0, 0
BC008950.2	IOH56909	Prenylated Rab acceptor protein 1	9	19	9	49518.8	0	0	635	286.5	0.80014	0.83372	-0.47807	-0.34923	0.024113	0.0175236	0.03341	0.02221	0, 0	0, 0
NM_001002756.1	IOH58634	NFU1 iron-sulfur cluster scaffold homolog, mitochondrial	9	19	11	24110.6	0	0	364.5	140	0.74438	0.68911	-0.59489	-0.41651	0.0834888	0.0897356	0.02522	0.0303	0, 0	0, 0
NM_030981.1	IOH29640	RAB1B, member RAS oncogene family (RAB1B)	9	19	13	27423.8	0	0	270	150.5	0.55498	0.69758	-0.6357	-0.41168	0.183374	0.0759324	0.05762	0.03289	0, 0	0, 0
NM_003955.2	IOH29563	suppressor of cytokine signaling 3 (SOCS3)	9	19	15	45191.8	0	0	1425.5	753	0.78094	0.93603	-0.1367	-0.13498	0.0044843	0.0022454	0.05804	0.00939	0, 0	0, 0
BC006155.1	IOH6598	adaptor-related protein complex 2, alpha 2 subunit (AP2A2)	9	19	17	4952.7	0	0	323.5	169	0.66204	0.63727	-0.6126	-0.40319	0.114089	0.0605133	0.04153	0.05858	0, 0	0, 0
BC053578.1	IOH28934	glutathione S-transferase A1 (GSTA1)	9	19	19	49519.6	0	0	273.5	164	0.33296	0.79653	-0.63419	-0.40549	0.200566	0.0596569	0.12151	0.00862	0, 0	0, 0
AB065812.1	IOH28238	olfactory receptor 56B1 (Olfactory receptor OR11-65)	9	19	21	3332.07	0	0	213.5	227	0.34695	0.83709	-0.6601	-0.37655	0.360978	0.0287577	0.08942	0.01246	0, 0	0, 0
NM_001216.1	IOH14740	carbonic anhydrase IX (CA9)	9	20	1	7934.48	0	0	449.5	104.5	0.60001	0.3027	-0.55818	-0.43282	0.0563856	0.217112	0.08023	0.11503	0, 0	0, 0
NM_173619.1	IOH27329	hypothetical protein MGC34761 (MGC34761)	9	20	3	1776.5	0	0	292.5	116	0.55262	0.65707	-0.62598	-0.42753	0.152274	0.140326	0.06527	0.02438	0, 0	0, 0
BC039306.1	IOH27482	paralemmin 2 (PALM2)	9	20	5	17778.6	0	0	673.5	175.5	0.62766	0.5857	-0.46144	-0.40021	0.023203	0.0571939	0.08924	0.07655	0, 0	0, 0
NM_138415.1	IOH13483	PHD finger protein 21B (PHF21B)	9	20	7	20174.8	0	0	3326	2031.5	0.95356	0.81771	0.68405	0.4522	0.0007326	0.000318	0.00978	0.05604	0, 0	0, 0
BC007835.1	IOH6703	Serine/threonine-protein kinase 40	9	20	9	4576.68	0	0	724	366.5	0.85107	0.72655	-0.43964	-0.31249	0.0177909	0.0110076	0.02149	0.06367	0, 0	0, 0
BC025990.1	IOH11070	heparan sulfate 2-O-sulfotransferase 1 (HS2ST1)	9	20	11	7952.64	0	0	482	270	0.74996	0.86462	-0.54414	-0.3568	0.0448305	0.0195765	0.03814	0.01048	0, 0	0, 0
BC028351.1	IOH11753	Hydrocephalus-inducing protein homolog	9	20	13	2327.31	0	0	354	204	0.49808	0.6371	-0.59943	-0.38711	0.101262	0.0400713	0.09588	0.06932	0, 0	0, 0
BC040301.1	IOH27655	PAS domain containing 1 (PASD1)	9	20	15	2114.7	0	0	724	430.5	0.88838	0.81985	-0.43964	-0.28309	0.0174715	0.0075123	0.00977	0.03778	0, 0	0, 0
BC042943.2	IOH25858	USP6 N-terminal like (USP6NL)	9	20	17	2788.83	0	0	923	544.5	0.81249	0.85868	-0.3537	-0.23074	0.0108749	0.0045334	0.03984	0.02987	0, 0	0, 0
BC043153.2	IOH25860	CTAGE family, member 6 (CTAGE6)	9	20	19	4598.62	0	0	923.5	520	0.81501	0.9233	-0.35348	-0.24199	0.0108491	0.0048313	0.03905	0.00816	0, 0	0, 0
BC006769.1	IOH3146	nucleolar and coiled-body phosphoprotein 1 (NOLC1)	9	20	21	10544.8	0	0	2215.5	2445	0.59903	0.37286	0.20447	0.64211	0.0019944	0.0002761	0.12288	0.20418	0, 0	0, 0
NM_020929.1	IOH40882	leucine rich repeat containing 4C (LRRC4C)	9	21	1	5.18	0	0	873.5	225	0.67128	0.81528	-0.37507	-0.37747	0.0131014	0.0296277	0.08338	0.01886	0, 0	0, 0
NM_133635.3	IOH39914	protein O-fucosyltransferase 2 (POFUT2), transcript variant 3	9	21	3	11719	0	0	935	270	0.87675	0.68121	-0.34852	-0.3568	0.0102577	0.0214536	0.01966	0.06809	0, 0	0, 0
BC066364.1	IOH39987	SIN3 homolog A, transcription regulator (yeast) (SIN3A)	9	21	5	6416.74	0	0	1196	377	0.79803	0.7521	-0.2358	-0.30766	0.0063883	0.0102439	0.04966	0.05627	0, 0	0, 0
NM_054020.2	IOH39920	cation channel, sperm associated 2 (CATSPER2), transcript variant 1	9	21	7	2671.56	0	0	1187.5	520.5	0.73174	0.92758	-0.23947	-0.24176	0.0067012	0.0048118	0.07086	0.00679	0, 0	0, 0
NM_001432.1	IOH42289	Proepiregulin	9	21	9	4843.01	0	0	371	155.5	0.63993	0.28397	-0.59208	-0.40939	0.0845969	0.0881926	0.05718	0.15916	0, 0	0, 0
NM_013240.2	IOH41150	N(6)-adenine-specific DNA methyltransferase 1	9	21	11	26549.9	0	0	1018	603.5	0.92199	0.9378	-0.31267	-0.20364	0.0084041	0.0035308	0.00695	0.00586	0, 0	0, 0
NM_178539.3	IOH42328	Protein FAM19A2	9	21	13	2955.81	0	0	611	316	0.85132	0.60293	-0.48844	-0.33568	0.0255354	0.0160105	0.0162	0.09846	0, 0	0, 0
NM_198149.1	IOH41162	Protein shisa-4	9	21	15	12834.2	0	0	477.5	347.5	0.67437	0.63422	-0.54608	-0.32121	0.0475374	0.0129002	0.06071	0.09157	0, 0	0, 0
NM_002875.2	IOH41191	DNA repair protein RAD51 homolog 1	9	21	17	3485.81	0	0	417	246.5	0.74057	0.80492	-0.57221	-0.3676	0.0619411	0.0244815	0.03391	0.02582	0, 0	0, 0
NM_020197.1	IOH42115	SET and MYND domain-containing protein 2	9	21	19	38740.3	0	0	1481.5	632	0.83955	0.93036	-0.11251	-0.19054	0.0040245	0.003223	0.03962	0.00895	0, 0	0, 0
NM_032153.3	IOH42240	Zinc finger protein ZIC 4	9	21	21	1629.72	0	0	348.5	252.5	0.64809	0.55919	-0.6018	-0.36484	0.0970044	0.0263657	0.05073	0.10362	0, 0	0, 0
NM_032019.4	IOH42550	Histone deacetylase 10	9	22	1	8955.13	0	0	681	191	0.82779	0.61021	-0.4582	-0.39309	0.0204925	0.0469001	0.027	0.07404	0, 0	0, 0
BC047536.1	IOH27737	sciellin (SCEL)	10	2	11	43862.9	0	1	7974.5	7604.5	-0.09926	0.95433	2.69151	3.01171	0.0002227	2.1e-05	0.35956	0.01274	0, 0	0, 0
NM_020931.1	IOH26150	KIAA1586 (KIAA1586)	10	2	13	8474.8	0	0	1254	879.5	0.77224	0.65247	-0.21076	-0.07688	0.0057349	0.0018445	0.04398	0.09085	0, 0	0, 0
NM_006279.2	IOH26679	ST3 beta-galactoside alpha-2,3-sialyltransferase 3 (ST3GAL3), transcript variant 10	10	2	15	10000	0	0	921.5	610	0.80463	0.83869	-0.35435	-0.20065	0.0106215	0.0035308	0.02225	0.02087	0, 0	0, 0
NM_032632.3	IOH27195	poly(A) polymerase alpha (PAPOLA)	10	2	17	14001.7	0	0	610	300	0.69208	0.54266	-0.48887	-0.34303	0.0263914	0.0172569	0.03478	0.07542	0, 0	0, 0
BC016470.2	IOH11948	essential meiotic endonuclease 1 homolog 1 (S. pombe) (EME1)	10	2	19	16944.8	0	0	1481	2105.5	0.80245	0.83534	-0.11272	0.48619	0.0040245	0.0002911	0.03915	0.04534	0, 0	0, 0
BC007218.1	IOH6864	FYVE and coiled-coil domain containing 1 (FYCO1)	10	2	21	4879.32	0	0	394.5	547	-4.19291	0.53958	-0.58193	-0.22958	1	0.0050955	1.4178	0.11117	0, 0	0, 0
NM_005408.2	IOH3315	chemokine (C-C motif) ligand 13 (CCL13)	10	3	1	23535.6	0	0	872.5	747	0.80847	0.85177	-0.3755	-0.13773	0.0118663	0.0023281	0.01864	0.02272	0, 0	0, 0
BC005807.2	IOH6261	stearoyl-CoA desaturase (delta-9-desaturase) (SCD)	10	3	3	36226.8	0	0	1589.5	1484.5	0.81224	0.90216	-0.06587	0.20099	0.0034684	0.000569	0.03781	0.01953	0, 0	0, 0
NM_005716.1	IOH3617	GIPC PDZ domain containing family, member 1 (GIPC1), transcript variant 1	10	3	5	23833.7	0	0	1502.5	1048.5	0.9091	0.85191	-0.10344	0.00074	0.0037129	0.0011739	0.00518	0.03035	0, 0	0, 0
NM_145911.1	IOH6842	zinc finger protein 23 (KOX 16) (ZNF23)	10	3	7	15946.9	0	0	1368	1073	0.89499	0.88592	-0.16153	0.01199	0.0045255	0.0011025	0.00724	0.01977	0, 0	0, 0
BC013155.1	IOH9761	crystallin, zeta (quinone reductase)-like 1 (CRYZL1)	10	3	9	31103.1	0	0	984	1178.5	0.6791	0.83542	-0.32736	0.06044	0.0098676	0.0009349	0.06467	0.0378	0, 0	0, 0
BC006499.1	IOH5767	v-Ha-ras Harvey rat sarcoma viral oncogene homolog (HRAS)	10	3	11	39223.7	0	0	949.5	1575	0.82487	0.85982	-0.34225	0.24255	0.0098899	0.0005155	0.01713	0.03412	0, 0	0, 0
BC000553.1	IOH4163	phospholipase D family, member 3 (PLD3)	10	3	13	8444.43	0	0	864	690	0.69956	0.64589	-0.37918	-0.16391	0.0127669	0.0030203	0.05238	0.08608	0, 0	0, 0
BC006794.1	IOH3178	interferon induced transmembrane protein 3 (1-8U) (IFITM3)	10	3	15	32097.3	0	0	781.5	848.5	0.58731	0.89352	-0.4148	-0.09112	0.0166118	0.0017643	0.08234	0.0125	0, 0	0, 0
NM_012117.1	IOH3162	chromobox homolog 5 (HP1 alpha homolog, Drosophila) (CBX5)	10	3	17	32218.4	0	0	2027	2073	0.88063	0.65094	0.12307	0.47126	0.0020481	0.0003291	0.02093	0.10574	0, 0	0, 0
NM_004493.1	IOH3421	hydroxysteroid (17-beta) dehydrogenase 10 (HSD17B10), nuclear gene encoding mitochondrial protein, transcript variant 1	10	3	19	43525	0	0	705	715	0.51639	0.86344	-0.44784	-0.15243	0.021317	0.0025297	0.09829	0.0178	0, 0	0, 0
BC007015.1	IOH29312	cyclin E2 (CCNE2)	10	3	21	34753	0	0	1348.5	1182	0.82641	0.88935	-0.16995	0.06205	0.0048157	0.0009057	0.02884	0.02034	0, 0	0, 0
BC046634.2	IOH25856	tubulin, gamma complex associated protein 3 (TUBGCP3)	10	4	1	2654.16	0	0	734	518.5	0.76656	0.73449	-0.43532	-0.24267	0.017315	0.0051596	0.02312	0.04773	0, 0	0, 0
BC034964.2	IOH26831	WD repeat domain 47 (WDR47)	10	4	3	8136.49	0	0	800.5	845.5	0.68827	0.92958	-0.4066	-0.09249	0.0150304	0.0017472	0.05212	0.00084	0, 0	0, 0
BC047363.1	IOH26485	DnaJ (Hsp40) homolog, subfamily C, member 16 (DNAJC16)	10	4	5	3074.83	0	0	832	587	0.73069	0.75575	-0.39299	-0.21121	0.0135922	0.0039706	0.04079	0.04578	0, 0	0, 0
BC040955.1	IOH26197	bactericidal/permeability-increasing protein (BPI)	10	4	7	0	0	0	-1.5	1.5	-1.21409	-0.96163	-0.75294	-0.48012	1	1	-1.41421	0.4714	0, 0	0, 0
BC047883.2	IOH26992	SEC31 homolog A (S. cerevisiae) (SEC31A)	10	4	9	26353.2	0	0	1314.5	1034	0.81167	0.93646	-0.18463	-0.00592	0.0051097	0.00116	0.03281	0.00274	0, 0	0, 0
NM_001203.1	IOH26729	bone morphogenetic protein receptor, type IB (BMPR1B)	10	4	11	13265.5	0	0	1246	904.5	0.72458	0.9052	-0.21421	-0.06539	0.005948	0.0015421	0.05902	0.01016	0, 0	0, 0
BC047374.1	IOH26542	Proton-coupled amino acid transporter 4	10	4	13	14825.6	0	0	1499.5	1628.5	0.77716	0.80477	-0.10474	0.26711	0.0039727	0.000495	0.04763	0.05254	0, 0	0, 0
NM_004526.2	IOH6721	minichromosome maintenance complex component 2 (MCM2)	10	4	15	27831.6	0	0	933.5	925.5	0.716	0.84104	-0.34917	-0.05575	0.0107979	0.0015178	0.05075	0.03133	0, 0	0, 0
BC035601.1	IOH27560	WWC family member 3 (WWC3)	10	4	17	16983.4	0	0	1421	3802.5	0.89905	0.85318	-0.13864	1.26557	0.0041798	8.82e-05	0.00697	0.0437	0, 0	0, 0
BC008825.2	IOH6387	DEAH (Asp-Glu-Ala-His) box polypeptide 16 (DHX16)	10	4	19	4315.15	0	0	1651.5	929	0.81951	0.85347	-0.0391	-0.05414	0.0031974	0.0014973	0.03639	0.0274	0, 0	0, 0
BC001446.2	IOH4019	dipeptidyl-peptidase 3 (DPP3)	10	4	21	22377.2	0	0	458	285.5	0.52519	0.32511	-0.55451	-0.34968	0.0523531	0.0212721	0.06176	0.13622	0, 0	0, 0
NM_020166.2	IOH3833	methylcrotonoyl-Coenzyme A carboxylase 1 (alpha) (MCCC1)	10	5	1	4710.6	1	1	13089.5	10735.5	0.96515	0.96293	4.90043	4.44969	4.61e-05	1.05e-05	0.00881	0.0106	0, 0	0, 0
BC034417.1	IOH22867	yeast Sps1/Ste20-related kinase 4 (S. cerevisiae) (YSK4)	10	5	3	5669.21	0	0	436	341.5	0.56412	0.78805	-0.56401	-0.32397	0.0569995	0.0117852	0.04541	0.01035	0, 0	0, 0
BC031688.1	IOH22878	tektin 3 (TEKT3)	10	5	5	3923.73	0	0	825.5	428.5	0.47389	0.69575	-0.39581	-0.28401	0.015724	0.0077447	0.12078	0.05116	0, 0	0, 0
BC000478.2	IOH3690	heat shock 70kDa protein 9 (mortalin) (HSPA9)	10	5	7	21290.8	0	0	1014.5	1814.5	0.88509	0.93691	-0.31419	0.35254	0.0083866	0.0003738	0.0007	0.01052	0, 0	0, 0
BC036492.2	IOH22068	Formin-like protein 2	10	5	9	3.89	0	0	-4.5	0	-1.09321	-0.93492	-0.75424	-0.48081	1	1	-0.4714	1	0, 0	0, 0
NM_144685.3	IOH22267	homeodomain interacting protein kinase 4 (HIPK4)	10	5	11	7771.05	0	0	1465	1132	0.80021	0.7572	-0.11963	0.03909	0.004119	0.0010531	0.03958	0.06247	0, 0	0, 0
BC032715.1	IOH21958	Bardet-Biedl syndrome 9 (BBS9)	10	5	13	6374.37	0	0	1467.5	1034.5	0.82302	0.81603	-0.11855	-0.00569	0.0040595	0.0012271	0.03228	0.0417	0, 0	0, 0
BC034692.1	IOH22176	anillin, actin binding protein (ANLN)	10	5	15	34162.8	0	0	2312.5	1564	0.87038	0.80347	0.24637	0.23749	0.0015761	0.0005373	0.0266	0.05245	0, 0	0, 0
BC041143.1	IOH26146	Acyl-CoA-binding domain-containing protein 4	10	5	17	14665.2	0	0	1084.5	830.5	0.58925	0.49325	-0.28396	-0.09938	0.0084569	0.0022454	0.09715	0.14048	0, 0	0, 0
BC047030.1	IOH26622	uridine phosphorylase 1 (UPP1)	10	5	19	10874.6	0	0	1303.5	812.5	0.89128	0.72037	-0.18938	-0.10765	0.0050034	0.0020928	0.00705	0.06701	0, 0	0, 0
NM_000359.1	IOH22155	transglutaminase 1 (K polypeptide epidermal type I, protein-glutamine-gamma-glutamyltransferase) (TGM1)	10	5	21	27476	0	0	1276	626.5	0.77287	0.86096	-0.20126	-0.19308	0.005533	0.0033099	0.04433	0.01467	0, 0	0, 0
BC002655.2	IOH5256	cell cycle related kinase (CCRK)	10	6	1	5125.22	0	0	586.5	430	0.73794	0.6597	-0.49901	-0.28332	0.0280233	0.0078246	0.01808	0.06249	0, 0	0, 0
NM_004016.1	IOH11698	dystrophin (muscular dystrophy, Duchenne and Becker types) (DMD), transcript variant Dp71b	10	6	3	23231.4	0	0	472	694.5	0.57115	0.86881	-0.54846	-0.16185	0.0480123	0.0026764	0.05094	0.01527	0, 0	0, 0
NM_001896.2	IOH6369	casein kinase 2, alpha prime polypeptide (CSNK2A2)	10	6	5	41653.9	0	0	2111.5	1393	0.49544	0.93141	0.15956	0.15896	0.0022888	0.0006378	0.14701	0.00914	0, 0	0, 0
NM_006601.4	IOH5048	prostaglandin E synthase 3 (cytosolic) (PTGES3)	10	6	7	10935.9	0	0	401.5	220	0.44272	0.66319	-0.57891	-0.37977	0.0721701	0.0308505	0.07221	0.01286	0, 0	0, 0
NM_152734.2	IOH40907	chromosome 6 open reading frame 89 (C6orf89)	10	6	9	6278.28	0	0	380.5	234	0.56152	0.54027	-0.58798	-0.37333	0.0763079	0.0287577	0.03159	0.05439	0, 0	0, 0
BC068094.1	IOH40788	SH3 domain and tetratricopeptide repeats 1 (SH3TC1)	10	6	11	40596.2	0	0	855	499	0.77003	0.86387	-0.38306	-0.25163	0.0126045	0.0052469	0.02977	0.00567	0, 0	0, 0
NM_002618.2	IOH40689	peroxisome biogenesis factor 13 (PEX13)	10	6	13	4292.96	0	0	1338	748	0.84312	0.78691	-0.17448	-0.13727	0.0048539	0.0023948	0.02325	0.04349	0, 0	0, 0
BC062663.1	IOH40734	ADAM metallopeptidase domain 33 (ADAM33)	10	6	15	12322.8	0	0	1667	1332.5	0.79893	0.94615	-0.0324	0.13117	0.0031688	0.0006927	0.04327	0.00371	0, 0	0, 0
BC015665.2	IOH40642	LATS, large tumor suppressor, homolog 1 (Drosophila) (LATS1)	10	6	17	44858.9	0	0	2128.5	3398	0.89157	0.80719	0.1669	1.0798	0.0018453	0.000113	0.01827	0.05827	0, 0	0, 0
NM_002177.1	IOH35249	interferon, omega 1 (IFNW1)	10	6	19	16194.3	0	0	768.5	735.5	0.5562	0.85838	-0.42042	-0.14302	0.0174715	0.0023948	0.09109	0.02019	0, 0	0, 0
NM_198926.1	IOH35421	chromosome 1 open reading frame 183 (C1orf183), transcript variant 2	10	6	21	7962.47	0	0	1441.5	1054	0.47202	0.68893	-0.12978	0.00326	0.0050276	0.0012577	0.14471	0.08319	0, 0	0, 0
NM_176870.1	IOH11808	metallothionein 1M (MT1M)	10	7	1	42786.6	0	0	453	406.5	0.66684	0.83601	-0.55667	-0.29411	0.049985	0.0080718	0.01873	0.00522	0, 0	0, 0
NM_025212.1	IOH35255	CXXC-type zinc finger protein 4	10	7	3	17348.1	0	0	904	993	0.72855	0.9073	-0.36191	-0.02475	0.0114652	0.001276	0.04537	0.01139	0, 0	0, 0
NM_174912.2	IOH37910	fatty acid amide hydrolase 2 (FAAH2)	10	7	5	6297.19	0	0	480	297.5	0.22356	0.56223	-0.54501	-0.34417	0.0554832	0.0173895	0.15615	0.06893	0, 0	0, 0
NM_181837.1	IOH38202	origin recognition complex, subunit 3-like (yeast) (ORC3L), transcript variant 1	10	7	7	8254.5	0	0	1281	760	0.9048	0.90678	-0.19909	-0.13176	0.0051515	0.0021907	0.00221	0.00558	0, 0	0, 0
NM_017645.3	IOH38520	family with sequence similarity 29, member A (FAM29A)	10	7	9	2070.06	0	0	732	416	0.797	0.70239	-0.43618	-0.28975	0.0171606	0.0081998	0.01352	0.04759	0, 0	0, 0
BC060770.1	IOH29229	Sushi domain-containing protein 1	10	7	11	2947.72	0	0	503	393	0.62865	0.71863	-0.53507	-0.30031	0.0408064	0.0091367	0.03936	0.03958	0, 0	0, 0
XM_371311.3	IOH42993	PREDICTED: Homo sapiens hypothetical protein FLJ36032 (FLJ36032)	10	7	13	41986.1	0	0	1246.5	879	0.73711	0.92986	-0.21399	-0.07711	0.0059065	0.001615	0.05503	0.00161	0, 0	0, 0
NM_138623.2	IOH42179	BCL2-like 11 (apoptosis facilitator) (BCL2L11), transcript variant 3	10	7	15	48937	0	0	101.5	110.5	-1.17002	0.17413	-0.70847	-0.43006	1	0.160636	0.00697	0.032	0, 0	0, 0
XM_374781.2	IOH43235	PREDICTED: Homo sapiens hypothetical protein LOC220906 (LOC220906)	10	7	17	14383	0	0	946	836	0.84551	0.88396	-0.34376	-0.09685	0.0098676	0.0018262	0.01046	0.01522	0, 0	0, 0
NM_152551.2	IOH43711	chromosome 6 open reading frame 151 (C6orf151)	10	7	19	13483.4	0	0	1710	1379.5	0.86806	0.93544	-0.01383	0.15276	0.00291	0.0006492	0.0215	0.00769	0, 0	0, 0
XM_291016.2	IOH43715	PREDICTED: Homo sapiens hypothetical gene supported by AK075484; BC014578 (LOC339804)	10	7	21	39734.4	0	0	1160	899.5	0.77206	0.88023	-0.25135	-0.06769	0.0067263	0.001578	0.04145	0.01808	0, 0	0, 0
NM_004218.1	IOH42139	RAB11B, member RAS oncogene family (RAB11B)	10	8	1	31335.4	0	0	597	417	0.72357	0.85694	-0.49448	-0.28929	0.027189	0.0075886	0.02369	0	0, 0	0, 0
NM_201377.1	IOH43396	cancer susceptibility candidate 2 (CASC2), transcript variant 2	10	8	3	27926.9	0	0	1652	3066	0.71493	0.90352	-0.03888	0.92732	0.003364	0.0001325	0.0702	0.02583	0, 0	0, 0
NM_033137.1	IOH43469	fibroblast growth factor 1 (acidic) (FGF1), transcript variant 3	10	8	5	45887.1	0	0	768	502.5	0.80718	0.68052	-0.42063	-0.25003	0.0154584	0.0056438	0.01289	0.06332	0, 0	0, 0
NM_052969.1	IOH12514	ribosomal protein L39-like (RPL39L)	10	8	7	27718	0	0	2439.5	1565	0.71034	0.95845	0.30121	0.23795	0.0015302	0.0004982	0.07971	0.00181	0, 0	0, 0
BC003193.1	IOH4578	leucine rich repeat containing 1 (LRRC1)	10	8	9	24705.3	0	0	859.5	1178.5	0.82112	0.79476	-0.38112	0.06044	0.0121658	0.0009535	0.01399	0.051	0, 0	0, 0
NM_032648.1	IOH5485	chromosome 1 open reading frame 90 (C1orf90)	10	8	11	21570.7	0	0	923	917	0.78309	0.72702	-0.35369	-0.05966	0.0106966	0.0016341	0.02911	0.06786	0, 0	0, 0
NM_020961.2	IOH6104	KIAA1627 protein (KIAA1627)	10	8	13	31600.2	0	0	2463.5	3162.5	0.84508	0.96542	0.31157	0.97164	0.0014038	0.0001209	0.03588	0.00559	0, 0	0, 0
NM_021967.1	IOH45915	small EDRK-rich factor 1A (telomeric) (SERF1A)	10	8	15	37086.3	0	0	2989	2669.5	0.76234	0.81426	0.53851	0.74521	0.0009892	0.0001827	0.06577	0.0543	0, 0	0, 0
NM_004740.3	IOH45454	TGFB1-induced anti-apoptotic factor 1 (TIAF1)	10	8	17	39243.4	0	0	1044	2169.5	0.74972	0.90176	-0.30144	0.51558	0.0084392	0.0002655	0.0447	0.02379	0, 0	0, 0
NM_182835.1	IOH45521	sec1 family domain containing 1 (SCFD1), transcript variant 2	10	8	19	5726.72	0	0	957.5	614.5	0.72819	0.81449	-0.33879	-0.19859	0.0101872	0.0035186	0.048	0.02877	0, 0	0, 0
NM_004059.3	IOH45917	cysteine conjugate-beta lyase; cytoplasmic (glutamine transaminase K, kyneurenine aminotransferase) (CCBL1)	10	8	21	18966.5	0	0	1631	1675	0.64135	0.78835	-0.04795	0.28847	0.0035827	0.0004716	0.09365	0.05826	0, 0	0, 0
NM_001564.1	IOH22913	inhibitor of growth family, member 2 (ING2)	10	9	1	15581.5	0	0	1837	1299	0.71595	0.89287	0.04102	0.11579	0.0027103	0.0007477	0.07237	0.02069	0, 0	0, 0
BC030636.1	IOH22939	prolyl endopeptidase (PREP)	10	9	3	27397.3	0	0	309.5	266.5	-0.09912	0.59465	-0.61864	-0.35841	0.1683	0.0214536	0.18963	0.05041	0, 0	0, 0
NM_018091.2	IOH3126	elongation protein 3 homolog (S. cerevisiae) (ELP3)	10	9	5	12752.5	0	0	1464.5	1198.5	0.89466	0.9436	-0.11985	0.06963	0.0039388	0.0008585	0.00917	0.00295	0, 0	0, 0
NM_024294.1	IOH5168	chromosome 6 open reading frame 106 (C6orf106), transcript variant 1	10	9	7	27076.5	0	0	294	1340	0.55386	0.90271	-0.62533	0.13461	0.133863	0.0006991	0	0.01794	0, 0	0, 0
BC036056.1	IOH27184	Fanconi anemia, complementation group M (FANCM)	10	9	9	37190.7	0	0	6678	3065	0.97272	0.6574	2.13161	0.92686	0.0001772	0.0001497	0.0036	0.10705	0, 0	0, 0
NM_145796.2	IOH29191	pogo transposable element with ZNF domain (POGZ), transcript variant 3	10	9	11	24530.5	0	0	697	593.5	0.78601	0.86788	-0.4513	-0.20823	0.0191001	0.0036818	0.0142	0.01072	0, 0	0, 0
BC041831.1	IOH27713	transducin-like enhancer of split 3 (E(sp1) homolog, Drosophila) (TLE3)	10	9	13	14640.2	0	0	382.5	341.5	0.38528	0.71979	-0.58712	-0.32397	0.0824024	0.0121662	0.08319	0.03106	0, 0	0, 0
NM_024309.2	IOH40586	TNFAIP3 interacting protein 2 (TNIP2)	10	9	15	32800.2	0	0	5806.5	1816	0.97707	0.96192	1.75526	0.35323	0.0002342	0.0003688	0.00134	0.00234	0, 0	0, 0
NM_001626.2		v-akt murine thymoma viral oncogene homolog 2 (AKT2)	10	9	17	4692.44	0	0	910.5	751.5	0.66401	0.75557	-0.3591	-0.13566	0.0116632	0.0024085	0.06601	0.05363	0, 0	0, 0
NM_001893.3		casein kinase 1, delta (CSNK1D), transcript variant 1	10	9	21	16857.8	0	0	1434.5	1328.5	0.59503	0.72367	-0.13281	0.12934	0.0047629	0.0007758	0.10499	0.07611	0, 0	0, 0
NM_001721.2		BMX non-receptor tyrosine kinase (BMX), transcript variant 2	10	10	1	49527.1	0	0	2099.5	1973.5	0.6395	0.94208	0.15438	0.42556	0.0021486	0.000315	0.10003	0.00967	0, 0	0, 0
NM_012395.1		Serine/threonine-protein kinase PFTAIRE-1	10	10	3	19537	0	0	996	828.5	0.70561	0.91212	-0.32217	-0.1003	0.0094993	0.0018353	0.0568	0.00597	0, 0	0, 0
NM_005307.1		G protein-coupled receptor kinase 4	10	10	5	20817.1	0	0	2013	2205.5	0.68738	0.87412	0.11702	0.53212	0.0022838	0.0002603	0.0836	0.03302	0, 0	0, 0
NM_003384.1		vaccinia related kinase 1 (VRK1)	10	10	7	7482.03	0	0	847	581.5	0.79435	0.8496	-0.38652	-0.21375	0.0127016	0.0038707	0.02171	0.01581	0, 0	0, 0
NM_013257.2		Serine/threonine-protein kinase Sgk3	10	10	9	5127.49	0	0	829	613.5	0.84954	0.60304	-0.3943	-0.19904	0.0129325	0.003913	0.00341	0.09566	0, 0	0, 0
NM_032369.1	IOH6885	hydrogen voltage-gated channel 1 (HVCN1), transcript variant 2	10	11	21	11849.9	0	0	897	1505.5	0.86663	0.75396	-0.36493	0.21063	0.0109007	0.0005943	0.00158	0.0681	0, 0	0, 0
NM_138455.1	IOH14338	collagen triple helix repeat containing 1 (CTHRC1)	10	12	1	24363.3	0	0	822.5	860.5	0.62022	0.86949	-0.39709	-0.08561	0.0147007	0.0017345	0.07479	0.02054	0, 0	0, 0
BC020788.1	IOH12612	numb homolog (Drosophila) (NUMB)	10	12	3	8029.05	0	0	1383.5	2778.5	0.75458	0.95287	-0.15483	0.79527	0.0047332	0.0001577	0.05264	0.00891	0, 0	0, 0
NM_023079.2	IOH10095	ubiquitin-conjugating enzyme E2Z (UBE2Z)	10	12	5	25384	0	0	554	445	0.64941	0.70274	-0.51305	-0.27643	0.0329681	0.0071475	0.04084	0.05085	0, 0	0, 0
NM_019099.1	IOH22645	chromosome 1 open reading frame 183 (C1orf183), transcript variant 1	10	12	7	20918.5	0	0	1904.5	1668.5	0.84643	0.91575	0.07017	0.28548	0.0023627	0.000447	0.03082	0.01653	0, 0	0, 0
BC029796.1	IOH22647	hypothetical protein BC014011 (LOC116349)	10	12	9	49503.7	0	0	2256	3039	0.90649	0.95625	0.22196	0.91491	0.0016286	0.0001315	0.01442	0.00838	0, 0	0, 0
BC029775.1	IOH22665	transmembrane protein 61 (TMEM61)	10	12	11	20571.2	0	0	1191	1117.5	0.86381	0.88474	-0.23796	0.03243	0.0060968	0.0010164	0.01306	0.02088	0, 0	0, 0
BC029057.1	IOH22662	D-amino-acid oxidase (DAO)	10	12	13	34780.2	0	0	596.5	416	0.77382	0.79049	-0.4947	-0.28975	0.0265875	0.007865	0.0083	0.0204	0, 0	0, 0
BC043193.2	IOH25850	chromosome 4 open reading frame 18 (C4orf18)	10	12	15	2980.25	0	0	1329	781	0.86192	0.85849	-0.17837	-0.12212	0.0048771	0.0021209	0.01703	0.02173	0, 0	0, 0
BC037906.1	IOH25823	chromosome 4 open reading frame 19 (C4orf19)	10	12	17	15374.9	0	0	306	776	0.44199	0.87462	-0.62016	-0.12442	0.129517	0.0021323	0.03697	0.0164	0, 0	0, 0
NM_153208.1	IOH22871	IQ motif containing K (IQCK)	10	12	19	7230.84	0	0	1366.5	757	0.89648	0.80708	-0.16217	-0.13314	0.0045325	0.002315	0.00673	0.03736	0, 0	0, 0
NM_000529.1	IOH28387	melanocortin 2 receptor (adrenocorticotropic hormone) (MC2R)	10	12	21	2259.97	0	0	1351.5	859	0.82355	0.88718	-0.16865	-0.08629	0.0048005	0.0017262	0.02982	0.01482	0, 0	0, 0
BC010498.1	IOH10180	paxillin (PXN)	10	13	1	31573.7	0	0	893.5	538.5	0.59684	0.82851	-0.36643	-0.23349	0.0125404	0.0045691	0.08626	0.0197	0, 0	0, 0
BC016464.1	IOH10216	ER degradation enhancer, mannosidase alpha-like 3 (EDEM3)	10	13	3	7124.91	0	0	688	449	0.62328	0.78674	-0.45519	-0.2746	0.0212464	0.0067438	0.06372	0.0252	0, 0	0, 0
BC013069.1	IOH10251	cysteine conjugate-beta lyase; cytoplasmic (glutamine transaminase K, kyneurenine aminotransferase) (CCBL1)	10	13	5	6125.44	0	0	891.5	671.5	0.80271	0.71843	-0.3673	-0.17241	0.0113819	0.0030791	0.02142	0.06213	0, 0	0, 0
NM_138771.1	IOH10465	Coiled-coil domain-containing protein 126	10	13	7	34376.2	0	0	935	994.5	0.74766	0.91405	-0.34852	-0.02407	0.0105966	0.0012681	0.04084	0.00924	0, 0	0, 0
NM_000999.2	IOH4263	ribosomal protein L38 (RPL38), transcript variant 1	10	13	9	10962.4	0	0	1279.5	962.5	0.90296	0.82003	-0.19974	-0.03876	0.0051683	0.0014165	0.00276	0.03894	0, 0	0, 0
NM_052861.1	IOH21487	hypothetical protein MGC21675 (MGC21675)	10	13	11	12828.9	0	0	816	1187.5	0.84144	0.74867	-0.39991	0.06458	0.0134138	0.0009604	0.0052	0.0661	0, 0	0, 0
BC018953.1	IOH13650	SWI/SNF-related matrix-associated actin-dependent regulator of chromatin subfamily D member 2	10	13	13	10126.4	0	0	957.5	815	0.75158	0.92954	-0.33879	-0.1065	0.0100713	0.0018819	0.04062	0	0, 0	0, 0
BC013687.1	IOH10463	cDNA clone IMAGE:3858231, **** WARNING: chimeric clone ****	10	13	15	6505.26	0	0	1024.5	686	0.86014	0.86387	-0.30987	-0.16574	0.0083172	0.0027503	0.00897	0.01649	0, 0	0, 0
BC001716.1	IOH4447	poly(A) binding protein interacting protein 2 (PAIP2)	10	13	17	25903	0	0	1198.5	1203.5	0.83699	0.95107	-0.23472	0.07193	0.0060968	0.0008484	0.02183	0.00059	0, 0	0, 0
BC015091.2	IOH14751	calpain 1, (mu/I) large subunit (CAPN1)	10	13	19	26147.4	0	0	1544	2096.5	-0.8794	0.92293	-0.08552	0.48206	0.0105966	0.0002815	0.58254	0.01653	0, 0	0, 0
BC015155.1	IOH10623	alkB, alkylation repair homolog 3 (E. coli) (ALKBH3)	10	13	21	4880.84	0	0	645	544	0.73161	0.82621	-0.47375	-0.23096	0.0230431	0.0044806	0.02631	0.0208	0, 0	0, 0
BC007639.1	IOH6968	ATG4 autophagy related 4 homolog D (S. cerevisiae) (ATG4D)	10	14	1	7195.28	0	0	492.5	466.5	0.7206	0.74175	-0.53961	-0.26656	0.0408064	0.0063733	0.01005	0.04093	0, 0	0, 0
NM_032855.1	IOH14623	hematopoietic SH2 domain containing (HSH2D)	10	14	3	25769.8	0	0	1536.5	1913.5	0.15461	0.83432	-0.08876	0.39801	0.0052625	0.0003529	0.24897	0.04471	0, 0	0, 0
NM_016641.2	IOH14021	membrane interacting protein of RGS16 (MIR16)	10	14	5	8934.71	0	0	396.5	5	0.58179	-1.4754	-0.58107	-0.47851	0.0691801	1	0.03032	0.56569	0, 0	0, 0
BC011779.2	IOH14539	cDNA clone IMAGE:3941306, partial cds	10	14	7	10353.3	0	0	821.5	597	0.76829	0.84248	-0.39753	-0.20663	0.0137009	0.0036818	0.0284	0.01895	0, 0	0, 0
BC010081.2	IOH13727	mannosidase, alpha, class 2C, member 1 (MAN2C1)	10	14	9	30385.1	0	0	371.5	212.5	0.351	0.66096	-0.59187	-0.38321	0.0892572	0.0331804	0.08946	0.00998	0, 0	0, 0
NM_004853.1	IOH9940	syntaxin 8 (STX8)	10	14	11	33352.5	0	0	565	286	-1.06637	0.60068	-0.5083	-0.34945	0.0943136	0.0185074	0.56318	0.05439	0, 0	0, 0
NM_003104.2	IOH14671	sorbitol dehydrogenase (SORD)	10	14	13	27179.4	0	0	543	344	0.5296	0.6069	-0.5178	-0.32282	0.036495	0.0126483	0.07553	0.06578	0, 0	0, 0
BC018624.1	IOH14128	prickle homolog 4 (Drosophila) (C6orf49)	10	14	15	18916.5	0	0	239.5	114.5	-0.52854	0.3149	-0.64887	-0.42822	0.376241	0.140326	0.25096	0.00618	0, 0	0, 0
NM_006911.2	IOH7561	relaxin 1 (RLN1)	10	14	17	3380.49	0	0	395.5	261	0.61747	0.72316	-0.58149	-0.36094	0.0683599	0.0210928	0.01967	0.01084	0, 0	0, 0
NM_004635.2	IOH3889	mitogen-activated protein kinase-activated protein kinase 3 (MAPKAPK3)	10	14	19	30948	0	0	2446	1987	0.67304	0.83078	0.30402	0.43176	0.0015508	0.0003277	0.09193	0.04626	0, 0	0, 0
BC022297.1	IOH12908	Diacylglycerol kinase epsilon	10	14	21	5606.42	0	0	767.5	225	0.597	-0.46388	-0.42085	-0.37747	0.0171606	0.0534151	0.07831	0.33941	0, 0	0, 0
BC001028.1	IOH4227	Magnesium transporter MRS2 homolog, mitochondrial	10	15	1	12214.6	0	0	933	765.5	0.63652	0.86417	-0.34938	-0.12924	0.0112451	0.0022027	0.07579	0.0194	0, 0	0, 0
NM_002128.2	IOH2937	high-mobility group box 1 (HMGB1)	10	15	3	12499	0	0	1968	1267	0.85483	0.93814	0.09759	0.10109	0.0022017	0.0007695	0.02874	0.00558	0, 0	0, 0
BC032451.1	IOH21663	cDNA clone MGC:40426 IMAGE:5178085, complete cds	10	15	5	11010.1	0	0	434.5	310	0.49061	0.57423	-0.56465	-0.33843	0.0595582	0.0158933	0.06672	0.06843	0, 0	0, 0
BC011526.1	IOH9712	PCTAIRE protein kinase 3 (PCTK3)	10	15	7	17059.1	0	0	2792	1816	0.87835	0.89775	0.45344	0.35323	0.0010727	0.0003802	0.02685	0.02336	0, 0	0, 0
NM_001656.2	IOH10672	tripartite motif-containing 23 (TRIM23), transcript variant alpha	10	15	9	4942.88	0	0	733	424	0.70406	0.68687	-0.43575	-0.28607	0.0178993	0.0079468	0.04245	0.05337	0, 0	0, 0
NM_004286.2	IOH14552	GTP binding protein 1 (GTPBP1)	10	15	11	20508.4	0	0	2161.5	1676.5	0.48127	0.94709	0.18115	0.28916	0.0021994	0.0004362	0.15212	0.00633	0, 0	0, 0
myeloperoxidase_Sigma		NA	10	15	13	0	0	0	62.5	-3	-25.4455	-0.76293	-0.7253	-0.48218	1	1	1.12006	-0.4714	0, 0	0, 0
PV3370		megakaryocyte-associated tyrosine kinase (MATK), transcript variant 2	10	15	15	0	0	0	4228	1447.5	-3.21731	0.60314	1.07357	0.18399	1	0.0006937	1.38043	0.11675	0, 0	0, 0
PV3809		mitogen-activated protein kinase kinase kinase 5 (MAP3K5)	10	15	17	5716.12	0	0	-7	-1	-0.9652	-1.14123	-0.75532	-0.48127	1	1	-0.20203	-4.24264	0, 0	0, 0
PV3757		myosin light chain kinase 2, skeletal muscle (MYLK2)	10	15	19	24970.9	0	0	420	177	0.46488	0.3901	-0.57092	-0.39952	0.0648437	0.0548804	0.07071	0.06392	0, 0	0, 0
PV3787		mitogen-activated protein kinase kinase kinase 9 (MAP3K9)	10	15	21	12993.9	0	0	-3	-2	-1.11227	-0.81676	-0.75359	-0.48172	1	1	-0.4714	-0.70711	0, 0	0, 0
PV3878		MAP/microtubule affinity-regulating kinase 2 (MARK2), transcript variant 3	10	16	1	30089.3	0	0	2167.5	1891.5	0.64907	0.748	0.18374	0.3879	0.0020046	0.0003768	0.09754	0.0729	0, 0	0, 0
PHC0816		interleukin 1, beta (IL1B)	10	16	3	21.94	0	0	5	3.5	-2.04415	-1.26129	-0.75014	-0.4792	1	1	1.9799	0.60609	0, 0	0, 0
PHC1336		chemokine (C-X-C motif) ligand 5 (CXCL5)	10	16	5	0	0	0	35	14	-6.30748	-2.55217	-0.73718	-0.47438	1	1	0.04041	0.10102	0, 0	0, 0
NM_005643.2	IOH13738	TAF11 RNA polymerase II, TATA box binding protein (TBP)-associated factor, 28kDa (TAF11)	10	16	7	6484.83	0	0	998	641	0.70623	0.9025	-0.32131	-0.18641	0.0094573	0.0030991	0.05668	0.00221	0, 0	0, 0
BC016790.1	IOH27885	KIAA1143 (KIAA1143)	10	16	9	22772.2	0	0	1878	1356.5	0.83143	0.89272	0.05872	0.1422	0.0024486	0.0006853	0.03539	0.02137	0, 0	0, 0
NM_001021.2	IOH27847	ribosomal protein S17 (RPS17)	10	16	11	13648.3	0	0	1756	1145.5	0.59798	0.91047	0.00603	0.04529	0.0031527	0.0009552	0.10953	0.01296	0, 0	0, 0
BC049215.1	IOH26613	2'-5'-oligoadenylate synthetase 2, 69/71kDa (OAS2)	10	16	13	28825.8	0	0	1206.5	797	0.72068	0.81715	-0.23127	-0.11477	0.0063652	0.0020762	0.05919	0.03549	0, 0	0, 0
BC015725.1	IOH10141	Folliculin	10	16	15	2774.46	0	0	789.5	522.5	0.67215	0.87469	-0.41135	-0.24084	0.0155903	0.0047541	0.05643	0.00406	0, 0	0, 0
BC015202.1	IOH9835	Centromere protein T	10	16	17	10227.7	0	0	1696.5	1266.5	0.82445	0.84027	-0.01966	0.10086	0.0030201	0.0008068	0.03543	0.03741	0, 0	0, 0
NM_138394.2	IOH14812	heterogeneous nuclear ribonucleoprotein L-like (HNRPLL)	10	16	19	23869.4	0	0	1513	1243.5	0.74585	0.87922	-0.0989	0.0903	0.0039614	0.0008217	0.05795	0.02445	0, 0	0, 0
NM_006937.2	IOH13961	SMT3 suppressor of mif two 3 homolog 2 (S. cerevisiae) (SUMO2), transcript variant 1	10	16	21	317.77	0	0	1040	488	0.55149	0.62863	-0.30317	-0.25668	0.0093949	0.0061431	0.10743	0.07825	0, 0	0, 0
BC047664.1	IOH28841	ectonucleoside triphosphate diphosphohydrolase 1 (ENTPD1)	10	17	1	6014.98	0	0	596.5	501.5	0.4708	0.8691	-0.4947	-0.25048	0.0308935	0.0051812	0.10076	0.00423	0, 0	0, 0
BC052750.1	IOH28795	Uncharacterized protein C2orf62	10	17	3	23380.5	0	0	483.5	380.5	0.66581	0.69038	-0.5435	-0.30605	0.0435629	0.0098915	0.02486	0.04646	0, 0	0, 0
BC041769.1	IOH28631	Double C2-like domain-containing protein alpha	10	17	5	30858.7	0	0	932.5	813	0.66758	0.8914	-0.34959	-0.10742	0.0110841	0.0019254	0.06597	0.01218	0, 0	0, 0
BC054510.2	IOH28904	histamine receptor H2 (HRH2)	10	17	7	3577.97	0	0	455.5	452.5	0.70556	0.72312	-0.55559	-0.27299	0.0484944	0.0068414	0.00776	0.04532	0, 0	0, 0
BC052601.1	IOH29371	mitochondrial ribosomal protein L10 (MRPL10)	10	17	9	14043.3	0	0	1054	1237	0.68034	0.84164	-0.29712	0.08731	0.008564	0.0008455	0.06709	0.03658	0, 0	0, 0
BC035631.1	IOH27584	Zinc transporter ZIP11	10	17	11	6252.55	0	0	499.5	267.5	0.2809	0.75765	-0.53659	-0.35795	0.0494806	0.0197368	0.14298	0.00264	0, 0	0, 0
BC036422.1	IOH27623	hypothetical protein MGC42105 (MGC42105)	10	17	13	0	0	0	1009	590.5	0.82025	0.75348	-0.31656	-0.2096	0.0087471	0.0039273	0.02102	0.0467	0, 0	0, 0
BC044242.1	IOH28797	Radial spoke head 10 homolog B2	10	17	15	12975.7	0	0	1086	1121.5	0.86639	0.85015	-0.2833	0.03427	0.007357	0.0010259	0.00912	0.03216	0, 0	0, 0
NM_006010.2	IOH59542	Protein ARMET	10	17	17	17155.9	0	0	1539	1242	0.7902	-3.38896	-0.08768	0.08961	0.0037439	1	0.04411	1.41194	0, 0	0, 0
NM_002451.3	IOH54928	methylthioadenosine phosphorylase (MTAP), mRNA.	10	17	19	45225.1	0	0	304.5	272.5	0.38025	0.67491	-0.62079	-0.35566	0.134984	0.0197368	0.05341	0.02854	0, 0	0, 0
NM_138316.2	IOH59336	Pantothenate kinase 1	10	17	21	27936	0	0	798.5	423	0.84624	0.78342	-0.40746	-0.28653	0.0139974	0.0076272	0.00266	0.0234	0, 0	0, 0
NM_007087.1	IOH59514	Calretinin	10	18	1	3.89	0	0	285.5	166.5	0.07745	0.45232	-0.62901	-0.40434	0.181601	0.0605133	0.12631	0.03822	0, 0	0, 0
NM_001031.4	IOH58930	40S ribosomal protein S28	10	18	3	21971.7	0	0	2434	1619	0.94907	0.82096	0.29884	0.26275	0.0013686	0.000497	0.00174	0.04717	0, 0	0, 0
NM_015015.1	IOH53632	JmjC domain-containing histone demethylation protein 3B	10	18	5	16465.9	0	0	2162	2062.5	0.68734	0.8757	0.18137	0.46643	0.0019763	0.0002976	0.08504	0.03188	0, 0	0, 0
NM_003524.2	IOH58715	Histone H2B type 1-H	10	18	7	21353.6	0	0	2362.5	1792	0.64931	0.80964	0.26796	0.3422	0.0016837	0.0004075	0.09907	0.05209	0, 0	0, 0
NM_001005404.3	IOH58661	Protein yippee-like 2	10	18	9	29507.5	0	0	2694	2136.5	0.87705	0.96066	0.41112	0.50043	0.0011537	0.0002662	0.02677	0.0043	0, 0	0, 0
NM_006837.2	IOH6870	COP9 constitutive photomorphogenic homolog subunit 5 (Arabidopsis) (COPS5)	10	18	11	0	0	0	549.5	384.5	0.54848	0.72986	-0.51499	-0.30422	0.0352589	0.0095029	0.07078	0.03494	0, 0	0, 0
NM_024718.2	IOH40918	chromosome 9 open reading frame 86 (C9orf86)	10	18	13	11.35	0	0	2951	17990.5	-0.19738	-1.66693	0.5221	7.78169	0.0017467	2.64e-05	0.38003	0.88643	0, 0	0, 0
NM_013442.1	IOH5037	stomatin (EPB72)-like 2 (STOML2)	10	18	15	5955.97	0	0	581	333	0.49932	0.71893	-0.50139	-0.32786	0.0321663	0.0128154	0.09006	0.02973	0, 0	0, 0
NM_031290.1	IOH40382	coiled-coil domain containing 70 (CCDC70)	10	18	17	0	0	0	1019	622	0.83525	0.7128	-0.31224	-0.19514	0.0085102	0.0036051	0.01665	0.06139	0, 0	0, 0
BC096312.2	IOH63282	Butyrophilin subfamily 1 member A1	10	18	19	14668.2	0	0	635.5	542	0.79615	0.78404	-0.47786	-0.23188	0.0230431	0.0046052	0.00556	0.03392	0, 0	0, 0
BC100017.1	IOH62781	RAN guanine nucleotide release factor, mRNA (cDNA clone MGC:110973 IMAGE:6156156), complete cds	10	18	21	17526.7	0	0	609	666	0.60797	0.83287	-0.4893	-0.17493	0.0276015	0.0029632	0.06038	0.02548	0, 0	0, 0
BC094767.1	IOH62635	pyruvate kinase, muscle, mRNA (cDNA clone MGC:104654 IMAGE:5296639), complete cds	10	19	1	7965.5	0	0	929.5	618	0.46373	0.77586	-0.35089	-0.19698	0.0123822	0.003543	0.13009	0.04119	0, 0	0, 0
BC090864.1	IOH62569	Importin subunit alpha-1	10	19	3	11287	0	0	1010	869	0.61263	0.90877	-0.31612	-0.0817	0.00967	0.0016692	0.08681	0.00814	0, 0	0, 0
NM_006554.3	IOH56609	Metaxin-2	10	19	5	22422.6	0	0	598	522.5	0.72407	0.83155	-0.49405	-0.24084	0.0270874	0.0048509	0.02365	0.01759	0, 0	0, 0
NM_015387.2	IOH57047	Mps one binder kinase activator-like 3	10	19	7	31047.1	0	0	785	1201.5	0.73656	0.92925	-0.4133	0.071	0.015285	0.00086	0.03603	0.00765	0, 0	0, 0
NM_022829.4	IOH55518	Solute carrier family 13 member 3	10	19	9	6309.3	0	0	394	189	-0.10664	0.19506	-0.58215	-0.394	0.101262	0.0527044	0.22972	0.1272	0, 0	0, 0
BC007501.2	IOH56901	Protein-L-isoaspartate(D-aspartate) O-methyltransferase	10	19	11	20680.9	0	0	842	373.5	-0.07526	0.82022	-0.38867	-0.30927	0.0205593	0.0096666	0.29393	0.00568	0, 0	0, 0
NM_005861.2	IOH56981	STIP1 homology and U box-containing protein 1	10	19	13	24476	0	1	2508.5	61182	0.87554	0.94227	0.331	27.6182	0.0013336	3e-07	0.02622	0.01893	0, 0	0, 0
NM_173558.2	IOH57227	FYVE, RhoGEF and PH domain-containing protein 2	10	19	15	26949.4	0	0	1022	811	0.72659	0.89656	-0.31095	-0.10833	0.008917	0.0019303	0.0512	0.01046	0, 0	0, 0
BC058074.1	IOH56524	WNT1 inducible signaling pathway protein 2, mRNA (cDNA clone MGC:64884 IMAGE:5194313), complete cds	10	19	17	10878.4	0	0	763.5	1238	0.52334	0.86637	-0.42258	0.08777	0.0180087	0.0008342	0.10095	0.02856	0, 0	0, 0
NM_001354.4	IOH57036	Aldo-keto reductase family 1 member C2	10	19	19	27696.2	0	0	467.5	238	0.73437	0.61056	-0.55041	-0.3715	0.0452653	0.0268708	0.00151	0.03565	0, 0	0, 0
NM_003244.1	IOH3086	TGFB-induced factor homeobox 1 (TGIF1), transcript variant 4	10	19	21	4867.97	0	0	1566.5	635	0.84297	0.70494	-0.0758	-0.18917	0.0035201	0.0034705	0.02753	0.06459	0, 0	0, 0
NM_006579.1	IOH11243	emopamil binding protein (sterol isomerase) (EBP)	10	20	1	18691.8	0	0	424	456	0.68641	0.71043	-0.5692	-0.27138	0.0569995	0.0067761	0.00667	0.04962	0, 0	0, 0
BC015479.1	IOH11268	PIN2-interacting protein 1 (PINX1)	10	20	3	5547.4	0	0	1344.5	888.5	0.56031	0.77483	-0.17167	-0.07275	0.005533	0.0017014	0.11413	0.05173	0, 0	0, 0
NM_014372.1	IOH11235	ring finger protein 11 (RNF11)	10	20	5	25391.5	0	0	280.5	240	0.16805	0.594	-0.63116	-0.37059	0.179854	0.0266165	0.09831	0.04125	0, 0	0, 0
BC020898.1	IOH13022	transmembrane protein 182 (TMEM182)	10	20	7	7737.01	0	0	352.5	263	0.6192	0.68901	-0.60007	-0.36002	0.0874655	0.0210928	0.00602	0.02151	0, 0	0, 0
BC011923.1	IOH13453	RNA binding motif protein 33 (RBM33)	10	20	9	15362.8	0	0	744	538	0.64146	0.76561	-0.431	-0.23372	0.0178993	0.0047162	0.06273	0.03943	0, 0	0, 0
NM_004649.1	IOH5054	chromosome 21 open reading frame 33 (C21orf33), nuclear gene encoding mitochondrial protein, transcript variant 1	10	20	11	28312.8	0	0	1342.5	664	0.8256	0.83234	-0.17253	-0.17585	0.0048616	0.0029821	0.02897	0.02556	0, 0	0, 0
NM_006460.1	IOH5964	hexamethylene bis-acetamide inducible 1 (HEXIM1)	10	20	13	26681.3	0	0	831	985.5	0.80644	0.90435	-0.39343	-0.02819	0.0131356	0.0012975	0.01702	0.0122	0, 0	0, 0
BC004395.1	IOH5579	Apolipoprotein L2	10	20	15	36217.8	0	0	460.5	327	0.65741	0.79916	-0.55343	-0.33063	0.0484944	0.0128154	0.02303	0.00432	0, 0	0, 0
BC001351.1	IOH3711	Four and a half LIM domains protein 3	10	20	17	23283.7	0	0	1149.5	898.5	0.75637	0.88499	-0.25588	-0.06815	0.0069054	0.001578	0.04614	0.01653	0, 0	0, 0
NM_003944.2	IOH2324	Selenium-binding protein 1	10	20	19	27785.4	0	0	632.5	383	0.78781	0.5902	-0.47915	-0.3049	0.0233646	0.0102439	0.00783	0.07754	0, 0	0, 0
BC003096.1	IOH4534	PDZ and LIM domain protein 4	10	20	21	4986.76	0	0	936.5	709.5	0.8654	0.67794	-0.34787	-0.15496	0.00998	0.00281	0.00378	0.07674	0, 0	0, 0
NM_001003892.1	IOH60467	Dual specificity phosphatase DUPD1	10	21	1	49530.9	0	0	1031	815.5	0.85025	0.83498	-0.30705	-0.10627	0.0082486	0.0019653	0.01235	0.03035	0, 0	0, 0
NM_004602.2	IOH62672	Double-stranded RNA-binding protein Staufen homolog 1	10	21	3	23019.3	0	0	1507.5	1568	0.758	0.88678	-0.10128	0.23933	0.003967	0.0005135	0.05394	0.02525	0, 0	0, 0
BC096708.1	IOH63336	Wilms tumor-associated protein	10	21	5	49515.8	0	0	3544.5	3247.5	0.9173	0.86478	0.77841	1.01068	0.0006505	0.0001203	0.01696	0.03898	0, 0	0, 0
BC104042.1	IOH63415	UPF0484 protein FAM167A	10	21	7	11938.4	0	0	811.5	539	0.84886	0.68259	-0.40185	-0.23326	0.0135204	0.0048904	0.00261	0.06559	0, 0	0, 0
NM_032902.5	IOH27809	Protein phosphatase 1 regulatory subunit 16A	10	21	9	9111.75	0	0	1487.5	1066	0.8432	0.86876	-0.10992	0.00878	0.0039108	0.0011263	0.02615	0.02521	0, 0	0, 0
BC009388.1	IOH29324	hypothetical LOC554174, mRNA (cDNA clone MGC:16743 IMAGE:4130428), complete cds	10	21	11	34003.9	0	0	475	172.5	0.41429	0.50543	-0.54717	-0.40158	0.0512802	0.0548804	0.09825	0.02869	0, 0	0, 0
[truncated: 7,509 more rows]

## Sheet: GFPvsGAK
File1 = C:\Program Files (x86)\Invitrogen\Prospector\Single Microarray Results PPI\Analysis of 64275_GFP.txt
File2 = C:\Program Files (x86)\Invitrogen\Prospector\Single Microarray Results PPI\Analysis of 64025_GAK.txt
File1 Protein Cut-Off Value calculated by = Z-Score
File2 Protein Cut-Off Value calculated by = Z-Score
File1 Lot number = HA20265
File2 Lot number = HA20265
File1 Wavelength = 635
File2 Wavelength = 635
Population	Protein Amount	Mean File1	StDev File1	Mean File2	StDev File2
AlexaAntiMouseAb	0	8289.9	1584.1	8899.7	2268.31
AntiBiotinAb	0	1309.2	242.06	1062.7	199.006
BiotinAb	0	4663.8	723.344	4833	738.147
BSA	0	52.3	43.5056	143.2	116.697
Buffer	0	29.2	28.6404	63.5	45.2708
Calmodulin	6356.36	751.5	188.279	1833.1	666.912
GST1	428.327	29.7	26.5903	84.3	62.1079
GST2	1494.41	48.9	84.4436	112.5	71.9443
GST3	4812.01	57	51.2286	179.4	104.311
GST4	9755.64	179.1	203.926	586.1	543.667
hMDM2	0	807.5	253.914	3040.8	774.365
RanBP2deltaFG	0	182.5	54.0033	560.2	147.83
V5control1	0	76.8	26.5716	128.4	58.1969
V5control2	0	136.5	43.6293	210.1	83.3015
V5control3	0	283.9	88.2968	446.6	204.462
V5control4	0	580.7	170.121	961.1	464.687
V5control5	0	1037.5	175.996	1682	575.021
All Negative Controls	N/A	53.6	87.9504	150.3	239.764
Probes	N/A	1742	2315.61	7401	6328.39
Database ID	Ultimate ORF ID	Description	Block	Row	Column	Protein Amount	File1 Hit	File2 Hit	File1 Signal.Used	File2 Signal.Used	File1 Z-Factor	File2 Z-Factor	File1 Z-Score	File2 Z-Score	File1 CI P-Value	File2 CI P-Value	File1 CV	File2 CV	File1 GenePix Flags	File2 GenePix Flags
NM_024548.2	IOH27601	leucine-rich repeats and IQ motif containing 2 (LRRIQ2)	1	2	11	9823.77	0	0	458.5	1592.5	0.87885	0.87522	-0.55429	-0.91785	0.047774	0.0286006	0.00771	0.02176	0, 0	0, 0
BC011414.1	IOH9720	chromosome 5 open reading frame 3 (C5orf3)	1	2	13	47631.8	0	0	654.5	3063	0.92963	0.88749	-0.46965	-0.68549	0.0214593	0.0070589	0.00108	0.02724	0, 0	0, 0
BC004932.1	IOH5521	chromosome 16 open reading frame 30 (C16orf30)	1	2	15	10166.5	0	0	392	2047.5	0.72614	0.93932	-0.58302	-0.84596	0.0735112	0.0160977	0.05051	0.00518	0, 0	0, 0
BC037854.1	IOH27633	dynein, cytoplasmic 1, intermediate chain 1 (DYNC1I1)	1	2	17	30130.1	0	0	934.5	5159	0.93725	0.9534	-0.34873	-0.35428	0.0100484	0.0023238	0.0053	0.00959	0, 0	0, 0
BC051687.1	IOH26538	Kruppel-like factor 3 (basic) (KLF3)	1	2	19	35394.6	0	0	870.5	3958	0.92755	0.83527	-0.37637	-0.54406	0.0117206	0.0042525	0.00731	0.04681	0, 0	0, 0
NM_203425.1	IOH26973	chromosome 17 open reading frame 82 (C17orf82)	1	2	21	49537.7	0	0	2188.5	9814.5	0.83464	0.94413	0.19281	0.38138	0.0018221	0.0006294	0.04814	0.01549	0, 0	0, 0
NM_000880.2	IOH26652	interleukin 7 (IL7)	1	3	1	2666.84	0	0	413.5	1169.5	0.54176	0.75749	-0.57373	-0.98469	0.0721701	0.0603809	0.11115	0.0526	0, 0	0, 0
NM_002061.1	IOH25898	glutamate-cysteine ligase, modifier subunit (GCLM)	1	3	3	15407.5	0	0	1092.5	1975.5	0.87531	0.93269	-0.28049	-0.85733	0.0074732	0.0174366	0.02783	0.0068	0, 0	0, 0
BC010074.2	IOH13694	FUS interacting protein (serine/arginine-rich) 1 (FUSIP1)	1	3	5	10015.1	0	0	4897	5615	0.91734	0.9747	1.36248	-0.28223	0.0003416	0.0019335	0.02455	0.00302	0, 0	0, 0
NM_014042.1	IOH5151	chromosome 11 open reading frame 51 (C11orf51)	1	3	7	11786.3	0	0	707.5	2307.5	0.7068	0.91264	-0.44676	-0.80487	0.0203597	0.0126503	0.07496	0.01563	0, 0	0, 0
BC001715.2	IOH4551	NADH dehydrogenase (ubiquinone) Fe-S protein 7, 20kDa (NADH-coenzyme Q reductase) (NDUFS7)	1	3	11	11091	0	0	1350	3786.5	0.84682	0.93918	-0.1693	-0.57115	0.0048848	0.0044265	0.03981	0.01214	0, 0	0, 0
NM_004148.2	IOH28049	ninjurin 1 (NINJ1)	1	3	13	48618.4	0	0	794.5	3105.5	0.89306	0.7902	-0.40919	-0.67877	0.0144605	0.0072046	0.01691	0.05943	0, 0	0, 0
NM_017614.3	IOH12877	betaine-homocysteine methyltransferase 2 (BHMT2)	1	3	15	49537	0	0	1037.5	6169.5	0.80604	0.97319	-0.30425	-0.19461	0.0086183	0.0015959	0.04975	0.00401	0, 0	0, 0
BC031821.1	IOH22188	Secernin-3	1	3	17	46518.9	0	0	2294.5	8804	0.695	0.85131	0.23859	0.2217	0.0017753	0.000821	0.09461	0.04594	0, 0	0, 0
NM_016057.1	IOH5427	coatomer protein complex, subunit zeta 1 (COPZ1)	1	3	19	16372.1	0	0	267	1511	0.53621	0.85825	-0.63699	-0.93073	0.200566	0.0323651	0.09004	0.02621	0, 0	0, 0
BC003573.1	IOH4891	farnesyl-diphosphate farnesyltransferase 1 (FDFT1)	1	3	21	38124.4	0	0	437	1784	0.54214	0.86826	-0.56357	-0.88759	0.0637318	0.022435	0.11327	0.02616	0, 0	0, 0
NM_006163.1	IOH6673	nuclear factor (erythroid-derived 2), 45kDa (NFE2)	1	4	1	19972.8	0	0	2435	3607	0.90861	0.90463	0.29927	-0.59952	0.0014134	0.0049795	0.02439	0.02313	0, 0	0, 0
NM_000849.1	IOH4761	glutathione S-transferase M3 (brain) (GSTM3)	1	4	3	43440.3	0	0	886	2453.5	0.76477	0.68445	-0.36968	-0.7818	0.0122578	0.0124974	0.06065	0.09136	0, 0	0, 0
BC000052.1	IOH4650	peroxisome proliferator-activated receptor alpha (PPARA)	1	4	5	23680.1	0	0	2406.5	5429	0.96351	0.96282	0.28696	-0.31161	0.0014098	0.0020835	0.00617	0.00677	0, 0	0, 0
BC005332.1	IOH7177	cDNA clone MGC:12418 IMAGE:3934658, complete cds	1	4	7	9883.48	0	0	509.5	978	0.86548	0.89067	-0.53226	-1.01496	0.0381336	0.0845149	0.01527	0.00434	0, 0	0, 0
NM_004596.1	IOH6628	small nuclear ribonucleoprotein polypeptide A (SNRPA)	1	4	9	27208.1	0	0	1811	5416.5	0.38885	0.95524	0.02979	-0.31359	0.0033953	0.0021011	0.19366	0.00927	0, 0	0, 0
NM_032930.1	IOH6595	chromosome 11 open reading frame 70 (C11orf70)	1	4	11	9516.53	0	0	587.5	1585	0.7644	0.89791	-0.49859	-0.91904	0.0294634	0.0285603	0.05175	0.01428	0, 0	0, 0
BC002951.1	IOH4779	Protein transport protein Sec61 subunit alpha isoform 1	1	4	13	13681.6	0	0	551.5	1430	0.86812	0.84393	-0.51413	-0.94353	0.0320355	0.0368069	0.01667	0.02967	0, 0	0, 0
BC009993.2	IOH27830	chromosome 3 open reading frame 37 (C3orf37)	1	4	15	3.89	0	0	-2	-8	-1.54141	-2.16754	-0.75317	-1.17076	1	1	-2.12132	-2.12132	0, 0	0, 0
NM_005159.3	IOH14126	actin, alpha, cardiac muscle 1 (ACTC1)	1	4	17	6950.9	0	0	540.5	2001.5	0.61278	0.70687	-0.51889	-0.85322	0.0383035	0.0190589	0.09812	0.0809	0, 0	0, 0
NM_006442.2	IOH14520	DR1-associated protein 1 (negative cofactor 2 alpha) (DRAP1)	1	4	19	22004.2	0	0	752.5	2117	0.92746	0.77515	-0.42733	-0.83497	0.0159506	0.0163041	0.0047	0.05945	0, 0	0, 0
NM_017785.2	IOH12118	coiled-coil domain containing 99 (CCDC99)	1	4	21	24300.5	0	0	476	2301.5	0.62778	0.94613	-0.54673	-0.80581	0.0502401	0.0125091	0.08913	0.00461	0, 0	0, 0
NM_006399.2	IOH21626	basic leucine zipper transcription factor, ATF-like (BATF)	1	5	1	5.18	0	0	4.5	-1	-3.04194	-1.62816	-0.75035	-1.16966	1	1	1.41421	-2.82843	0, 0	0, 0
NM_152285.1	IOH21698	arrestin domain containing 1 (ARRDC1)	1	5	3	17687.8	0	0	3471	5376.5	0.909	0.70543	0.74666	-0.31991	0.0006879	0.0024172	0.02608	0.09193	0, 0	0, 0
BC033437.1	IOH27326	DENN/MADD domain containing 1C (DENND1C)	1	5	5	1.3	0	0	4790.5	2725.5	0.98085	0.87573	1.31649	-0.73882	0.0003464	0.0090687	0.00339	0.02984	0, 0	0, 0
BC030524.1	IOH21689	claudin 19 (CLDN19)	1	5	7	0	0	0	1.5	-2.5	-3.53988	-2.23341	-0.75165	-1.16989	1	1	8.95669	-4.80833	0, 0	0, 0
NM_005567.2	IOH3566	lectin, galactoside-binding, soluble, 3 binding protein (LGALS3BP)	1	5	9	2186.58	0	0	524.5	680.5	0.88629	0.84345	-0.52579	-1.06196	0.03541	0.206408	0.00944	0.0052	0, 0	0, 0
NM_177996.1	IOH14498	erythrocyte membrane protein band 4.1-like 1 (EPB41L1), transcript variant 2	1	5	11	4.54	0	0	1	-7.5	-1.26921	-1.38482	-0.75187	-1.17068	1	1	0	-0.65997	0, 0	0, 0
NM_002279.3	IOH13096	keratin 33B (KRT33B)	1	5	13	5018.54	0	0	897.5	2100	0.69777	0.909	-0.36471	-0.83766	0.0123509	0.0154854	0.08273	0.01549	0, 0	0, 0
NM_032448.1	IOH13366	family with sequence similarity 120B (FAM120B)	1	5	15	0	0	0	1128	4757.5	0.90036	0.91394	-0.26517	-0.41773	0.0069054	0.002798	0.02006	0.02215	0, 0	0, 0
NM_002738.5	IOH22061	protein kinase C, beta 1 (PRKCB1), transcript variant 2	1	5	17	17750.6	0	0	839	2978.5	0.83931	0.94699	-0.38997	-0.69884	0.0132389	0.0072662	0.0354	0.00736	0, 0	0, 0
BC015505.1	IOH9981	DEAD (Asp-Glu-Ala-Asp) box polypeptide 42 (DDX42)	1	5	19	49540	0	0	1154	4026.5	0.90264	0.92901	-0.25394	-0.53324	0.0065782	0.0039175	0.01961	0.01598	0, 0	0, 0
NM_020944.2	IOH9687	glucosidase, beta (bile acid) 2 (GBA2)	1	5	21	15089.7	0	0	857	3310.5	0.84277	0.94977	-0.3822	-0.64638	0.0126367	0.0058204	0.03465	0.00748	0, 0	0, 0
NM_020854.2	IOH9686	KIAA1468 (KIAA1468)	1	6	1	20522.8	0	0	1518	3365	0.92629	0.87857	-0.09675	-0.63777	0.0036873	0.0058278	0.01491	0.0311	0, 0	0, 0
BC068448.1	IOH40093	EF-hand calcium binding protein 1 (EFCBP1)	1	6	3	49543	0	0	5853	5095.5	0.88143	0.6572	1.77534	-0.36432	0.0002426	0.0027674	0.03697	0.10755	0, 0	0, 0
NM_006078.2	IOH40316	calcium channel, voltage-dependent, gamma subunit 2 (CACNG2)	1	6	5	15390	0	0	1255	2013.5	0.94838	0.72796	-0.21032	-0.85133	0.0054042	0.0186063	0.00563	0.0741	0, 0	0, 0
BC062344.1	IOH40702	patched domain containing 1 (PTCHD1)	1	6	7	5100.25	0	0	600.5	634.5	0.85733	0.36312	-0.49297	-1.06923	0.0267858	0.3326	0.02237	0.15268	0, 0	0, 0
BC062422.1	IOH40746	interleukin 27 (IL27)	1	6	9	5986.23	0	0	710	1276.5	0.91377	0.84	-0.44568	-0.96778	0.0181747	0.0474459	0.00797	0.02825	0, 0	0, 0
BC069329.1	IOH40250	interferon, alpha 21 (IFNA21)	1	6	11	6.48	0	0	673	1767	0.92188	0.70025	-0.46166	-0.89028	0.0202938	0.0250218	0.0042	0.08084	0, 0	0, 0
BC067773.1	IOH40125	arginine/serine-rich coiled-coil 2 (RSRC2)	1	6	13	9726.58	0	0	953	3645.5	0.59981	0.93915	-0.34074	-0.59344	0.0114652	0.0047888	0.11575	0.01183	0, 0	0, 0
NM_173471.1	IOH40179	S-adenosylmethionine mitochondrial carrier protein	1	6	15	897.33	0	0	947.5	2122	0.82381	0.94861	-0.34312	-0.83418	0.010329	0.0148468	0.04254	0.00267	0, 0	0, 0
NM_001004306.1	IOH40085	similar to hypothetical protein FLJ36492 (MGC87631)	1	6	17	29509	0	0	1589	8523.5	0.95396	0.87514	-0.06609	0.17737	0.0033114	0.0008666	0.00623	0.03791	0, 0	0, 0
NM_198859.1	IOH38384	prickle homolog 2 (Drosophila) (PRICKLE2)	1	6	19	0	0	0	981.5	3880.5	0.7374	0.66142	-0.32844	-0.55631	0.0100255	0.0048446	0.07132	0.10405	0, 0	0, 0
BC036319.1	IOH27661	phosphodiesterase 4D, cAMP-specific (phosphodiesterase E3 dunce homolog, Drosophila) (PDE4D)	1	6	21	9.07	0	0	575	2777.5	0.53368	0.80069	-0.50399	-0.7306	0.0349597	0.0090544	0.12543	0.05474	0, 0	0, 0
NM_015568.2	IOH37988	protein phosphatase 1, regulatory (inhibitor) subunit 16B (PPP1R16B)	1	7	1	3419.72	0	0	1150.5	2111	0.91547	0.61293	-0.25545	-0.83592	0.0065782	0.0178869	0.01537	0.11255	0, 0	0, 0
NM_178275.3	IOH38420	eEF1A2 binding protein (DKFZp434B1231)	1	7	3	10.37	0	0	1403	1540.5	0.76988	0.8032	-0.14641	-0.92606	0.0046891	0.0319324	0.06552	0.04452	0, 0	0, 0
NM_020662.1	IOH37719	MRS2-like, magnesium homeostasis factor (S. cerevisiae) (MRS2L)	1	7	5	4403.42	0	0	527.5	696.5	0.73655	0.57081	-0.52449	-1.05943	0.0377971	0.229267	0.05764	0.09239	0, 0	0, 0
NM_000879.2	IOH40150	interleukin 5 (colony-stimulating factor, eosinophil) (IL5)	1	7	7	16621.8	0	0	439	865	0.85804	0.55824	-0.56272	-1.03281	0.0531799	0.136172	0.01289	0.10627	0, 0	0, 0
BC069505.1	IOH40261	Bcl2 modifying factor (BMF)	1	7	9	48337.8	0	0	294	1134	0.82939	0.51189	-0.62533	-0.9903	0.134984	0.074447	0.00481	0.13095	0, 0	0, 0
NM_139348.1	IOH37807	bridging integrator 1 (BIN1), transcript variant 6	1	7	11	16.85	0	0	485	1331	0.66233	0.40263	-0.54285	-0.95917	0.0473026	0.0552827	0.07873	0.17107	0, 0	0, 0
NM_198309.2	IOH42038	tetratricopeptide repeat domain 8 (TTC8), transcript variant 2	1	7	13	7585.69	0	0	632.5	1371	0.69169	0.79569	-0.47915	-0.95286	0.0261013	0.0414447	0.07714	0.04436	0, 0	0, 0
NM_005746.1	IOH44532	pre-B-cell colony enhancing factor 1 (PBEF1)	1	7	15	38278.7	0	0	664	1785.5	0.77591	0.82835	-0.46554	-0.88736	0.0224962	0.0228615	0.05112	0.03921	0, 0	0, 0
XM_171154.3	IOH43663	Myelin protein zero-like protein 1	1	7	17	13941.1	0	0	578.5	1514	0.75301	0.90449	-0.50247	-0.93026	0.030648	0.0314617	0.055	0.01121	0, 0	0, 0
NM_017451.1	IOH42068	BAI1-associated protein 2 (BAIAP2), transcript variant 2	1	7	19	49541.5	0	0	1534	6088.5	0.52081	0.95039	-0.08983	-0.2074	0.0044436	0.0016578	0.14843	0.0115	0, 0	0, 0
XM_373744.2	IOH42929	PREDICTED: Homo sapiens hypothetical LOC388414 (LOC388414)	1	7	21	18269.7	0	0	935	4022	0.65221	0.80065	-0.34852	-0.53395	0.0116061	0.0041862	0.09831	0.05837	0, 0	0, 0
NM_205853.1	IOH43061	musculoskeletal, embryonic nuclear protein 1 (MUSTN1)	1	8	1	48005.6	0	0	1260.5	2697.5	0.77251	0.67672	-0.20795	-0.74324	0.0058451	0.0102715	0.06339	0.09515	0, 0	0, 0
XM_379117.1	IOH43619	PREDICTED: Homo sapiens hypothetical protein LOC150568 (LOC150568)	1	8	3	34841.5	0	0	4886.5	4363.5	0.82606	0.90807	1.35795	-0.47998	0.0003588	0.0033528	0.05484	0.0235	0, 0	0, 0
NM_000609.3	IOH40945	chemokine (C-X-C motif) ligand 12 (stromal cell-derived factor 1) (CXCL12), transcript variant 2	1	8	5	20708.9	0	0	875	1114.5	0.87584	0.27675	-0.37443	-0.99338	0.0118957	0.0894335	0.02424	0.2062	0, 0	0, 0
NM_173456.1	IOH45493	phosphodiesterase 8A (PDE8A), transcript variant 4	1	8	7	11386.9	0	0	870	1823	0.67552	0.77614	-0.37658	-0.88143	0.0133434	0.0224631	0.0894	0.05663	0, 0	0, 0
NM_177524.1	IOH45900	mesoderm specific transcript homolog (mouse) (MEST), transcript variant 2	1	8	9	29148.8	0	0	2551.5	6772.5	0.51146	0.78411	0.34957	-0.09932	0.0015747	0.0014481	0.15603	0.06713	0, 0	0, 0
NM_145247.4	IOH45440	chromosome 10 open reading frame 78 (C10orf78), transcript variant 2	1	8	11	18588.9	0	0	945	3622.5	0.77518	0.95296	-0.3442	-0.59708	0.0106464	0.0048194	0.05836	0.00722	0, 0	0, 0
NM_013354.4	IOH45495	CCR4-NOT transcription complex, subunit 7 (CNOT7), transcript variant 1	1	8	13	16147.4	0	0	991.5	3984.5	0.78376	0.91751	-0.32411	-0.53987	0.0095841	0.004026	0.05634	0.0197	0, 0	0, 0
NM_199331.1	IOH45816	Homer protein homolog 2	1	8	15	38443.7	0	0	762	1869.5	0.72547	0.82927	-0.42323	-0.87408	0.0172118	0.0206934	0.07053	0.03971	0, 0	0, 0
NM_198038.1	IOH45894	nudix (nucleoside diphosphate linked moiety X)-type motif 9 (NUDT9), transcript variant 3	1	8	17	22677.6	0	0	484.5	1035.5	0.90389	0.83538	-0.54307	-1.00587	0.04176	0.0763464	0.00146	0.0239	0, 0	0, 0
NM_173843.1	IOH45793	interleukin 1 receptor antagonist (IL1RN), transcript variant 4	1	8	19	22272.1	0	0	383	953.5	0.80111	0.6726	-0.58689	-1.01883	0.0744261	0.101187	0.02585	0.07342	0, 0	0, 0
NM_203379.1	IOH45817	acyl-CoA synthetase long-chain family member 5 (ACSL5), transcript variant 2	1	8	21	21749.3	0	0	550	2118.5	0.85575	0.83746	-0.51477	-0.83474	0.0324303	0.0157623	0.02057	0.03905	0, 0	0, 0
NM_170672.1	IOH27295	RAS guanyl releasing protein 3 (calcium and DAG-regulated) (RASGRP3)	1	9	1	34572.1	0	0	1390.5	5232.5	0.96741	0.80668	-0.15181	-0.34267	0.0043312	0.0024271	0.00051	0.05824	0, 0	0, 0
BC054004.1	IOH29012	septin 9 (SEPT9)	1	9	3	49540	0	0	770	926.5	0.93763	0.66743	-0.41977	-1.02309	0.0151146	0.108546	0.00184	0.07403	0, 0	0, 0
BC041132.1	IOH26140	kinesin family member C3 (KIFC3)	1	9	5	15042	0	0	1092.5	884.5	0.8318	0.65596	-0.28049	-1.02973	0.0076374	0.121894	0.04207	0.07595	0, 0	0, 0
NM_203422.1	IOH29035	LRRN4 C-terminal-like protein	1	9	7	24969.4	0	0	1516	2818	0.55474	0.93554	-0.09761	-0.7242	0.0044706	0.0082063	0.13713	0.01054	0, 0	0, 0
NM_139016.2	IOH27635	chromosome 20 open reading frame 198 (C20orf198)	1	9	9	49536.2	0	0	4447	3423.5	-0.00241	0.73975	1.16815	-0.62852	0.0006862	0.0060335	0.32946	0.07704	0, 0	0, 0
BC044227.1	IOH26333	Parkin coregulated gene protein homolog	1	9	11	33612	0	0	1225.5	4934.5	0.93129	0.78799	-0.22306	-0.38975	0.005725	0.0027637	0.01096	0.06405	0, 0	0, 0
NM_173822.1	IOH27491	family with sequence similarity 126, member B (FAM126B)	1	9	13	49397	0	0	2130.5	10229	0.97683	0.87335	0.16777	0.44687	0.0017959	0.0005991	0.001	0.03913	0, 0	0, 0
BC038241.1	IOH28735	NFAT activation molecule 1	1	9	15	15928.7	0	0	944.5	2528.5	0.6856	0.83186	-0.34442	-0.76995	0.0111642	0.0108601	0.08759	0.04335	0, 0	0, 0
NM_001106.2		Activin receptor type-2B	1	9	17	18731.2	0	0	1015	4228.5	0.94446	0.896	-0.31396	-0.50131	0.0084216	0.0035988	0.00418	0.02726	0, 0	0, 0
NM_005157.2		v-abl Abelson murine leukemia viral oncogene homolog 1 (ABL1), transcript variant a; see catalog number for detailed information on wild-type or point mutant status	1	9	19	38831.8	0	0	806	4442.5	0.93509	0.9569	-0.40423	-0.4675	0.0137375	0.0031548	0.00351	0.00748	0, 0	0, 0
NM_001211.3		Mitotic checkpoint serine/threonine-protein kinase BUB1 beta	1	9	21	15373.4	0	0	1364.5	6695.5	0.9163	0.8568	-0.16303	-0.11149	0.0046169	0.0014294	0.0171	0.04298	0, 0	0, 0
NM_000061.1		Bruton agammaglobulinemia tyrosine kinase (BTK)	1	10	1	26050.5	0	0	1241.5	3248.5	0.80023	0.67934	-0.21615	-0.65617	0.005948	0.0069465	0.05411	0.09643	0, 0	0, 0
NM_001433.1		Serine/threonine-protein kinase/endoribonuclease IRE1	1	10	3	8188.7	0	0	911.5	2087.5	0.82145	0.85776	-0.35867	-0.83964	0.011218	0.0160977	0.04267	0.03218	0, 0	0, 0
NM_002753.2		mitogen-activated protein kinase 10 (MAPK10), transcript variant 1	1	10	5	1.3	0	0	1826.5	2713.5	0.84612	0.95759	0.03648	-0.74071	0.0026227	0.0087873	0.04297	0.00287	0, 0	0, 0
NM_001315.1		Mitogen-activated protein kinase 14	1	10	7	8529.92	0	0	922	2009.5	0.94814	0.92955	-0.35413	-0.85196	0.0102814	0.0168379	0.00153	0.00809	0, 0	0, 0
NM_004448.1		Receptor tyrosine-protein kinase erbB-2	1	10	9	18407.3	0	0	1209	3946	0.87504	0.91832	-0.23019	-0.54595	0.0060537	0.004106	0.02924	0.01935	0, 0	0, 0
NM_015918.2	IOH10987	processing of precursor 5, ribonuclease P/MRP subunit (S. cerevisiae) (POP5), transcript variant 1	1	11	21	6.48	0	0	1309	8000	0.94725	0.85015	-0.187	0.09464	0.0049554	0.000998	0.00648	0.04596	0, 0	0, 0
NM_145168.1	IOH10914	NAD(P) dependent steroid dehydrogenase-like (HSPC105)	1	12	1	16957.7	0	0	1008	2128	0.87538	0.5897	-0.317	-0.83323	0.0088409	0.0178073	0.02666	0.12029	0, 0	0, 0
BC019598.1	IOH10613	Zinc finger matrin-type protein 4	1	12	3	31719	0	0	7505.5	3884.5	0.90222	0.48977	2.48897	-0.55568	0.0001456	0.0053022	0.03062	0.16074	0, 0	0, 0
NM_007246.2	IOH10632	kelch-like 2, Mayven (Drosophila) (KLHL2)	1	12	5	32900.8	0	0	1259.5	1994	0.86473	0.94742	-0.20838	-0.8544	0.0055895	0.0169662	0.03312	0.00213	0, 0	0, 0
NM_022476.1	IOH3844	AKT interacting protein (AKTIP), transcript variant 2	1	12	7	17065.9	0	0	1571.5	3192	0.9384	0.94452	-0.07364	-0.6651	0.0034133	0.0062959	0.01125	0.00886	0, 0	0, 0
NM_017825.1	IOH12841	ADP-ribosylhydrolase like 2 (ADPRHL2)	1	12	9	35096.5	0	0	597	1180.5	0.74255	0.55584	-0.49448	-0.98296	0.0287853	0.0662183	0.05922	0.118	0, 0	0, 0
BC019268.1	IOH13177	Protein arginine N-methyltransferase 1	1	12	11	29255.5	0	0	943.5	1957.5	0.94705	0.4815	-0.34485	-0.86017	0.0098011	0.0226326	0.00225	0.15425	0, 0	0, 0
NM_001381.2	IOH2343	docking protein 1, 62kDa (downstream of tyrosine kinase 1) (DOK1)	1	12	13	33119.5	0	0	1178	3642	0.92297	0.9538	-0.24357	-0.594	0.00624	0.004764	0.01321	0.00699	0, 0	0, 0
BC009108.1	IOH10191	cDNA clone IMAGE:3451214 (MCM10)	1	12	15	44620.6	0	0	4643.5	6917	0.92519	0.85802	1.25301	-0.07648	0.0003789	0.0013368	0.02178	0.04273	0, 0	0, 0
NM_000585.1	IOH21448	interleukin 15 (IL15), transcript variant 3	1	12	17	21905.9	0	0	1002	3576	0.86166	0.96253	-0.31958	-0.60442	0.0090135	0.0049272	0.03105	0.00395	0, 0	0, 0
BC018404.1	IOH21454	fibroblast growth factor 21 (FGF21)	1	12	19	30500.1	0	0	770	4968.5	0.8415	0.94601	-0.41977	-0.38438	0.0158594	0.0025195	0.03306	0.01181	0, 0	0, 0
NM_152690.1	IOH10343	dolichyl-phosphate mannosyltransferase polypeptide 2, regulatory subunit (DPM2), transcript variant 2	1	12	21	10449.4	0	0	780.5	1972.5	0.84648	0.88218	-0.41524	-0.85781	0.0153713	0.0179469	0.03171	0.0233	0, 0	0, 0
NM_152715.1	IOH21462	Tubulin-specific chaperone cofactor E-like protein	1	13	1	20721.8	0	0	831.5	1335	0.90839	0.02218	-0.39321	-0.95854	0.0130335	0.0699201	0.01276	0.2945	0, 0	0, 0
BC016486.1	IOH21471	lectin, galactoside-binding, soluble, 8 (galectin 8) (LGALS8)	1	13	3	22850.1	0	0	1264	1455	0.89761	0.56851	-0.20644	-0.93958	0.0054588	0.0411646	0.02238	0.11955	0, 0	0, 0
BC001671.1	IOH3723	HD domain containing 2 (HDDC2)	1	13	5	5485.36	0	0	642	220	0.78162	0.43892	-0.47505	-1.13473	0.024113	1	0.04846	0.01928	0, 0	0, 0
NM_020239.2	IOH21482	CDC42 small effector 1 (CDC42SE1), transcript variant 2	1	13	7	46276.8	0	0	8207.5	5212	0.55876	0.80058	2.79213	-0.3459	0.0001447	0.0024543	0.145	0.06024	0, 0	0, 0
NM_145028.1	IOH22492	Uncharacterized protein C6orf81	1	13	9	1432.25	0	0	351	683	0.75628	0.74889	-0.60072	-1.06156	0.0930099	0.216125	0.03626	0.0352	0, 0	0, 0
NM_005641.2	IOH11381	TAF6 RNA polymerase II, TATA box binding protein (TBP)-associated factor, 80kDa (TAF6), transcript variant 1	1	13	11	24568.4	0	0	1008	2683	0.93548	0.8569	-0.31699	-0.74554	0.008582	0.0094629	0.00701	0.03584	0, 0	0, 0
NM_004567.2	IOH10913	6-phosphofructo-2-kinase/fructose-2,6-biphosphatase 4 (PFKFB4)	1	13	13	35997.6	0	0	634.5	1848.5	0.86523	0.85071	-0.47828	-0.87739	0.0236929	0.0209693	0.02117	0.03252	0, 0	0, 0
BC017046.1	IOH11667	annexin A6 (ANXA6)	1	13	15	20482.7	0	0	482.5	1064	0.83929	0.66032	-0.54393	-1.00136	0.0435629	0.0790559	0.02198	0.08108	0, 0	0, 0
NM_024561.1	IOH11647	NMDA receptor regulated 1-like (NARG1L), transcript variant 1	1	13	17	1193.16	0	0	422	943.5	0.86258	0.89353	-0.57005	-1.02041	0.0579393	0.091707	0.01005	0.00225	0, 0	0, 0
BC012493.1	IOH11147	KIAA1147 (KIAA1147)	1	13	19	9749.56	0	0	984.5	2668.5	0.769	0.63285	-0.32714	-0.74782	0.0098011	0.010757	0.06105	0.10944	0, 0	0, 0
BC011014.1	IOH12165	fracture callus 1 homolog (rat) (FXC1)	1	13	21	24722.7	0	0	646	3655.5	0.89141	0.95221	-0.47332	-0.59186	0.0224962	0.0047313	0.01314	0.00754	0, 0	0, 0
NM_000200.1	IOH12986	histatin 3 (HTN3)	1	14	1	4696.98	0	0	391.5	168.5	0.51464	-0.14983	-0.58322	-1.14287	0.0829429	1	0.1174	0.1217	0, 0	0, 0
BC008440.1	IOH7416	APAF1 interacting protein (APIP)	1	14	3	8023.84	0	0	499.5	1040	0.67696	0.90588	-0.53659	-1.00515	0.0439794	0.072781	0.07503	0.00136	0, 0	0, 0
NM_145306.1	IOH9906	chromosome 10 open reading frame 35 (C10orf35)	1	14	5	32204	0	0	838	1041.5	0.73023	-0.20641	-0.39041	-1.00492	0.0140351	0.14635	0.07088	0.35915	0, 0	0, 0
NM_032359.1	IOH5762	chromosome 3 open reading frame 26 (C3orf26)	1	14	7	40619.7	0	0	5208.5	1845.5	0.52941	0.28523	1.49701	-0.87787	0.0003673	0.0288442	0.15354	0.21725	0, 0	0, 0
BC005902.1	IOH7553	biliverdin reductase A (BLVRA)	1	14	9	9.07	0	0	796.5	1768	0.79502	0.50439	-0.40833	-0.89012	0.0151146	0.0278492	0.04883	0.14478	0, 0	0, 0
BC012124.1	IOH12569	cancer susceptibility candidate 4 (CASC4)	1	14	11	2846.96	0	0	928.5	1888	0.82946	0.58005	-0.35133	-0.87116	0.0107471	0.0231526	0.04036	0.12135	0, 0	0, 0
NM_022780.2	IOH13276	required for meiotic nuclear division 5 homolog A (S. cerevisiae) (RMND5A)	1	14	13	2959.07	0	0	354	586.5	0.54269	0.80898	-0.59942	-1.07681	0.102743	0.306981	0.10387	0.00844	0, 0	0, 0
BC012330.1	IOH13295	basic leucine zipper transcription factor, ATF-like 2 (BATF2)	1	14	15	23531.8	0	0	504	2128.5	0.81576	0.91936	-0.53464	-0.83316	0.0400668	0.0149683	0.03087	0.01229	0, 0	0, 0
BC012176.1	IOH13364	naked cuticle homolog 2 (Drosophila) (NKD2)	1	14	17	17151.4	0	0	690.5	5626.5	-3.39937	0.7778	-0.4541	-0.28041	1	0.0021221	1.40397	0.06824	0, 0	0, 0
NM_139242.1	IOH21859	mitochondrial methionyl-tRNA formyltransferase (MTFMT)	1	14	19	1619.88	0	0	1018	3746.5	0.71937	0.92365	-0.31268	-0.57748	0.0093742	0.0045596	0.0778	0.01718	0, 0	0, 0
BC010458.1	IOH9663	NDRG family member 2 (NDRG2)	1	14	21	3870.02	0	0	669	1787	0.9214	0.79335	-0.46338	-0.88711	0.0205593	0.023241	0.00423	0.05065	0, 0	0, 0
NM_016614.1	IOH10129	TRAF and TNF receptor associated protein (TTRAP)	1	15	1	20649.9	0	0	2934.5	3505.5	0.97157	0.89633	0.51497	-0.61557	0.0009382	0.0053054	0.00458	0.02562	0, 0	0, 0
BC011781.2	IOH13131	chromosome 9 open reading frame 37 (C9orf37)	1	15	3	34261.2	0	0	5920.5	3074.5	0.9421	0.91095	1.80449	-0.68366	0.0002302	0.0069224	0.01684	0.01955	0, 0	0, 0
NM_002362.2	IOH11259	melanoma antigen family A, 4 (MAGEA4), transcript variant 2	1	15	5	24639.1	0	0	694	1145.5	0.90543	0.54564	-0.45259	-0.98848	0.0191603	0.0713291	0.01019	0.12037	0, 0	0, 0
BC009006.1	IOH10201	transmembrane protein 30A (TMEM30A)	1	15	7	7259.3	0	0	970	722.5	0.9329	0.5376	-0.3334	-1.05532	0.0093126	0.213632	0.00729	0.10472	0, 0	0, 0
NM_052837.1	IOH10289	secretory carrier membrane protein 3 (SCAMP3), transcript variant 2	1	15	9	6051.57	0	0	426.5	828	0.86932	0.8217	-0.56811	-1.03865	0.0563856	0.129705	0.00829	0.0205	0, 0	0, 0
BC011239.1	IOH10245	transcobalamin II; macrocytic anemia (TCN2)	1	15	11	1460.24	0	0	421	-5	0.71421	-1.27304	-0.57049	-1.17028	0.0630063	1	0.05711	-0.28284	0, 0	0, 0
thyroglobulin		NA	1	15	13	0	0	0	66	358.5	-0.47035	0.46286	-0.72379	-1.11285	1	1	0.12856	0.07692	0, 0	0, 0
P2228		protein kinase C, gamma (PRKCG)	1	15	15	0	0	0	949	4390.5	0.52961	0.74396	-0.34247	-0.47572	0.0120146	0.0035952	0.13859	0.07779	0, 0	0, 0
PV4215		SFRS protein kinase 1 (SRPK1)	1	15	17	0	0	0	1.5	-4	-1.68009	-1.74761	-0.75165	-1.17013	1	1	1.41421	-1.76777	0, 0	0, 0
PV3293		mitogen-activated protein kinase kinase 6 (MAP2K6), transcript variant 2; see catalog number for detailed information on wild-type or point mutant status	1	15	19	0	0	0	0.5	-29	-1.32047	-0.6997	-0.75209	-1.17408	1	1	1.41421	-0.24383	0, 0	0, 0
P2227		protein kinase C, alpha (PRKCA); see catalog number for detailed information on wild-type or point mutant status	1	15	21	0	0	0	1169	4326	0.73409	0.97007	-0.24746	-0.48591	0.0069711	0.0033111	0.07501	0.00294	0, 0	0, 0
PV3503		pim-1 oncogene (PIM1)	1	16	1	0	0	0	622.5	2372	0.48245	0.72158	-0.48347	-0.79468	0.0302852	0.0131639	0.14426	0.0787	0, 0	0, 0
PV4678		serine?threonine kinase	1	16	3	6376.83	0	0	335.5	378	0.84509	0.624	-0.60741	-1.10976	0.0983932	1	0.00632	0.03367	0, 0	0, 0
PV4398		CDC42 binding protein kinase alpha (DMPK-like)	1	16	5	10.37	0	0	311.5	422	0.84689	0.72195	-0.61777	-1.10281	0.116764	0.801932	0.00227	0.0134	0, 0	0, 0
NM_005801.2	IOH6916	eukaryotic translation initiation factor 1 (EIF1)	1	16	7	13811.1	0	0	3810	5369	0.69438	0.79611	0.89306	-0.3211	0.0006338	0.0023145	0.09762	0.0619	0, 0	0, 0
NM_017444.2	IOH10035	chromatin accessibility complex 1 (CHRAC1)	1	16	9	4030.06	0	0	567	1560.5	0.80596	0.66659	-0.50743	-0.92291	0.0311419	0.0334097	0.03741	0.08927	0, 0	0, 0
NM_003420.2	IOH9658	zinc finger protein 35 (ZNF35)	1	16	11	737.69	0	0	592.5	1954.5	0.78127	0.92532	-0.49643	-0.86065	0.0286745	0.0179068	0.04654	0.00904	0, 0	0, 0
BC016148.1	IOH10092	integral membrane protein 2B (ITM2B)	1	16	13	1960.35	0	0	546.5	1611	0.9152	0.91846	-0.51629	-0.91493	0.0319055	0.0272766	0.00129	0.0079	0, 0	0, 0
NM_004964.2	IOH3443	histone deacetylase 1 (HDAC1)	1	16	15	2362.32	0	0	541	1877.5	0.67419	0.71939	-0.51866	-0.87282	0.0369753	0.0217236	0.07842	0.0757	0, 0	0, 0
NM_003277.1	IOH3589	claudin 5 (transmembrane protein deleted in velocardiofacial syndrome) (CLDN5)	1	16	17	4760.92	0	0	492.5	1629.5	0.51064	0.92873	-0.53961	-0.912	0.0497318	0.0264683	0.12778	0.00477	0, 0	0, 0
NM_001014.2	IOH4063	ribosomal protein S10 (RPS10)	1	16	19	17690.8	0	0	2287.5	10561.5	0.91482	0.95172	0.23557	0.49942	0.0016005	0.0005405	0.02195	0.01319	0, 0	0, 0
BC000417.1	IOH3651	single-strand-selective monofunctional uracil-DNA glycosylase 1 (SMUG1)	1	16	21	3774.68	0	0	864	1899.5	0.87422	0.92311	-0.37917	-0.86933	0.012227	0.0190589	0.02455	0.00931	0, 0	0, 0
NM_012280.1	IOH27897	FtsJ homolog 1 (E. coli) (FTSJ1), transcript variant 1	1	17	1	20983.5	0	0	2967.5	4133.5	0.79774	0.88634	0.52923	-0.51632	0.0009985	0.0037898	0.06219	0.03028	0, 0	0, 0
NM_014239.1	IOH27837	eukaryotic translation initiation factor 2B, subunit 2 beta, 39kDa (EIF2B2)	1	17	3	39654.2	0	0	407	1339.5	0.6491	0.64911	-0.57653	-0.95783	0.0704383	0.0472739	0.07644	0.09132	0, 0	0, 0
NM_018222.2	IOH27894	parvin, alpha (PARVA)	1	17	5	23943.2	0	0	1676	5958.5	0.97175	0.90059	-0.02851	-0.22795	0.0029424	0.0017751	0.00084	0.02789	0, 0	0, 0
BC051304.1	IOH28074	tensin 1 (TNS1)	1	17	7	30440.3	0	0	867.5	2318	0.89226	0.33005	-0.37767	-0.80321	0.0120146	0.0171896	0.01875	0.20682	0, 0	0, 0
NM_004223.1	IOH21743	ubiquitin-conjugating enzyme E2L 6 (UBE2L6), transcript variant 1	1	17	9	21522.3	0	0	379	1415	0.70442	0.87608	-0.58862	-0.9459	0.0802922	0.0370436	0.05597	0.01899	0, 0	0, 0
NM_004066.1	IOH22566	centrin, EF-hand protein, 1 (CETN1)	1	17	11	12006	0	0	646.5	1678	0.59027	0.74344	-0.47311	-0.90434	0.0262942	0.0273519	0.11047	0.06574	0, 0	0, 0
NM_018105.1	IOH10776	THAP domain containing, apoptosis associated protein 1 (THAP1), transcript variant 1	1	17	13	21412.6	0	0	1692.5	5192	0.90735	0.91091	-0.02138	-0.34907	0.0029754	0.0023417	0.02214	0.0237	0, 0	0, 0
BC037780.2	IOH27748	Glutamate decarboxylase 1	1	17	15	23601.1	0	0	436	1418.5	0.85701	0.81039	-0.56401	-0.94535	0.0540265	0.0381378	0.01297	0.04038	0, 0	0, 0
BC001610.1	IOH4912	zinc finger protein 765 (ZNF765)	1	17	17	5897.37	0	0	434.5	3085	0.72863	0.5181	-0.56465	-0.682	0.0582578	0.0084406	0.0537	0.14899	0, 0	0, 0
BC000784.1	IOH4711	baculoviral IAP repeat-containing 5 (survivin) (BIRC5)	1	17	19	20021.9	0	0	1961	8776	0.96497	0.90861	0.09456	0.21727	0.0021396	0.0008034	0.00433	0.02691	0, 0	0, 0
NM_014478.3	IOH59924	DNA-directed RNA polymerase III subunit RPC9	1	17	21	6353.94	0	0	597	2324.5	0.22072	0.88547	-0.49448	-0.80218	0.0386467	0.0126266	0.22741	0.02464	0, 0	0, 0
NM_005764.3	IOH58947	PDZK1-interacting protein 1	1	18	1	14389	0	0	495	988	0.723	0.78926	-0.53853	-1.01337	0.0437704	0.0872436	0.06	0.03722	0, 0	0, 0
NM_021644.2	IOH26282	heterogeneous nuclear ribonucleoprotein H3 (2H9) (HNRPH3), transcript variant 2H9A	1	18	3	2507.45	0	0	1739	3619	0.86914	0.93219	-0.00131	-0.59763	0.0028676	0.0048785	0.03497	0.01407	0, 0	0, 0
BC043498.2	IOH26404	mitochondrial fission regulator 1 (MTFR1)	1	18	5	10511.9	0	0	870	1662.5	0.87012	0.72403	-0.37659	-0.90679	0.0120747	0.0282014	0.02601	0.07188	0, 0	0, 0
BC044218.1	IOH26396	MHC class I polypeptide-related sequence B (MICB)	1	18	7	4363.32	0	0	289	435.5	0.22744	0.6516	-0.62749	-1.10067	0.200566	0.767163	0.19085	0.03734	0, 0	0, 0
NM_173642.1	IOH26158	family with sequence similarity 80, member A (FAM80A)	1	18	9	13515.2	0	0	441.5	1406	0.55206	0.8195	-0.56164	-0.94732	0.0619411	0.0387031	0.11051	0.03722	0, 0	0, 0
BC071702.1	IOH61790	Deleted in bladder cancer protein 1	1	18	11	2046.13	0	0	593.5	1039	0.83341	0.48679	-0.49599	-1.00532	0.0278112	0.0924059	0.02979	0.13611	0, 0	0, 0
BC087841.1	IOH62571	Ig alpha-1 chain C region	1	18	13	3535.6	0	0	491.5	1114.5	0.48262	0.81202	-0.54004	-0.99338	0.0507562	0.0653737	0.13667	0.03363	0, 0	0, 0
BC068602.1	IOH61659	Succinyl-CoA ligase [GDP-forming] subunit beta, mitochondrial	1	18	15	943.37	0	0	0	-4	-1.36913	-1.22447	-0.7523	-1.17013	1	1	1	0	0, 0	0, 0
BC066254.1	IOH61859	Interleukin-2	1	18	17	6499.96	0	0	712	2006.5	0.85886	0.83253	-0.44481	-0.85243	0.0185711	0.017748	0.02582	0.03982	0, 0	0, 0
BC068536.1	IOH61685	KH domain-containing, RNA-binding, signal transduction-associated protein 3	1	18	19	9164.71	0	0	1399.5	8397.5	0.71856	0.92857	-0.14792	0.15746	0.0048386	0.0008702	0.08236	0.02012	0, 0	0, 0
NM_001025100.1	IOH61586	Myelin basic protein	1	18	21	2.27	0	0	1382	9298.5	0.61061	0.98637	-0.15548	0.29983	0.0052539	0.0006882	0.11768	0.00129	0, 0	0, 0
BC047438.1	IOH62395	Homer protein homolog 1	1	19	1	20958.6	0	0	936.5	2873.5	0.79855	0.76557	-0.34786	-0.71543	0.0107218	0.0085847	0.05059	0.06669	0, 0	0, 0
BC064521.1	IOH61569	Cytoplasmic dynein 1 heavy chain 1	1	19	3	9896.33	0	0	438	1045.5	0.73597	0.54266	-0.56315	-1.00429	0.0569995	0.0881098	0.05166	0.11836	0, 0	0, 0
NM_004297.1	IOH27303	Guanine nucleotide-binding protein subunit alpha-14	1	19	5	29461.3	0	0	924.5	1151	0.86153	-0.1012	-0.35305	-0.98762	0.0106715	0.10707	0.02983	0.32929	0, 0	0, 0
NM_001008211.1	IOH57143	Optineurin	1	19	7	30758.1	0	0	509.5	1185.5	0.82216	0.80517	-0.53226	-0.98216	0.0389946	0.0570592	0.02914	0.03758	0, 0	0, 0
BC026342.1	IOH22235	Guanine nucleotide-binding protein G(z) subunit alpha	1	19	9	11203.8	0	0	1224	7111	0.77795	0.90389	-0.22371	-0.04583	0.0061954	0.0012353	0.06124	0.02764	0, 0	0, 0
NM_152618.2	IOH55646	Bardet-Biedl syndrome 12 protein	1	19	11	6434.14	0	0	647.5	3143	0.84774	0.76064	-0.47267	-0.67285	0.0228848	0.0071337	0.0273	0.06929	0, 0	0, 0
NM_004583.1	IOH29836	RAB5C, member RAS oncogene family (RAB5C), transcript variant 2	1	19	13	25621.5	0	0	420	1990	0.8301	0.91473	-0.57092	-0.85503	0.0595582	0.0173219	0.0202	0.01279	0, 0	0, 0
NM_000773.2	IOH29616	cytochrome P450, family 2, subfamily E, polypeptide 1 (CYP2E1)	1	19	15	1893.02	0	0	249	646	0.70337	0.81719	-0.64477	-1.06741	0.215667	0.238706	0.03408	0.01095	0, 0	0, 0
BC053898.1	IOH29029	homeobox C8 (HOXC8)	1	19	17	2995.38	0	0	757	2731.5	0.80993	0.90907	-0.42539	-0.73787	0.0167096	0.0088773	0.04297	0.0189	0, 0	0, 0
NM_016656.1	IOH29784	Ras-related GTP binding B (RRAGB), transcript variant RAGBl	1	19	19	20697.6	0	0	690	5227.5	0.82891	0.87923	-0.45432	-0.34345	0.0201629	0.0023455	0.03484	0.03422	0, 0	0, 0
NM_004235.1	IOH22853	Kruppel-like factor 4 (gut) (KLF4)	1	19	21	1520.77	0	0	1020	4679	0.90656	0.89101	-0.31181	-0.43012	0.0084924	0.0029283	0.01664	0.02962	0, 0	0, 0
BC026283.1	IOH14204	apolipoprotein H (beta-2-glycoprotein I) (APOH)	1	20	1	22707	0	0	791.5	674	0.52981	0.79859	-0.41048	-1.06299	0.0176301	0.216966	0.1349	0.01888	0, 0	0, 0
BC017865.1	IOH13793	Fc fragment of IgG, low affinity IIIa, receptor (CD16a) (FCGR3A)	1	20	3	8269.65	0	0	667	1552.5	0.82939	0.64804	-0.46425	-0.92417	0.0216754	0.0341344	0.03392	0.09519	0, 0	0, 0
NM_002195.1	IOH12347	insulin-like 4 (placenta) (INSL4)	1	20	5	1010.76	0	0	215	190.5	0.54306	-0.64692	-0.65945	-1.13939	0.34203	1	0.07236	0.28581	0, 0	0, 0
BC005914.1	IOH7475	Sp2 transcription factor (SP2)	1	20	7	3619.28	0	0	464.5	907.5	0.68016	0.64556	-0.5517	-1.0261	0.0515453	0.115419	0.07155	0.08026	0, 0	0, 0
NM_016464.1	IOH7268	transmembrane protein 138 (TMEM138)	1	20	9	9920.56	0	0	239.5	1256.5	0.70019	0.90693	-0.64887	-0.97094	0.237724	0.0474459	0.03248	0.00619	0, 0	0, 0
BC026330.1	IOH11319	Membrane-bound transcription factor site-1 protease	1	20	11	1877.13	0	0	132	507.5	0.1674	0.30849	-0.69529	-1.0893	1	0.631392	0.12856	0.15466	0, 0	0, 0
BC030702.1	IOH22356	microcephaly, primary autosomal recessive 1 (MCPH1)	1	20	13	13967.6	0	0	-4.5	-5	-0.84202	-1.27304	-0.75424	-1.17028	1	1	-0.15713	-0.28284	0, 0	0, 0
NM_021104.1	IOH13630	ribosomal protein L41 (RPL41), transcript variant 1	1	20	15	10510.7	0	0	1630.5	3117.5	0.70624	0.65331	-0.04816	-0.67688	0.0035536	0.0076754	0.08804	0.10456	0, 0	0, 0
BC033010.1	IOH22257	acrosin binding protein (ACRBP)	1	20	17	1035.38	0	0	230	818	0.13173	0.74884	-0.65297	-1.04024	0.376241	0.139154	0.20291	0.04322	0, 0	0, 0
BC050456.1	IOH26721	thrombospondin 4 (THBS4)	1	20	19	4006.96	0	0	322	1491	0.59253	0.85047	-0.61325	-0.93389	0.124375	0.0334607	0.08345	0.02846	0, 0	0, 0
BC002557.2	IOH4034	GATA binding protein 2 (GATA2)	1	20	21	4374.67	0	0	703	2621.5	0.86942	0.66885	-0.44871	-0.75525	0.0189806	0.0109551	0.02213	0.09737	0, 0	0, 0
NM_183059.1	IOH39968	retinal degeneration 3 (RD3)	1	21	1	6455.88	0	0	1894	3425.5	0.84827	0.90641	0.06563	-0.62821	0.0024321	0.0055384	0.04256	0.02209	0, 0	0, 0
NM_207331.1	IOH40118	glucuronidase, beta pseudogene 1 (GUSBP1)	1	21	3	2816.07	0	0	437.5	1045.5	0.83214	0.36605	-0.56336	-1.00429	0.0543132	0.0980403	0.02101	0.17517	0, 0	0, 0
NM_003045.3	IOH39804	solute carrier family 7 (cationic amino acid transporter, y+ system), member 1 (SLC7A1)	1	21	5	6263.9	0	0	226	438.5	0.36173	0.66476	-0.6547	-1.1002	0.337527	0.745225	0.13141	0.03386	0, 0	0, 0
NM_001001953.1	IOH28551	olfactory receptor, family 10, subfamily G, member 9 (OR10G9)	1	21	7	2368.8	0	0	524	1021	0.86514	0.67565	-0.52601	-1.00815	0.035869	0.0861787	0.01619	0.0748	0, 0	0, 0
NM_003605.3	IOH42213	O-linked N-acetylglucosamine (GlcNAc) transferase (UDP-N-acetylglucosamine:polypeptide-N-acetylglucosaminyl transferase) (OGT), transcript variant 3, mRNA.	1	21	9	2594.27	0	0	190.5	417.5	0.51477	0.70196	-0.67003	-1.10352	0.476691	0.839119	0.07053	0.01863	0, 0	0, 0
NM_020163.1	IOH42833	Semaphorin-3G	1	21	11	666.06	0	0	235.5	627.5	0.63564	0.82223	-0.6506	-1.07034	0.257306	0.256145	0.05104	0.00789	0, 0	0, 0
NM_024569.3	IOH43374	Myelin protein zero-like protein 1	1	21	13	1615.34	0	0	151.5	572	0.33893	0.6493	-0.68687	-1.07911	1	0.361565	0.09801	0.05687	0, 0	0, 0
NM_173700.1	IOH43271	BCoR-like protein 2	1	21	15	5569.34	0	0	915.5	4580	0.72752	0.82047	-0.35694	-0.44577	0.0116632	0.0031696	0.07338	0.0528	0, 0	0, 0
NM_019083.1	IOH42080	coiled-coil domain containing 76, mRNA (cDNA clone MGC:87928 IMAGE:5104751), complete cds	1	21	17	12607.2	0	0	704	1761.5	0.88822	0.78906	-0.44827	-0.89115	0.018745	0.0240289	0.01607	0.05178	0, 0	0, 0
NM_001012337.1	IOH42173	Ropporin-1B	1	21	19	41846.9	0	0	91.5	444.5	0.31831	0.57609	-0.71278	-1.09926	1	0.761588	0.02318	0.06204	0, 0	0, 0
NM_007066.3	IOH42371	cAMP-dependent protein kinase inhibitor gamma	1	21	21	16968.3	0	0	151.5	306	0.49995	0.47629	-0.68688	-1.12114	0.906294	1	0.05134	0.05546	0, 0	0, 0
NM_018201.2	IOH41097	TBC1 domain family member 13	1	22	1	30987.4	0	0	158.5	442.5	0.64748	0.65761	-0.68385	-1.09957	0.723698	0.729383	0.01338	0.03675	0, 0	0, 0
BC038104.2	IOH27177	regulator of chromosome condensation (RCC1) and BTB (POZ) domain containing protein 1 (RCBTB1)	2	2	11	2171.45	0	0	470	1345.5	0.68273	0.68131	-0.54933	-0.95688	0.0480123	0.0442544	0.04513	0.05833	0, 0	0, 0
NM_021038.3	IOH26398	muscleblind-like (Drosophila) (MBNL1), transcript variant 1	2	2	13	21551.1	0	0	1369.5	5075.5	0.92767	0.91795	-0.16087	-0.36748	0.0045048	0.0024251	0.00568	0.01574	0, 0	0, 0
NM_002558.2	IOH26134	purinergic receptor P2X, ligand-gated ion channel, 1 (P2RX1)	2	2	15	8937.73	0	0	603.5	1775	0.64121	0.82257	-0.49167	-0.88901	0.0286745	0.0226326	0.07147	0.0247	0, 0	0, 0
NM_175733.2	IOH26388	synaptotagmin IX (SYT9)	2	2	17	5083.6	0	0	1146	4647	0.93416	0.87551	-0.25739	-0.43518	0.0064822	0.0029657	0	0.02861	0, 0	0, 0
NM_002697.2	IOH3841	POU class 2 homeobox 1 (POU2F1)	2	2	19	1154.57	0	0	340.5	674.5	0.17212	0.43276	-0.60525	-1.06291	0.128463	0.245665	0.17236	0.08492	0, 0	0, 0
BC011761.2	IOH13919	ilvB (bacterial acetolactate synthase)-like (ILVBL)	2	2	21	13360.1	0	0	452.5	1983	0.62301	0.87514	-0.55688	-0.85615	0.0537421	0.0174174	0.06094	0.01141	0, 0	0, 0
NM_014741.2	IOH3624	KIAA0652 (KIAA0652)	2	3	1	25630.6	0	0	794	4050.5	0.60526	0.80089	-0.40941	-0.52944	0.016371	0.0040798	0.0944	0.05115	0, 0	0, 0
BC002701.2	IOH5296	ATM/ATR-Substrate Chk2-Interacting Zn2+-finger protein (ASCIZ)	2	3	3	21044.1	0	0	1111	8384.5	0.88844	0.90315	-0.27251	0.15541	0.0070647	0.0008795	0.014	0.02522	0, 0	0, 0
NM_032354.1	IOH6348	Transmembrane protein 107	2	3	5	49537	0	0	962.5	4706.5	0.8268	0.88397	-0.33664	-0.42578	0.0098011	0.0028774	0.03012	0.02599	0, 0	0, 0
NM_174896.2	IOH23052	chromosome 1 open reading frame 162 (C1orf162)	2	3	7	45858.4	0	0	487	5633.5	0.80865	0.93457	-0.54198	-0.2793	0.04176	0.0019442	0.00871	0.01142	0, 0	0, 0
NM_002964.3	IOH7407	S100 calcium binding protein A8 (S100A8)	2	3	9	49530.2	0	0	287.5	2358.5	0.54316	-2.19045	-0.62814	-0.79681	0.153634	0.206408	0.04673	1.00767	0, 0	0, 0
NM_006555.2	IOH5843	YKT6 v-SNARE homolog (S. cerevisiae) (YKT6)	2	3	11	49534.7	0	0	306.5	1125	0.65526	0.81379	-0.61994	-0.99172	0.125379	0.0612567	0.02076	0.00754	0, 0	0, 0
NM_023932.1	IOH4371	delta-like 2 homolog (Drosophila) (DLK2), transcript variant 1	2	3	13	34096.2	0	0	723.5	2390.5	0.67936	0.90529	-0.43985	-0.79175	0.0191603	0.0115731	0.06744	0.0068	0, 0	0, 0
NM_004710.2	IOH3613	synaptogyrin 2 (SYNGR2)	2	3	15	39101.2	0	0	499	1655.5	0.54569	0.65264	-0.5368	-0.9079	0.0452653	0.0286815	0.09069	0.07646	0, 0	0, 0
BC000395.1	IOH3542	LETM1 domain-containing protein 1	2	3	17	17986.7	0	0	1480	7086.5	0.94354	0.79211	-0.11316	-0.0497	0.0038126	0.0013067	0.00191	0.06057	0, 0	0, 0
BC001788.1	IOH4396	signal peptide peptidase-like 2B (SPPL2B)	2	3	19	36845.7	0	0	800	4568	0.85954	0.90351	-0.40682	-0.44767	0.0141876	0.00303	0.01414	0.01919	0, 0	0, 0
BC056257.1	IOH29441	adaptor-related protein complex 3, mu 2 subunit (AP3M2)	2	3	21	3102.07	0	0	720.5	2751.5	0.59068	0.62848	-0.44115	-0.7347	0.0202282	0.0099245	0.0952	0.09997	0, 0	0, 0
BC038934.1	IOH27574	gap junction protein, beta 6 (GJB6)	2	4	1	0	0	0	1406	6349	0.87837	0.89236	-0.14511	-0.16624	0.0043704	0.0015552	0.02213	0.02651	0, 0	0, 0
BC040516.1	IOH27501	SH3-domain GRB2-like (endophilin) interacting protein 1 (SGIP1)	2	4	3	1.3	0	0	-6.5	6.5	-0.70866	-2.98258	-0.75511	-1.16847	1	1	-0.32636	4.24264	0, 0	0, 0
BC036923.1	IOH25928	chromosome 9 open reading frame 150 (C9orf150)	2	4	5	28505.7	0	0	1370	9997	0.8049	0.94773	-0.16066	0.41021	0.0047779	0.0006029	0.04542	0.0116	0, 0	0, 0
NM_173545.1	IOH26160	chromosome 2 open reading frame 13 (C2orf13)	2	4	7	17056.8	0	0	1192	2600.5	0.77844	0.78237	-0.23753	-0.75857	0.0064468	0.0103151	0.05102	0.04867	0, 0	0, 0
BC040949.1	IOH26268	myocyte enhancer factor 2D (MEF2D)	2	4	9	27622.8	0	0	1344.5	5857.5	0.57508	0.60721	-0.17167	-0.2439	0.0055801	0.0021164	0.11939	0.11963	0, 0	0, 0
BC039729.1	IOH26128	RIO kinase 3 (yeast) (RIOK3)	2	4	11	7816.45	0	0	1316	5312	0.89971	0.87916	-0.18398	-0.3301	0.0049554	0.0022517	0.01397	0.02902	0, 0	0, 0
BC041157.1	IOH26254	thromboxane A synthase 1 (platelet, cytochrome P450, family 5, subfamily A) (TBXAS1)	2	4	13	7107.51	0	0	843	2098	0.80367	0.7776	-0.38825	-0.83797	0.0130674	0.0162349	0.03355	0.04449	0, 0	0, 0
NM_203454.1	IOH10788	Putative C->U-editing enzyme APOBEC-4	2	4	15	6171.6	0	0	1258	4419.5	0.78696	0.90265	-0.20903	-0.47113	0.0057448	0.0032438	0.04946	0.01904	0, 0	0, 0
BC008912.2	IOH7034	family with sequence similarity 3, member A (FAM3A)	2	4	17	8153.89	0	0	747	2108	0.51903	0.86406	-0.42971	-0.83639	0.0194654	0.0153894	0.11927	0.01677	0, 0	0, 0
BC014863.1	IOH11352	tripeptidyl peptidase I (TPP1)	2	4	19	7113.57	0	0	671.5	2571	0.6664	0.76877	-0.4623	-0.76323	0.0225731	0.010637	0.06845	0.05281	0, 0	0, 0
BC013966.2	IOH12372	family with sequence similarity 64, member A (FAM64A)	2	4	21	22483.9	0	0	1755	8223.5	0.71759	0.82579	0.0056	0.12997	0.0030051	0.0009501	0.07816	0.05065	0, 0	0, 0
BC019883.1	IOH11101	C-type lectin domain family 2 member D	2	5	1	22709.4	0	0	591	1937.5	0.82167	0.76417	-0.49707	-0.86333	0.0273941	0.0193475	0.01436	0.04635	0, 0	0, 0
NM_000499.2	IOH10675	cytochrome P450, family 1, subfamily A, polypeptide 1 (CYP1A1)	2	5	3	5645.76	0	0	578.5	1105	0.7427	0.0845	-0.50247	-0.99489	0.0298114	0.0965218	0.03789	0.23421	0, 0	0, 0
BC016853.1	IOH10348	cytochrome P450, family 4, subfamily F, polypeptide 11 (CYP4F11)	2	5	5	9028.52	0	0	589	1229.5	0.4579	0.44814	-0.49793	-0.97521	0.033242	0.0612567	0.12726	0.1271	0, 0	0, 0
NM_138612.1	IOH11074	hyaluronan synthase 3 (HAS3), transcript variant 2	2	5	7	12473.3	0	0	575	2360	0.76877	0.39172	-0.50398	-0.79657	0.0298114	0.0155661	0.02951	0.17258	0, 0	0, 0
BC032598.1	IOH21976	NHL repeat containing 2 (NHLRC2)	2	5	9	20654.5	0	0	1098	3911.5	0.43399	0.88094	-0.27812	-0.5514	0.0091314	0.0042134	0.15971	0.0244	0, 0	0, 0
BC042179.1	IOH25923	similar to CG10671-like (LOC161247)	2	5	11	28091.1	0	0	1356	5575.5	0.71579	0.92386	-0.1667	-0.28846	0.0051014	0.0019959	0.07405	0.01484	0, 0	0, 0
BC036390.2	IOH22063	UDP-N-acetyl-alpha-D-galactosamine:polypeptide N-acetylgalactosaminyltransferase 4 (GalNAc-T4) (GALNT4)	2	5	13	4365.59	0	0	1279.5	4308.5	0.89504	0.82703	-0.19974	-0.48867	0.0052625	0.0035471	0.01492	0.04349	0, 0	0, 0
BC051820.1	IOH27009	Guanine nucleotide exchange factor for Rab3A	2	5	15	28957.4	0	0	494	1911.5	0.74621	0.78619	-0.53896	-0.86745	0.04176	0.0196887	0.02863	0.03884	0, 0	0, 0
BC016961.1	IOH10330	dipeptidyl-peptidase 7 (DPP7)	2	5	17	4060.68	0	0	784	2718.5	0.60566	0.77284	-0.41373	-0.73992	0.0168083	0.0094476	0.0938	0.0528	0, 0	0, 0
BC007022.1	IOH7234	serum amyloid A1 (SAA1)	2	5	19	22256.2	0	0	487	1416.5	0.78968	0.87144	-0.54198	-0.94566	0.0421509	0.0358822	0.01452	0.0005	0, 0	0, 0
BC016283.1	IOH10041	ATP-binding cassette, sub-family E (OABP), member 1 (ABCE1)	2	5	21	6879.02	0	0	1102	3997.5	0.8795	0.81657	-0.2764	-0.53781	0.0072156	0.0041592	0.01668	0.04581	0, 0	0, 0
NM_080660.2	IOH6727	zinc finger CCCH-type, antiviral 1-like (ZC3HAV1L)	2	6	1	40827	0	0	4426	13196.5	0.87506	0.89437	1.15908	0.91579	0.0004262	0.0003531	0.03579	0.0307	0, 0	0, 0
BC032954.2	IOH22415	protein phosphatase 2 (formerly 2A), regulatory subunit B, gamma isoform (PPP2R2C)	2	6	3	8564.73	0	0	980.5	3242.5	0.86168	0.61911	-0.32887	-0.65712	0.0092719	0.0070887	0.01947	0.10664	0, 0	0, 0
BC003160.1	IOH5120	acid phosphatase 2, lysosomal (ACP2)	2	6	5	3708.1	0	0	675.5	1701	0.47494	0.85094	-0.46058	-0.90071	0.0246321	0.024438	0.12876	0.01413	0, 0	0, 0
NM_024099.2	IOH40910	Uncharacterized protein C11orf48	2	6	7	29563.4	0	0	848	11383	0.69463	0.97364	-0.38609	0.62923	0.0136283	0.0004581	0.06838	0.00373	0, 0	0, 0
NM_018357.2	IOH6558	La ribonucleoprotein domain family, member 6 (LARP6), transcript variant 1	2	6	9	44638.7	0	0	2062.5	2921	0.96294	0.91027	0.13839	-0.70792	0.0019177	0.0075975	0.00034	0.00968	0, 0	0, 0
NM_001008218.1	IOH40716	amylase, alpha 1B (salivary) (AMY1B)	2	6	11	4920.31	0	0	852	2087	0.73271	0.68383	-0.38436	-0.83971	0.0132389	0.0172272	0.05644	0.07454	0, 0	0, 0
BC069185.1	IOH40766	Fc receptor-like 2 (FCRL2)	2	6	13	7584.93	0	0	526	1552.5	0.40511	0.86034	-0.52514	-0.92417	0.0435629	0.0295941	0.13712	0.00774	0, 0	0, 0
NM_183241.1	IOH40652	chromosome 9 open reading frame 142 (C9orf142)	2	6	15	38072.2	0	0	1450.5	5676.5	0.87468	0.76934	-0.1259	-0.27251	0.004107	0.0020764	0.02389	0.0659	0, 0	0, 0
BC062297.1	IOH40691	fibronectin type III domain containing 5 (FNDC5)	2	6	17	5039.72	0	0	735.5	2153.5	0.72149	0.60126	-0.43467	-0.8292	0.0181191	0.0168379	0.0548	0.10212	0, 0	0, 0
NM_015370.1	IOH35430	chromosome 22 open reading frame 31 (C22orf31)	2	6	19	2506.62	0	0	1011.5	5226	0.88356	0.53729	-0.31548	-0.34369	0.0086002	0.0027723	0.01328	0.14126	0, 0	0, 0
BC001487.2	IOH12155	TAR DNA-binding protein 43	2	6	21	33414.5	0	0	1673.5	7248.5	0.84504	0.80685	-0.0296	-0.0241	0.0031089	0.0012389	0.03592	0.0559	0, 0	0, 0
NM_145699.2	IOH35258	apolipoprotein B mRNA editing enzyme, catalytic polypeptide-like 3A (APOBEC3A)	2	7	1	35962.8	0	0	308	2431	-1.3601	0.70474	-0.61928	-0.78536	0.516436	0.0123587	0.60609	0.07214	0, 0	0, 0
NM_194299.1	IOH35431	Synaptonemal complex protein 2-like	2	7	3	39024.7	0	0	924.5	4889.5	0.50283	0.62427	-0.35305	-0.39687	0.0125724	0.0030342	0.13232	0.11179	0, 0	0, 0
NM_176824.1	IOH38205	Bardet-Biedl syndrome 7 (BBS7), transcript variant 1	2	7	5	5677.54	0	0	512.5	1510	0.67087	0.59543	-0.53097	-0.93088	0.0400668	0.0360529	0.05381	0.09085	0, 0	0, 0
NM_015560.1	IOH38530	optic atrophy 1 (autosomal dominant) (OPA1), nuclear gene encoding mitochondrial protein, transcript variant 1	2	7	7	30406.3	0	0	773.5	2119.5	0.72435	0.8348	-0.41826	-0.83458	0.0162762	0.0154373	0.05576	0.02636	0, 0	0, 0
BC059360.1	IOH29131	phosphoglucomutase 2-like 1 (PGM2L1)	2	7	9	22563.4	0	0	397.5	1526.5	0.77856	0.80832	-0.58064	-0.92828	0.065985	0.0315083	0.00534	0.02362	0, 0	0, 0
NM_181349.1	IOH38225	SMAD specific E3 ubiquitin protein ligase 1 (SMURF1), transcript variant 2	2	7	11	8581.37	0	0	1449.5	4603.5	0.89265	0.95153	-0.12633	-0.44206	0.0040772	0.0029138	0.01805	0.00353	0, 0	0, 0
NM_138930.2	IOH42210	diablo homolog (Drosophila) (DIABLO), nuclear gene encoding mitochondrial protein, transcript variant 2	2	7	13	34111.4	0	0	321.5	1285.5	0.11627	0.84711	-0.61346	-0.96636	0.150931	0.0448823	0.18255	0.00385	0, 0	0, 0
NM_025004.1	IOH43200	Coiled-coil domain-containing protein 15	2	7	15	20289.8	0	0	2089	7608.5	0.93547	0.84197	0.14985	0.03279	0.0018931	0.0011035	0.00948	0.0447	0, 0	0, 0
NM_012416.2	IOH43766	RAN binding protein 6 (RANBP6)	2	7	17	14777.2	0	0	741.5	4099	0.69364	0.88701	-0.43208	-0.52178	0.0180638	0.0038152	0.06389	0.02312	0, 0	0, 0
NM_173799.2	IOH42215	V-set and transmembrane domain containing 3 (VSTM3)	2	7	19	14736.3	0	0	1066	6012	0.6272	0.80486	-0.29195	-0.21949	0.0087657	0.0018145	0.09685	0.05481	0, 0	0, 0
NM_004116.2	IOH43717	FK506 binding protein 1B, 12.6 kDa (FKBP1B), transcript variant 1	2	7	21	40211.1	0	0	1365	4094.5	0.6761	0.82099	-0.16281	-0.52249	0.0051347	0.0039504	0.08703	0.04473	0, 0	0, 0
NM_153477.1	IOH41013	ubiquitously-expressed transcript (UXT), transcript variant 1	2	8	1	20948	0	0	2655.5	13575.5	0.93404	0.83922	0.39448	0.97567	0.0011635	0.0003426	0.01252	0.04912	0, 0	0, 0
NM_199124.1	IOH43439	chromosome 11 open reading frame 63 (C11orf63), transcript variant 2	2	8	3	46963	0	0	2944.5	9322	0.71128	0.89072	0.51929	0.30355	0.001053	0.0007139	0.08669	0.03004	0, 0	0, 0
NM_001017980.1	IOH43503	hypothetical protein LOC203547 (LOC203547)	2	8	5	41939.2	0	0	852.5	3184	0.50577	0.79658	-0.38414	-0.66637	0.0148642	0.0067204	0.12856	0.04841	0, 0	0, 0
BC006083.1	IOH6556	tyrosyl-DNA phosphodiesterase 1 (TDP1)	2	8	7	19795.7	0	0	1199	5980	0.81272	0.76432	-0.2345	-0.22455	0.0062625	0.0018719	0.0401	0.06811	0, 0	0, 0
NM_000420.2	IOH5088	Kell blood group, metallo-endopeptidase (KEL)	2	8	9	10520.5	0	0	1053	3901	0.80667	0.84794	-0.29756	-0.55306	0.0082146	0.0043062	0.03895	0.03517	0, 0	0, 0
NM_032259.1	IOH6995	WD repeat domain 24 (WDR24)	2	8	11	10938.9	0	0	3	4656	-1.55212	0.76566	-0.751	-0.43376	1	0.0031196	2.35702	0.0647	0, 0	0, 0
NM_014049.3	IOH6788	acyl-Coenzyme A dehydrogenase family, member 9 (ACAD9)	2	8	13	14386	0	0	1234	4439	0.89282	0.80549	-0.2194	-0.46806	0.0056761	0.0033724	0.0149	0.05097	0, 0	0, 0
NM_173042.1	IOH45456	interleukin 18 binding protein (IL18BP), transcript variant A	2	8	15	18183.4	0	0	756.5	2632	0.75925	0.75772	-0.4256	-0.75359	0.0167588	0.0101852	0.04393	0.05696	0, 0	0, 0
[truncated: 9,212 more rows]

## Sheet: GFPvsRab29
File1 = C:\Program Files (x86)\Invitrogen\Prospector\Single Microarray Results PPI\Analysis of 64275_GFP.txt
[truncated: 9,508 more rows]

## Sheet: GFPvsLRRK2(Beilina et al, 2014)
File1 = C:\Program Files\Invitrogen\Prospector\Single Microarray Results PPI\Analysis of 000031624_GFP_33011.txt										()
[truncated: 9,508 more rows]
