# Supplementary material for: The Parkinson’s Disease Protein LRRK2 Interacts with the GARP Complex to Promote Retrograde Transport to the trans-Golgi Network
Source: Cell Rep. Author manuscript; Available in PMC 2020 Jun 25. (PMC7315779; doi:10.1016/j.celrep.2020.107614)
Supplement: 3 [file NIHMS1591489-supplement-3.xls]

## Sheet: TableS2_Relatedto_TGN_screen_ra
Plate	Construct	Percent
1	NTC_GUS	0.38
1	NTC_GUS	0.35
1	NTC_GUS	0.29
1	NTC_GUS	0.38
1	NTC_GUS	0.46
1	NTC_GUS	0.4
1	NTC_WT	35.02
1	NTC_WT	30.83
1	NTC_WT	30.66
1	NTC_WT	35.81
1	NTC_WT	33.59
1	NTC_WT	35.54
1	NTC_QL	12.81
1	NTC_QL	6.71
1	NTC_QL	8.72
1	NTC_QL	5.64
1	NTC_QL	5.11
1	NTC_QL	6.48
1	ARHGEF7	25.37
1	ARHGEF7	22.22
1	ARHGEF7	25.86
1	ARHGEF7	25.69
1	ARHGEF7	26.45
1	ARHGEF7	27.59
1	CSNK1A1	37.63
1	CSNK1A1	41.81
1	CSNK1A1	43.79
1	CSNK1A1	44.21
1	CSNK1A1	42.36
1	CSNK1A1	42.31
1	ATP6V1E1	34.82
1	ATP6V1E1	37.85
1	ATP6V1E1	37.52
1	ATP6V1E1	36.92
1	ATP6V1E1	38.32
1	ATP6V1E1	40.86
1	ODF2	28.62
1	ODF2	31.34
1	ODF2	31.89
1	ODF2	32.16
1	ODF2	27.72
1	ODF2	33.32
1	ATP5O	37.37
1	ATP5O	29.86
1	ATP5O	36.03
1	ATP5O	33.78
1	ATP5O	34.68
1	ATP5O	33.32
1	FAR1	33.38
1	FAR1	28.37
1	FAR1	34.59
1	FAR1	32.39
1	FAR1	31.32
1	FAR1	33.19
1	CAT	46.04
1	CAT	43.75
1	CAT	40.32
1	CAT	40.68
1	CAT	41.69
1	CAT	46.71
1	HSPD1	40.47
1	HSPD1	37.84
1	HSPD1	38.95
1	HSPD1	36.06
1	HSPD1	36.64
1	HSPD1	40.17
2	NTC_GUS	0.43
2	NTC_GUS	0.42
2	NTC_GUS	0.21
2	NTC_GUS	0.31
2	NTC_GUS	0.25
2	NTC_GUS	0.4
2	NTC_WT	33.25
2	NTC_WT	36.85
2	NTC_WT	33.24
2	NTC_WT	29.43
2	NTC_WT	35.69
2	NTC_WT	36.62
2	NTC_QL	13.16
2	NTC_QL	12.85
2	NTC_QL	12.38
2	NTC_QL	14.45
2	NTC_QL	11.61
2	NTC_QL	10.75
2	ARHGEF7	19.67
2	ARHGEF7	20.94
2	ARHGEF7	18.67
2	ARHGEF7	20.79
2	ARHGEF7	20.03
2	ARHGEF7	20.17
2	CSNK1A1	39.05
2	CSNK1A1	42.44
2	CSNK1A1	42.17
2	CSNK1A1	43.38
2	CSNK1A1	45.03
2	CSNK1A1	42.52
2	LRRK2	2.01
2	LRRK2	5.18
2	LRRK2	1.7
2	LRRK2	4.46
2	LRRK2	4.91
2	LRRK2	5.26
2	ECHS1	37.36
2	ECHS1	33.47
2	ECHS1	30.07
2	ECHS1	33.76
2	ECHS1	37.26
2	ECHS1	36.11
2	GOSR2	34.08
2	GOSR2	32.12
2	GOSR2	29.72
2	GOSR2	33.11
2	GOSR2	36.4
2	GOSR2	36.84
2	NDUFAF7	34.44
2	NDUFAF7	30.57
2	NDUFAF7	35.39
2	NDUFAF7	34.07
2	NDUFAF7	34.99
2	NDUFAF7	29.24
2	BAG5	28.04
2	BAG5	31.25
2	BAG5	31.94
2	BAG5	31.75
2	BAG5	36.71
2	BAG5	33.44
2	AHCYL1	30.23
2	AHCYL1	27.68
2	AHCYL1	26.19
2	AHCYL1	27.4
2	AHCYL1	26.35
2	AHCYL1	24.9
3	NTC_GUS	0.41
3	NTC_GUS	0.15
3	NTC_GUS	0.23
3	NTC_GUS	0.39
3	NTC_GUS	0.39
3	NTC_GUS	0.46
3	NTC_WT	35.58
3	NTC_WT	26.65
3	NTC_WT	29.21
3	NTC_WT	30.96
3	NTC_WT	35.86
3	NTC_WT	32.04
3	NTC_QL	5.49
3	NTC_QL	5.35
3	NTC_QL	10.27
3	NTC_QL	8.09
3	NTC_QL	12.71
3	NTC_QL	11.85
3	ARHGEF7	20.17
3	ARHGEF7	16.71
3	ARHGEF7	20.91
3	ARHGEF7	16.5
3	ARHGEF7	18.93
3	ARHGEF7	15.58
3	CSNK1A1	36.16
3	CSNK1A1	37.49
3	CSNK1A1	30.37
3	CSNK1A1	30.61
3	CSNK1A1	35.86
3	CSNK1A1	41.1
3	RAB32	28.98
3	RAB32	21.32
3	RAB32	18.61
3	RAB32	18.49
3	RAB32	25.31
3	RAB32	23.34
3	VPS52	18.87
3	VPS52	22.09
3	VPS52	12.08
3	VPS52	17.06
3	VPS52	25.53
3	VPS52	24.45
3	GAK	28.92
3	GAK	19.6
3	GAK	17.42
3	GAK	17.36
3	GAK	24.13
3	GAK	26.25
3	GIMAP8	24.38
3	GIMAP8	21.28
3	GIMAP8	23.4
3	GIMAP8	20.93
3	GIMAP8	23.73
3	GIMAP8	28.99
3	NECAP1	24.85
3	NECAP1	26.52
3	NECAP1	22.57
3	NECAP1	28.88
3	NECAP1	28.43
3	NECAP1	25.4
3	ARFGAP1	31.8
3	ARFGAP1	29.87
3	ARFGAP1	29.8
3	ARFGAP1	26.69
3	ARFGAP1	29.1
3	ARFGAP1	27.38
4	NTC_GUS	0.56
4	NTC_GUS	0.8
4	NTC_GUS	0.74
4	NTC_GUS	0.53
4	NTC_GUS	0.56
4	NTC_GUS	0.58
4	NTC_WT	34.35
4	NTC_WT	28.76
4	NTC_WT	35.48
4	NTC_WT	36.62
4	NTC_WT	32.99
4	NTC_WT	31.87
4	NTC_QL	11.43
4	NTC_QL	8.4
4	NTC_QL	6.27
4	NTC_QL	8.33
4	NTC_QL	4.46
4	NTC_QL	9.06
4	ARHGEF7	17.47
4	ARHGEF7	18.63
4	ARHGEF7	16.4
4	ARHGEF7	17.3
4	ARHGEF7	15.35
4	ARHGEF7	17.11
4	CSNK1A1	41.66
4	CSNK1A1	40.42
4	CSNK1A1	36.34
4	CSNK1A1	43.33
4	CSNK1A1	43.71
4	CSNK1A1	39.52
4	LAP3	29.14
4	LAP3	31.12
4	LAP3	25.46
4	LAP3	29.55
4	LAP3	28.89
4	LAP3	28.16
4	CHGB	37.39
4	CHGB	38.19
4	CHGB	34.2
4	CHGB	30.95
4	CHGB	35.4
4	CHGB	36.37
4	PHYH	34.28
4	PHYH	35.03
4	PHYH	29.15
4	PHYH	26.27
4	PHYH	31.46
4	PHYH	27.81
4	ECI2	33.53
4	ECI2	29.57
4	ECI2	33.83
4	ECI2	32.44
4	ECI2	31.44
4	ECI2	25.12
4	UQCRB	34.16
4	UQCRB	33.51
4	UQCRB	31.75
4	UQCRB	34.33
4	UQCRB	32.44
4	UQCRB	30.2
4	ATP5H	31.97
4	ATP5H	29.72
4	ATP5H	30.65
4	ATP5H	32.38
4	ATP5H	32.71
4	ATP5H	27.35
5	NTC_GUS	0.43
5	NTC_GUS	0.32
5	NTC_GUS	0.41
5	NTC_GUS	0.11
5	NTC_GUS	0.33
5	NTC_GUS	0.35
5	NTC_WT	27.48
5	NTC_WT	30.95
5	NTC_WT	31.78
5	NTC_WT	30.82
5	NTC_WT	32
5	NTC_WT	32.86
5	NTC_QL	3.26
5	NTC_QL	4.72
5	NTC_QL	4.42
5	NTC_QL	3.84
5	NTC_QL	9.53
5	NTC_QL	11.99
5	ARHGEF7	16.09
5	ARHGEF7	15.34
5	ARHGEF7	21.75
5	ARHGEF7	17.02
5	ARHGEF7	16.32
5	ARHGEF7	16.97
5	CSNK1A1	35.68
5	CSNK1A1	32.44
5	CSNK1A1	37.07
5	CSNK1A1	34.29
5	CSNK1A1	41.81
5	CSNK1A1	39.04
5	MRPL28	23.95
5	MRPL28	19.25
5	MRPL28	18.64
5	MRPL28	18.26
5	MRPL28	27.12
5	MRPL28	32.37
5	RAB20	26.93
5	RAB20	20.83
5	RAB20	19.67
5	RAB20	26.07
5	RAB20	33.55
5	RAB20	32.42
5	RAB11FIP2	27.99
5	RAB11FIP2	21.62
5	RAB11FIP2	23.67
5	RAB11FIP2	24.27
5	RAB11FIP2	29.58
5	RAB11FIP2	34.5
5	RAB29	22.01
5	RAB29	19.61
5	RAB29	18.33
5	RAB29	22.3
5	RAB29	21.09
5	RAB29	20.6
5	TRAPPC1	32.3
5	TRAPPC1	30.5
5	TRAPPC1	25.5
5	TRAPPC1	27.32
5	TRAPPC1	36.25
5	TRAPPC1	29.35
5	KYNU	25.22
5	KYNU	26.5
5	KYNU	25.5
5	KYNU	27.77
5	KYNU	30.56
5	KYNU	28.26
6	NTC_GUS	0.22
6	NTC_GUS	0.25
6	NTC_GUS	0.32
6	NTC_GUS	0.17
6	NTC_GUS	0.41
6	NTC_GUS	0.34
6	NTC_WT	30.86
6	NTC_WT	29.12
6	NTC_WT	31.93
6	NTC_WT	29.44
6	NTC_WT	33.88
6	NTC_WT	32.71
6	NTC_QL	10.99
6	NTC_QL	12.24
6	NTC_QL	11.26
6	NTC_QL	8.28
6	NTC_QL	7.49
6	NTC_QL	9.95
6	ARHGEF7	16.12
6	ARHGEF7	16.82
6	ARHGEF7	15.2
6	ARHGEF7	14.62
6	ARHGEF7	22.24
6	ARHGEF7	15.21
6	CSNK1A1	39.71
6	CSNK1A1	30.91
6	CSNK1A1	30.36
6	CSNK1A1	38.08
6	CSNK1A1	40.54
6	CSNK1A1	42.07
6	GOLGA4	32.07
6	GOLGA4	23.97
6	GOLGA4	21.52
6	GOLGA4	32.56
6	GOLGA4	27.2
6	GOLGA4	31.83
6	ABCB7	22.68
6	ABCB7	17.79
6	ABCB7	10.57
6	ABCB7	21.42
6	ABCB7	25.47
6	ABCB7	26.19
6	PTCD2	30.81
6	PTCD2	26.45
6	PTCD2	17.02
6	PTCD2	27.05
6	PTCD2	27.69
6	PTCD2	26.03
6	WIPF1	31.59
6	WIPF1	27.27
6	WIPF1	21.73
6	WIPF1	23.8
6	WIPF1	20.86
6	WIPF1	30.85
6	GGA2	32.98
6	GGA2	21.75
6	GGA2	24.65
6	GGA2	23.52
6	GGA2	26.16
6	GGA2	28.82
6	PCK2	34.22
6	PCK2	30.81
6	PCK2	30.15
6	PCK2	32.91
6	PCK2	23.52
6	PCK2	23.44
7	NTC_GUS	0.28
7	NTC_GUS	0.26
7	NTC_GUS	0.17
7	NTC_GUS	0.44
7	NTC_GUS	0.43
7	NTC_GUS	0.69
7	NTC_WT	35.94
7	NTC_WT	32.48
7	NTC_WT	32.47
7	NTC_WT	37.76
7	NTC_WT	39.62
7	NTC_WT	36.06
7	NTC_QL	10.87
7	NTC_QL	7.35
7	NTC_QL	4.47
7	NTC_QL	5.18
7	NTC_QL	7.22
7	NTC_QL	8.77
7	ARHGEF7	16.95
7	ARHGEF7	12.33
7	ARHGEF7	13.73
7	ARHGEF7	17.95
7	ARHGEF7	21.54
7	ARHGEF7	18.87
7	CSNK1A1	40.61
7	CSNK1A1	31.72
7	CSNK1A1	37.84
7	CSNK1A1	37.71
7	CSNK1A1	43.44
7	CSNK1A1	41.72
7	TRMT10C	31.6
7	TRMT10C	16.35
7	TRMT10C	20.55
7	TRMT10C	24.76
7	TRMT10C	28.99
7	TRMT10C	30.17
7	MAP1LC3A	29.95
7	MAP1LC3A	20.63
7	MAP1LC3A	22.5
7	MAP1LC3A	26.29
7	MAP1LC3A	26.74
7	MAP1LC3A	29.86
7	IL1B	38.89
7	IL1B	30.09
7	IL1B	26.34
7	IL1B	27.58
7	IL1B	42.5
7	IL1B	37.42
7	KLC2	31.56
7	KLC2	20.26
7	KLC2	20.52
7	KLC2	21.61
7	KLC2	29.48
7	KLC2	33.47
7	TRAPPC2	25.32
7	TRAPPC2	16.14
7	TRAPPC2	20.2
7	TRAPPC2	21.96
7	TRAPPC2	26.52
7	TRAPPC2	31.96
7	CALU	33.27
7	CALU	32.14
7	CALU	31.3
7	CALU	33.41
7	CALU	35.28
7	CALU	36.42
8	NTC_GUS	0.22
8	NTC_GUS	0.37
8	NTC_GUS	0.28
8	NTC_GUS	0.26
8	NTC_GUS	0.14
8	NTC_GUS	0.2
8	NTC_WT	33.07
8	NTC_WT	33.29
8	NTC_WT	31.55
8	NTC_WT	33.72
8	NTC_WT	30.51
8	NTC_WT	32.67
8	NTC_QL	6.59
8	NTC_QL	4.73
8	NTC_QL	3.88
8	NTC_QL	4.85
8	NTC_QL	9.37
8	NTC_QL	5.41
8	ARHGEF7	15.67
8	ARHGEF7	16.73
8	ARHGEF7	20.6
8	ARHGEF7	15.65
8	ARHGEF7	16.8
8	ARHGEF7	15.5
8	CSNK1A1	42.86
8	CSNK1A1	41.86
8	CSNK1A1	43.35
8	CSNK1A1	42.58
8	CSNK1A1	41.3
8	CSNK1A1	40.65
8	HERPUD1	35.62
8	HERPUD1	32.32
8	HERPUD1	28.04
8	HERPUD1	26.63
8	HERPUD1	35.76
8	HERPUD1	33.79
8	RCN2	37.87
8	RCN2	36.57
8	RCN2	37.94
8	RCN2	35.3
8	RCN2	36.6
8	RCN2	36.98
8	HSPA8	23.68
8	HSPA8	25.1
8	HSPA8	22.65
8	HSPA8	21.08
8	HSPA8	23.35
8	HSPA8	18.37
